# Supplementary material for: Male sterile 305 Mutation Leads the Misregulation of Anther Cuticle Formation by Disrupting Lipid Metabolism in Maize
Source: Int J Mol Sci. 2020 Apr 3;21(7):2500. doi: 10.3390/ijms21072500 (PMC7177535; doi:10.3390/ijms21072500)
Supplement: Supplementary file 1 [file ijms-21-02500-s001.zip]

Archive with 11 entries (10 files):
- Supplementary File/
- Supplementary File/Figure S1.png
- Supplementary File/Figure S2.png
- Supplementary File/Figure S3.png
- Supplementary File/Table S1.docx
- Supplementary File/Table S2.docx
- Supplementary File/Table S3.xls
- Supplementary File/Table S4.xls
- Supplementary File/Table S5.xls
- Supplementary File/Table S6.xls
- Supplementary File/Table S7.xlsx
