# Supplementary material for: Male sterile 305 Mutation Leads the Misregulation of Anther Cuticle Formation by Disrupting Lipid Metabolism in Maize
Source: Int J Mol Sci. 2020 Apr 3;21(7):2500. doi: 10.3390/ijms21072500 (PMC7177535; doi:10.3390/ijms21072500)
Supplement: Supplementary file 1 [file ijms-21-02500-s001.zip › Supplementary File/Table S3.xls]

## Sheet: cutin, suberine, and wax ...
Table S3a. Differentially expressed genes in cutin, suberine, and wax biosynthesis pathway
#gene ID	FA/MA (Log2 FC)	FB/MB (Log2 FC)	FC/MC (Log2 FC)	description	other_designations	chromosome	genomic_nucleotide_accession.version	start_position_on_the_genomic_accession	end_position_on_the_genomic_accession	orientation	exon_count
GRMZM5G810393	-0.453364	0.292455	2.07163	uncharacterized LOC100272850	uncharacterized protein LOC100272850|cytochrome P450 CYP94D27|putative cytochrome P450 superfamily protein	9	NC_024467.2	15423205	15424852	minus	1
GRMZM2G181236	-0.184776	0.0567206	1.98025	putative cytochrome P450 superfamily protein	putative cytochrome P450 superfamily protein	1	NC_024459.2	227387361	227389014	minus	1
GRMZM2G162758	-1.03098	0.556724	1.9268	uncharacterized LOC100217282	uncharacterized protein LOC100217282|putative cytochrome P450 superfamily protein	1	NC_024459.2	233132495	233135495	plus	2
GRMZM2G159179	0.434637	-1.09275	1.90859	cytochrome P450 94C1	cytochrome P450 94C1|putative cytochrome P450 superfamily protein	10	NC_024468.2	4731671	4734009	minus	1
GRMZM2G108714	-0.399492	-0.135347	1.62328	uncharacterized LOC100285016	uncharacterized protein LOC100285016|10-deacetylbaccatin III 10-O-acetyltransferase|pco146606(503)	6	NC_024464.2	132054590	132056854	plus	2
GRMZM2G091822	0.141462	1.08045	0.44175	male sterile26	male sterile26|Cytochrome P450 704B1|cytochrome P450 CYP704B12v2|ms*-sb200	1	NC_024459.2	14702220	14704485	minus	5
GRMZM2G081841	0.982165	1.34827	-0.156061	protein HOTHEAD	protein HOTHEAD	7	NC_024465.2	101652922	101657826	minus	6
GRMZM2G070109	1.85073	0.999839	-0.549328	putative cytochrome P450 superfamily protein	alkane hydroxylase MAH1|putative cytochrome P450 superfamily protein|cytochrome P450 family 96 subfamily A polypeptide 1	8	NC_024466.2	22078536	22080387	plus	1
GRMZM2G029912	-0.602232	-0.157566	-1.15383	gl1 protein	gl1 protein|Protein ECERIFERUM 3	9	NC_024467.2	108535301	108541702	plus	11
GRMZM2G028104	1.07309	0.412367	-1.33702	3-N-debenzoyl-2-deoxytaxol N-benzoyltransferase	3-N-debenzoyl-2-deoxytaxol N-benzoyltransferase|HXXXD-type acyl-transferase family protein	10	NC_024468.2	87102341	87104350	plus	2
GRMZM2G013082	-0.391704	0.994996	-2.01784	uncharacterized LOC100501739	uncharacterized protein LOC100501739|Cytochrome P450 86B1|putative cytochrome P450 superfamily protein	5	NC_024463.2	27070272	27072532	plus	2
F, fertile sibling; M, ms305. A, B, and C represent pollen mother cell, dyads, and tetrad stages, respectively. FC, fold change.

## Sheet: Lipid metabolism pathway
Table S3b. Differentially expressed genes in Lipid metabolism pathway
#gene ID	FA/MA (Log2 FC)	FB/MB (Log2 FC)	FC/MC (Log2 FC)	description	other_designations	chromosome	genomic_nucleotide_accession.version	start_position_on_the_genomic_accession	end_position_on_the_genomic_accession	orientation	exon_count
GRMZM5G894016	0.539422	3.32004	-2.37469	uncharacterized LOC100501504	3-ketoacyl-CoA synthase 12|uncharacterized protein LOC100501504	5	NC_024463.2	221156199	221159203	minus	1
GRMZM5G836683	-0.051352	-0.110831	3.48834	cycloartenol-C-24-methyltransferase 1	cycloartenol-C-24-methyltransferase 1	5	NC_024463.2	3535309	3542211	plus	16
GRMZM5G835276	0.858589	2.87209	-0.741534	alpha-L-fucosidase 2	alpha-L-fucosidase 2|GDSL esterase/lipase
GRMZM2G455809	0.138733	0.783805	4.6476	tassel seed 2	sex determination protein tasselseed-2|MSts2|alcohol dehydrogenase|microsatellite ynh(ts2)|phi001|short chain|ynh|ynh(ts2)	6	NC_024464.2	78461536	78463097	plus	3
GRMZM2G354909	1.93665	3.16414	3.61013	(+)-neomenthol dehydrogenase	uncharacterized protein LOC100280419	1	NC_024459.2	46955346	46956657	plus	2
GRMZM2G176546	-0.235742	0.257631	1.45017	AMP-binding proteinLong chain acyl-CoA synthetase 6 peroxisomal		2	NC_024460.2	24476408	24480282	minus	5
GRMZM2G173192	-1.11245	-0.122137	4.10902	Lactate/malate dehydrogenase family protein	uncharacterized protein LOC100193279	5	NC_024463.2	69417500	69418768	plus	1
GRMZM2G172099	2.59557	0.891089	-4.98813	uncharacterized LOC100277158	uncharacterized protein LOC100277158|GDSL-like Lipase/Acylhydrolase superfamily protein	9	NC_024467.2	137229665	137231682	minus	5
GRMZM2G170017	1.67239	3.6424	6.15577	uncharacterized LOC100281076	uncharacterized protein LOC100281076|(+)-neomenthol dehydrogenase|carbonyl reductase 1	5	NC_024463.2	193892301	193893904	plus	5
GRMZM2G166987	0.1357	1.6461	1.22448	uncharacterized LOC100192079	uncharacterized protein LOC100192079|GDSL esterase/lipase|pco061737(273)	3	NC_024461.2	217615435	217620876	plus	5
GRMZM2G159179	-0.0724801	1.20969	2.68457	cytochrome P450 94C1	cytochrome P450 94C1|putative cytochrome P450 superfamily protein	10	NC_024468.2	4731671	4734009	minus	1
GRMZM2G158205	0.779559	2.74481	-0.233222	uncharacterized LOC100216840	uncharacterized LOC100216840|uncharacterized protein LOC100216840|GDSL esterase/lipase APG	8	NC_024466.2	157815947	157817894	plus	3
GRMZM2G124335	0.426917	-0.113095	1.12029	uncharacterized LOC100193451	uncharacterized protein LOC100193451|3-oxoacyl-[acyl-carrier-protein] synthase II chloroplastic|3-oxoacyl-synthase I|pco121523(187)	2	NC_024460.2	218206725	218211541	minus	13
GRMZM2G152981	0.476707	1.04138	2.76143	uncharacterized LOC100272357	uncharacterized protein LOC100272357|alcohol dehydrogenase 2|putative alcohol dehydrogenase superfamily protein	1	NC_024459.2	124329836	124347405	minus	9
GRMZM2G148460	0.165242	1.78723	2.12493	uncharacterized LOC100193666	uncharacterized protein LOC100193666|GDSL esterase/lipase	6	NC_024464.2	109435892	109442269	plus	9
GRMZM2G143625	-0.483391	-0.140654	-1.00446	uncharacterized LOC100284973	acyl-desaturase|uncharacterized protein LOC100284973	1	NC_024459.2	109910245	109911996	minus	2
GRMZM2G131205	0.825371	1.52511	0.33266	cinnamoyl CoA reductase 1	cinnamoyl CoA reductase 1|CCR2|IDP241|PCO114642|TIDP3284|ZmCCR1|cinnamoyl-CoA reductase|dihydroflavonol-4-reductase|umc1706	1	NC_024459.2	214573400	214579274	plus	5
GRMZM2G130062	0.234021	0.331654	1.90853	2-isopropylmalate synthase B	2-isopropylmalate synthase B|2-isopropylmalate synthase 1 chloroplastic	10	NC_024468.2	1295387	1301348	minus	12
GRMZM2G126199	-0.0388334	-0.0557329	3.10489	retinol dehydrogenase 12	retinol dehydrogenase 12	1	NC_024459.2	3495123	3497332	minus	6
GRMZM2G125268	0.0468967	-0.302532	1.03942	U4/U6 small nuclear ribonucleoprotein Prp31 pseudogene	U4/U6 small nuclear ribonucleoprotein Prp31 homolog	4	NC_024462.2	168917180	168919959	minus	9
GRMZM2G120539	-0.689725	0.7668	3.16565	uncharacterized LOC100281193	uncharacterized protein LOC100281193|AMP binding protein|putative AMP-dependent synthetase and ligase superfamily protein	4	NC_024462.2	168921732	168924965	minus	0
GRMZM2G119305	0.136286	2.43636	1.44094	stearoyl-acyl-carrier-protein desaturase10	uncharacterized protein LOC100382139	5	NC_024463.2	72691877	72694174	plus	2
GRMZM2G118800	0.913189	1.8859	2.56926	Aldehyde dehydrogenase	uncharacterized protein LOC100382449	10	NC_024468.2	60915077	60917624	plus	2
GRMZM2G118610	-0.0771941	0.186687	1.54958	uncharacterized LOC100281336	uncharacterized protein LOC100281336|cl4921_1(730)|mannitol dehydrogenase|putative cinnamyl-alcohol dehydrogenase family protein	2	NC_024460.2	134453744	134457943	minus	10
GRMZM2G115422	-0.991012	-0.492103	4.00922	HXXXD-type acyl-transferase family protein	uncharacterized acetyltransferase At3g50280	10	NC_024468.2	63672488	63675175	minus	4
GRMZM2G108894	0.908626	2.58334	-4.00563	chalcone synthase	chalcone synthase|Type III polyketide synthase B	8	NC_024466.2	172624544	172626555	minus	1
GRMZM2G099420	0.00389567	1.01839	0.878047	cinnamoyl-CoA reductase 1	cinnamoyl-CoA reductase 1	7	NC_024465.2	35957502	35959127	plus	2
GRMZM2G098892	-1.76306	-0.398226	6.37319	UDP-glycosyltransferase 83A1	uncharacterized protein LOC100274523|indole-3-acetate beta-glucosyltransferase	4	NC_024462.2	174854959	174856722	minus	4
GRMZM2G094017	-0.563201	0.425192	3.97308	uncharacterized LOC100501498	uncharacterized protein LOC100501498|HXXXD-type acyl-transferase family protein	1	NC_024459.2	283075528	283077341	plus	2
GRMZM2G087150	0.192366	1.25946	1.39111	uncharacterized LOC100282715	uncharacterized protein LOC100282715|GDSL esterase/lipase|esterase	10	NC_024468.2	1102091	1122157	plus	24
GRMZM2G075140	0.0296626	0.623918	1.44839	3-ketoacyl-CoA synthase 2	3-ketoacyl-CoA synthase 2	8	NC_024466.2	98615451	98617248	minus	1
GRMZM2G074401	0.11192	0.231634	1.82079	omega-3 fatty acid desaturase, chloroplastic	omega-3 fatty acid desaturase, chloroplastic|CL1251_1|fatty acid desaturase 8|umc1021(fad8)	3	NC_024461.2	217679361	217682043	plus	5
GRMZM2G072744	0.159918	0.691361	1.41964	malate dehydrogenase, glyoxysomal	malate dehydrogenase, glyoxysomal	4	NC_024462.2	10603094	10607521	plus	2
GRMZM2G060481	0.275053	0.199849	3.76911	3-ketoacyl-CoA synthase	uncharacterized protein LOC100501899	1	NC_024459.2	44975042	44978287	plus	8
GRMZM2G047129	2.57881	1.20851	-3.90692	alpha-L-fucosidase 2	alpha-L-fucosidase 2|GDSL esterase/lipase	1	NC_024459.2	287663950	287667586	minus	8
GRMZM2G045215	0.844398	2.01726	-1.31765	anther-specific proline-rich protein APG	anther-specific proline-rich protein APG|GDSL esterase/lipase	8	NC_024466.2	58289973	58291605	minus	1
GRMZM2G038598	0.866107	2.4551	-0.0536471	UDP-glucose-4-epimerase	UDP-glucose-4-epimerase|UDP-glucose 4-epimerase 4|UDP-glucose 4-epimerase GEPI48	3	NC_024461.2	217476458	217480674	minus	4
GRMZM2G032896	2.28202	3.02884	4.12524	cytochrome P450 90D2	cytochrome P450 90D2|cytochrome P450 CYP90D10.b|putative cytochrome P450 superfamily protein	3	NC_024461.2	200565289	200567500	plus	4
GRMZM2G032160	-0.639132	0.156032	1.70131	glycosyl hydrolase family 81 protein	uncharacterized protein LOC100216714	1	NC_024459.2	60743467	60748027	plus	10
GRMZM2G031107	0.470541	0.515228	1.16175	Glucose-6-phosphate 1-dehydrogenase	Glucose-6-phosphate 1-dehydrogenase|uncharacterized protein LOC100383421|glucose-6-phosphate dehydrogenase-like protein	6	NC_024464.2	136194400	136198852	minus	7
GRMZM2G017285	0.57208	2.15873	-1.18761	cinnamoyl-CoA reductase 1	cinnamoyl-CoA reductase 1	7	NC_024465.2	107405333	107408488	plus	2
GRMZM2G003368	-0.373591	-0.600384	-2.0546	acyl-[acyl-carrier-protein] desaturase 6, chloroplastic-like	acyl-[acyl-carrier-protein] desaturase 6, chloroplastic-like|stearoyl-acyl-carrier-protein desaturase4	5	NC_024463.2	185977839	185983425	plus	16
F, fertile sibling; M, ms305. A, B, and C represent pollen mother cell, dyads, and tetrad stages, respectively. FC, fold change.
