# Supplementary material for: Male sterile 305 Mutation Leads the Misregulation of Anther Cuticle Formation by Disrupting Lipid Metabolism in Maize
Source: Int J Mol Sci. 2020 Apr 3;21(7):2500. doi: 10.3390/ijms21072500 (PMC7177535; doi:10.3390/ijms21072500)
Supplement: Supplementary file 1 [file ijms-21-02500-s001.zip › Supplementary File/Table S4.xls]

## Sheet: network score
Table S4. Top 25 nodes in network ranked by Degree method.
Rank	Name	Score
1	GRMZM2G124335	5
2	GRMZM2G118800	4
2	GRMZM2G031107	4
4	GRMZM2G118610	3
4	GRMZM2G173192	3
6	GRMZM2G131205	2
6	GRMZM2G152981	2
6	GRMZM2G072744	2
9	GRMZM2G028104	1
9	GRMZM2G130062	1
9	GRMZM2G125268	1
9	GRMZM2G119305	1
9	GRMZM2G003368	1
9	GRMZM2G143625	1
9	GRMZM2G017285	1
9	GRMZM2G099420	1
9	GRMZM2G162758	1
9	GRMZM2G081841	1
9	GRMZM2G108894	1
9	GRMZM2G091822	1
9	GRMZM2G455809	1
9	GRMZM2G158205	1
9	GRMZM2G045215	1
9	GRMZM2G070109	1
9	GRMZM2G032896	1
