# Supplementary material for: Male sterile 305 Mutation Leads the Misregulation of Anther Cuticle Formation by Disrupting Lipid Metabolism in Maize
Source: Int J Mol Sci. 2020 Apr 3;21(7):2500. doi: 10.3390/ijms21072500 (PMC7177535; doi:10.3390/ijms21072500)
Supplement: Supplementary file 1 [file ijms-21-02500-s001.zip › Supplementary File/Table S5.xls]

## Sheet: LipidClass
Table S5. Total lipid classes identified in the K305F and K305ms anthers
Class	F	M	FC (F/M)	Pvalue
AGlcSiE	3.14781e+09	3.66823e+09	0.858128	0.039134
Cer	2.30307e+10	3.66806e+10	0.62787	0.000218773
CerG1	2.0464e+10	1.62893e+10	1.25628	0.0196584
CerG2	2.98865e+07	1.36082e+07	2.19621	2.90218e-06
CerG3	2.52095e+07	1.64989e+07	1.52796	0.00478231
CerP	1.2247e+08	8.19857e+07	1.4938	0.0737687
Co	2.64068e+09	3.22019e+09	0.820037	0.100431
DG	2.5948e+10	2.15098e+10	1.20633	0.021407
DGDG	3.94726e+09	2.21526e+09	1.78185	6.00548e-06
LPA	7.46241e+07	2.86686e+07	2.60299	0.00745157
LPC	7.24016e+08	2.82658e+08	2.56146	0.00356025
LPE	2.1939e+08	1.44599e+08	1.51723	0.0857748
MG	3.70888e+09	3.3475e+09	1.10796	0.375714
MGDG	2.78702e+09	1.48333e+09	1.8789	8.64674e-06
PA	1.86079e+10	1.65989e+10	1.12103	0.268644
PC	1.28788e+10	5.98811e+09	2.15072	0.00808154
PE	2.34082e+09	1.79532e+09	1.30385	0.125028
PG	1.57343e+09	1.59754e+09	0.984907	0.818305
PI	1.31032e+09	8.60005e+08	1.52362	0.0198381
PS	5.63874e+09	3.70087e+09	1.52362	0.000141263
SiE	2.17475e+07	3.65241e+07	0.595427	0.0128446
SM	1.22774e+08	1.02546e+08	1.19727	0.15441
So	8.11653e+08	2.00454e+09	0.404907	0.000287617
TG	1.46845e+11	1.62496e+11	0.90368	0.277548
WE	2.37638e+08	1.10175e+08	2.15691	5.78154e-05
Note: F, K305F; M,K305ms; FC, Fold change; n=8.
