# Supplementary material for: Male sterile 305 Mutation Leads the Misregulation of Anther Cuticle Formation by Disrupting Lipid Metabolism in Maize
Source: Int J Mol Sci. 2020 Apr 3;21(7):2500. doi: 10.3390/ijms21072500 (PMC7177535; doi:10.3390/ijms21072500)
Supplement: Supplementary file 1 [file ijms-21-02500-s001.zip › Supplementary File/Table S6.xls]

## Sheet: Sheet1
Table S6. Total differential expression lipid species identified between in K305F and K305ms anthers
Lipid species	Class	FattyAcid	FA1	FA2	FA3	FC (F/M)	P-value
AGlcSiE(18:2)+NH4	AGlcSiE	(18:2)	(18:2)			1.20372	0.0250093
Cer(d16:1+hO/18:2+2O)+Na	Cer	(d16:1+hO/18:2+2O)	(d16:1+hO)	(18:2+2O)		4.45842	0.00363998
Cer(d18:0+pO/16:0)+H	Cer	(d18:0+pO/16:0)	(d18:0+pO)	(16:0)		6.43695	8.28554e-07
Cer(d18:0+pO/18:0)+H	Cer	(d18:0+pO/18:0)	(d18:0+pO)	(18:0)		7.91838	9.28265e-07
Cer(d18:0+pO/20:0)+H	Cer	(d18:0+pO/20:0)	(d18:0+pO)	(20:0)		2.93653	7.08475e-05
Cer(d18:0+pO/22:0)+H	Cer	(d18:0+pO/22:0)	(d18:0+pO)	(22:0)		1.3943	0.0251808
Cer(d18:0+pO/22:0+O)+H	Cer	(d18:0+pO/22:0+O)	(d18:0+pO)	(22:0+O)		3.43802	0.000178577
Cer(d18:0+pO/24:0)+H	Cer	(d18:0+pO/24:0)	(d18:0+pO)	(24:0)		1.44996	0.00150044
Cer(d18:0+pO/24:0+O)+H	Cer	(d18:0+pO/24:0+O)	(d18:0+pO)	(24:0+O)		4.52624	0.000149576
Cer(d18:0+pO/25:0)+H	Cer	(d18:0+pO/25:0)	(d18:0+pO)	(25:0)		2.32023	9.14326e-05
Cer(d18:0+pO/25:0+O)+H	Cer	(d18:0+pO/25:0+O)	(d18:0+pO)	(25:0+O)		7.68808	0.00171509
Cer(d18:0+pO/26:0)+H	Cer	(d18:0+pO/26:0)	(d18:0+pO)	(26:0)		1.83555	0.00055056
Cer(d18:0+pO/26:0+O)+H	Cer	(d18:0+pO/26:0+O)	(d18:0+pO)	(26:0+O)		5.24655	0.000371085
Cer(d18:1+hO/18:0)+H	Cer	(d18:1+hO/18:0)	(d18:1+hO)	(18:0)		6.1816	0.00016966
Cer(d18:1+hO/22:0+O)+H	Cer	(d18:1+hO/22:0+O)	(d18:1+hO)	(22:0+O)		2.20165	0.00168639
Cer(d18:1+hO/24:0+O)+H	Cer	(d18:1+hO/24:0+O)	(d18:1+hO)	(24:0+O)		1.79773	0.00304873
Cer(d18:1+hO/26:0+O)+H	Cer	(d18:1+hO/26:0+O)	(d18:1+hO)	(26:0+O)		1.60316	0.00489274
Cer(d18:2/16:0)+H	Cer	(d18:2/16:0)	(d18:2)	(16:0)		9.05108	0.000199301
Cer(d18:2/16:0+2O)+H	Cer	(d18:2/16:0+2O)	(d18:2)	(16:0+2O)		1.6536	0.0174312
Cer(d18:2/16:1)+H	Cer	(d18:2/16:1)	(d18:2)	(16:1)		2.30287	0.000189426
Cer(d18:2/18:0+2O)+H	Cer	(d18:2/18:0+2O)	(d18:2)	(18:0+2O)		1.18934	0.00536339
Cer(d18:2/18:0+O)+H	Cer	(d18:2/18:0+O)	(d18:2)	(18:0+O)		2.30219	1.69726e-05
Cer(d18:2/18:1)+H	Cer	(d18:2/18:1)	(d18:2)	(18:1)		2.12446	0.0141296
Cer(d18:2/20:0+O)+H	Cer	(d18:2/20:0+O)	(d18:2)	(20:0+O)		2.03323	0.000371556
Cer(d18:2/20:1)+H	Cer	(d18:2/20:1)	(d18:2)	(20:1)		0.687669	0.00296658
Cer(d18:2/22:0+O)+H	Cer	(d18:2/22:0+O)	(d18:2)	(22:0+O)		2.8406	4.94198e-05
Cer(d18:2/22:1)+H	Cer	(d18:2/22:1)	(d18:2)	(22:1)		2.76325	4.82454e-05
Cer(d34:4)+H	Cer	(d34:4)	(d34:4)			8.34336	5.44563e-05
CerG1(d18:1+hO/25:0+O)+H	CerG1	(d18:1+hO/25:0+O)	(d18:1+hO)	(25:0+O)		0.621356	0.00524544
CerG1(d18:2/20:0+O)+H	CerG1	(d18:2/20:0+O)	(d18:2)	(20:0+O)		0.689705	0.00142631
CerG1(d18:2/20:1)+H	CerG1	(d18:2/20:1)	(d18:2)	(20:1)		0.701342	0.00609785
CerG1(d18:2/24:0+O)+H	CerG1	(d18:2/24:0+O)	(d18:2)	(24:0+O)		0.613286	0.0185565
CerG1(d30:0)+NH4	CerG1	(d30:0)	(d30:0)			0.0322612	1.34815e-05
CerG1(d32:0)+NH4	CerG1	(d32:0)	(d32:0)			0.0172367	5.05107e-10
DG(16:0/18:2)+NH4	DG	(16:0/18:2)	(16:0)	(18:2)		0.590187	0.00024614
DG(16:0/18:3)+H	DG	(16:0/18:3)	(16:0)	(18:3)		0.56052	0.000148491
DG(16:0/22:1)+H	DG	(16:0/22:1)	(16:0)	(22:1)		0.0165758	7.30438e-11
DG(18:1/18:2)+NH4	DG	(18:1/18:2)	(18:1)	(18:2)		0.741012	0.00478945
DG(18:1/18:3)+H	DG	(18:1/18:3)	(18:1)	(18:3)		0.4406	3.89901e-06
DG(18:2/18:2)+NH4	DG	(18:2/18:2)	(18:2)	(18:2)		0.744399	0.00485773
DG(18:3/18:3)+H	DG	(18:3/18:3)	(18:3)	(18:3)		0.359042	3.79288e-06
DG(22:0/18:2)+NH4	DG	(22:0/18:2)	(22:0)	(18:2)		0.250455	4.60333e-06
DG(31:3)+Na	DG	(31:3)	(31:3)			0.247886	0.000182583
DG(33:5)+H	DG	(33:5)	(33:5)			1.83775	0.000326189
DG(34:2e)+Na	DG	(34:2e)	(34:2e)			0.570797	1.78745e-05
DG(34:2p)+Na	DG	(34:2p)	(34:2p)			0.679893	0.0476236
DG(34:3)+Na	DG	(34:3)	(34:3)			0.292998	6.29528e-06
DG(34:3p)+H	DG	(34:3p)	(34:3p)			1.44326	0.00345592
DG(6:0/12:2)+H	DG	(6:0/12:2)	(6:0)	(12:2)		0.34746	0.00629274
DGDG(16:0/18:2)+Na	DGDG	(16:0/18:2)	(16:0)	(18:2)		0.611924	0.000188112
DGDG(16:0/18:3)+Na	DGDG	(16:0/18:3)	(16:0)	(18:3)		0.50208	2.20711e-05
DGDG(18:1/18:2)+Na	DGDG	(18:1/18:2)	(18:1)	(18:2)		0.487116	1.94762e-05
DGDG(18:2/18:2)+Na	DGDG	(18:2/18:2)	(18:2)	(18:2)		0.352506	2.82699e-06
DGDG(18:3/18:3)+Na	DGDG	(18:3/18:3)	(18:3)	(18:3)		0.292058	4.75077e-07
LPC(16:0)+H	LPC	(16:0)	(16:0)			0.169789	0.000387372
MG(18:4)+H	MG	(18:4)	(18:4)			2.28556	0.00134138
MG(22:1)+H	MG	(22:1)	(22:1)			0.0207741	0.00037057
MGDG(18:1/18:2)+Na	MGDG	(18:1/18:2)	(18:1)	(18:2)		0.543544	0.000219904
MGDG(18:2/18:2)+Na	MGDG	(18:2/18:2)	(18:2)	(18:2)		0.368843	2.25719e-05
MGDG(18:3/18:3)+Na	MGDG	(18:3/18:3)	(18:3)	(18:3)		0.236808	1.06898e-06
PA(18:1/18:2)+NH4	PA	(18:1/18:2)	(18:1)	(18:2)		0.680039	0.0408819
PC(16:1/18:2)+H	PC	(16:1/18:2)	(16:1)	(18:2)		0.122141	0.0013944
PC(32:0)+H	PC	(32:0)	(32:0)			1.69243	0.0252519
PC(32:1)+H	PC	(32:1)	(32:1)			0.192049	0.000451112
PC(34:2)+H	PC	(16:0/18:2)	(16:0)	(18:2)		0.372212	0.00607469
PC(34:3)+H	PC	(34:3)	(34:3)			0.281193	0.00244347
PC(36:3)+H	PC	(36:3)	(36:3)			0.323788	0.00561864
PC(36:4)+H	PC	(36:4)	(36:4)			0.185573	0.00389083
PE(18:2/18:2)+H	PE	(18:2/18:2)	(18:2)	(18:2)		0.469518	0.015931
PG(47:3)+H	PG	(47:3)	(47:3)			2.50167	3.21284e-05
PI(34:2)+NH4	PI	(34:2)	(34:2)			0.64445	0.0252199
PS(45:2)+Na	PS	(45:2)	(45:2)			0.803783	0.00225097
PS(45:3)+Na	PS	(45:3)	(45:3)			0.506911	6.87004e-06
PS(45:4)+Na	PS	(45:4)	(45:4)			0.469288	9.53996e-06
PS(47:4)+Na	PS	(47:4)	(47:4)			0.522252	6.86652e-06
So(d18:0+pO)+H	So	(d18:0+pO)	(d18:0+pO)			3.97403	0.000734895
So(d18:1)+H	So	(d18:1)	(d18:1)			3.99223	0.000174168
So(d18:2)+H	So	(d18:2)	(d18:2)			2.84965	0.000104094
TG(11:0/10:2/12:2)+H	TG	(11:0/10:2/12:2)	(11:0)	(10:2)	(12:2)	4.21688	0.000264449
TG(12:0/10:2/11:3)+H	TG	(12:0/10:2/11:3)	(12:0)	(10:2)	(11:3)	6.11406	0.00109893
TG(12:0p/10:2/11:2)+H	TG	(12:0p/10:2/11:2)	(12:0p)	(10:2)	(11:2)	0.476894	0.0129299
TG(16:0/10:1/12:2)+H	TG	(16:0/10:1/12:2)	(16:0)	(10:1)	(12:2)	1.66176	0.0262557
TG(16:0/16:0/16:0)+NH4	TG	(16:0/16:0/16:0)	(16:0)	(16:0)	(16:0)	1.57749	0.00108556
TG(16:0/16:0/18:1)+NH4	TG	(16:0/16:0/18:1)	(16:0)	(16:0)	(18:1)	0.422726	0.000144682
TG(16:0/16:0/18:3)+NH4	TG	(16:0/16:0/18:3)	(16:0)	(16:0)	(18:3)	0.646659	0.0368098
TG(16:0/16:0/22:0)+NH4	TG	(16:0/16:0/22:0)	(16:0)	(16:0)	(22:0)	0.253911	5.07574e-07
TG(16:0/18:1/18:1)+NH4	TG	(16:0/18:1/18:1)	(16:0)	(18:1)	(18:1)	0.615955	0.0284574
TG(16:0/18:1/18:3)+H	TG	(16:0/18:1/18:3)	(16:0)	(18:1)	(18:3)	1.50332	0.00235205
TG(16:0/18:1/18:3)+NH4	TG	(16:0/18:1/18:3)	(16:0)	(18:1)	(18:3)	1.49437	0.0023838
TG(16:0/18:1/22:1)+NH4	TG	(16:0/18:1/22:1)	(16:0)	(18:1)	(22:1)	0.18187	1.12968e-06
TG(16:0/18:1/22:6)+NH4	TG	(16:0/18:1/22:6)	(16:0)	(18:1)	(22:6)	1.30961	0.00959554
TG(16:0/18:2/24:0)+NH4	TG	(16:0/18:2/24:0)	(16:0)	(18:2)	(24:0)	0.317346	2.97867e-06
TG(16:1/18:2/18:3)+NH4	TG	(16:1/18:2/18:3)	(16:1)	(18:2)	(18:3)	2.60965	0.00152233
TG(18:0/16:0/18:1)+NH4	TG	(18:0/16:0/18:1)	(18:0)	(16:0)	(18:1)	0.42722	0.00672309
TG(18:1/10:1/12:2)+H	TG	(18:1/10:1/12:2)	(18:1)	(10:1)	(12:2)	3.52264	0.00155314
TG(18:1/18:1/18:1)+NH4	TG	(18:1/18:1/18:1)	(18:1)	(18:1)	(18:1)	0.634314	0.0151091
TG(18:1/18:2/22:0)+NH4	TG	(18:1/18:2/22:0)	(18:1)	(18:2)	(22:0)	0.354632	1.68346e-05
TG(18:1/18:2/22:1)+NH4	TG	(18:1/18:2/22:1)	(18:1)	(18:2)	(22:1)	0.645724	0.00421462
TG(18:2/10:1/12:2)+H	TG	(18:2/10:1/12:2)	(18:2)	(10:1)	(12:2)	1.87556	0.0266388
TG(18:3/10:4/11:2)+H	TG	(18:3/10:4/11:2)	(18:3)	(10:4)	(11:2)	1.42928	0.0419373
TG(18:3/18:2/18:2)+NH4	TG	(18:3/18:2/18:2)	(18:3)	(18:2)	(18:2)	1.65811	0.0138134
TG(18:4/10:2/11:3)+H	TG	(18:4/10:2/11:3)	(18:4)	(10:2)	(11:3)	2.52181	0.0283184
TG(20:0/16:0/16:0)+NH4	TG	(20:0/16:0/16:0)	(20:0)	(16:0)	(16:0)	0.223863	1.68246e-06
TG(20:0/16:0/18:1)+NH4	TG	(20:0/16:0/18:1)	(20:0)	(16:0)	(18:1)	0.143128	5.79866e-07
TG(20:0/16:0/18:2)+NH4	TG	(20:0/16:0/18:2)	(20:0)	(16:0)	(18:2)	0.23392	1.12886e-05
TG(20:0/18:1/18:2)+NH4	TG	(20:0/18:1/18:2)	(20:0)	(18:1)	(18:2)	0.255921	4.47085e-06
TG(20:0/18:1/20:0)+NH4	TG	(20:0/18:1/20:0)	(20:0)	(18:1)	(20:0)	0.131588	6.15042e-09
TG(20:1/18:1/18:2)+NH4	TG	(20:1/18:1/18:2)	(20:1)	(18:1)	(18:2)	0.354528	1.63886e-06
TG(20:1/18:1/22:0)+NH4	TG	(20:1/18:1/22:0)	(20:1)	(18:1)	(22:0)	0.178687	1.44491e-08
TG(31:2)+Na	TG	(31:2)	(31:2)			2.08398	0.0482777
TG(33:1)+NH4	TG	(33:1)	(33:1)			1.83331	0.00122439
TG(33:2)+NH4	TG	(6:0/10:2/17:0)	(6:0)	(10:2)	(17:0)	1.6492	0.00460879
TG(33:3)+Na	TG	(33:3)	(33:3)			0.681514	0.0268345
TG(33:4)+Na	TG	(6:0/9:0/18:4)	(6:0)	(9:0)	(18:4)	5.07592	0.000121255
TG(35:5)+NH4	TG	(35:5)	(35:5)			4.50644	0.00053472
TG(36:2)+NH4	TG	(36:2)	(36:2)			1.60784	0.0112383
TG(36:2)+NH4	TG	(36:2)	(36:2)			1.71168	0.0129346
TG(40:1)+NH4	TG	(40:1)	(40:1)			0.0492967	3.91948e-05
TG(6:0/11:4/16:0)+H	TG	(6:0/11:4/16:0)	(6:0)	(11:4)	(16:0)	1.90806	0.00331633
TG(6:0/12:2/15:0)+NH4	TG	(6:0/12:2/15:0)	(6:0)	(12:2)	(15:0)	4.32962	9.6734e-05
TG(6:0/12:2/18:1)+NH4	TG	(6:0/12:2/18:1)	(6:0)	(12:2)	(18:1)	0.574059	0.0070312
TG(6:0/12:3/16:0)+H	TG	(6:0/12:3/16:0)	(6:0)	(12:3)	(16:0)	4.21158	0.0013751
TG(6:0/9:0/18:4)+H	TG	(6:0/9:0/18:4)	(6:0)	(9:0)	(18:4)	1.9791	0.00345865
WE(3:0/20:3)+NH4	WE	(3:0/20:3)	(3:0)	(20:3)		0.114055	2.48228e-06
Note: F, K305F; M,K305ms; FC, Fold change; n=8.
