# Supplementary material for: Male sterile 305 Mutation Leads the Misregulation of Anther Cuticle Formation by Disrupting Lipid Metabolism in Maize
Source: Int J Mol Sci. 2020 Apr 3;21(7):2500. doi: 10.3390/ijms21072500 (PMC7177535; doi:10.3390/ijms21072500)
Supplement: Supplementary file 1 [file ijms-21-02500-s001.zip › Supplementary File/Table S7.xlsx]

## Sheet: M-F
ms2name	DIFF	LipidIon	LipidGroup	Class	FattyAcid	FA1	FA2	FA3	IonFormula	CalMz	RT(min)	VIP	Fold Change	P-value	F-1	F-2	F-3	F-4	F-5	F-6	F-7	F-8	M-1	M-2	M-3	M-4	M-5	M-6	M-7	M-8	QC-1	QC-2	QC-3
NEG1009		TG(16:0/11:4/12:4)+Na	TG(39:8)+Na	TG	(16:0/11:4/12:4)	(16:0)	(11:4)	(12:4)	C42 H64 O6 Na1	687.46	8.61795	0.851292	2.1722	0.00969377	1.00985e+08	154893250	3.89556e+07	1.32587e+08	1.06802e+08	120936897	8.11756e+07	2.30099e+07	1.02439e+08	3.13404e+08	191752457	2.90576e+08	1.07731e+08	1.11645e+08	3.27941e+08	2.0396e+08	1.74469e+08	1.00926e+08	1.71531e+08
NEG1011		TG(18:4/10:2/11:2)+Na	TG(39:8)+Na	TG	(18:4/10:2/11:2)	(18:4)	(10:2)	(11:2)	C42 H64 O6 Na1	687.46	9.44242	0.637922	2.48094	0.00231111	6.11099e+07	4.11471e+07	1.0319e+07	2.88208e+07	2.64742e+07	6.49025e+07	2.72057e+07	2.156e+07	6.97342e+07	1.26976e+08	1.08828e+08	1.37023e+08	5.39989e+07	9.57976e+07	4.57517e+07	6.03722e+07	3.93852e+07	4.25056e+07	3.80056e+07
NEG1013		TG(39:9)+Na	TG(39:9)+Na	TG	(39:9)	(39:9)			C42 H62 O6 Na1	685.444	8.83584	0.633027	2.31515	0.0208617	5.01479e+07	7.43378e+07	1.11577e+07	6.45159e+07	4.81099e+07	6.80131e+07	1.85328e+07	3.80255e+07	7.34969e+07	2.4897e+08	58199977	1.46442e+08	8.18831e+07	7.93417e+07	8.66226e+07	8.82252e+07	6.48729e+07	4.26048e+07	9.29843e+07
NEG1018		TG(4:0/16:0/20:0)+NH4	TG(40:0)+NH4	TG	(4:0/16:0/20:0)	(4:0)	(16:0)	(20:0)	C43 H86 O6 N1	712.645	17.9954	0.192324	2.07589	0.194932	9.64062e+06	8.3054e+06	2.34654e+06	7.25664e+06	5.12029e+06	5.7009e+06	8.8857e+06	2.66044e+06	2.87843e+07	6.62449e+06	4.83314e+06	5.427e+06	4.02062e+07	7.40694e+06	5.70111e+06	4.63796e+06	1.32153e+07	1.25863e+07	5.27629e+06
NEG1023		TG(6:0/16:0/18:2)+NH4	TG(40:2)+NH4	TG	(6:0/16:0/18:2)	(6:0)	(16:0)	(18:2)	C43 H82 O6 N1	708.614	16.7889	0.795249	2.56299	4.69609e-05	4.40698e+07	3.90552e+07	1.3904e+07	2.59098e+07	4.66007e+07	3.78208e+07	6.20117e+07	3.09579e+07	1.0243e+08	1.28167e+08	9.26568e+07	8.98108e+07	103531152	1.05384e+08	4.19248e+07	1.0584e+08	9.91225e+07	9.28771e+07	8.58896e+07
NEG1031		TG(18:2/10:1/12:2)+H	TG(40:5)+H	TG	(18:2/10:1/12:2)	(18:2)	(10:1)	(12:2)	C43 H73 O6	685.54	12.2286	0.262074	1.87145	0.00133981	9.90098e+06	9.44802e+06	1.44686e+06	5.79857e+06	8.34837e+06	1.0554e+07	1.6917e+07	1.2339e+07	1.25017e+07	1.69847e+07	1.61894e+07	2.34984e+07	1.81511e+07	2.16648e+07	1.55295e+07	1.53768e+07	1.93446e+07	1.86344e+07	2.01189e+07
NEG1038		TG(6:0/12:2/22:6)+Na	TG(40:8)+Na	TG	(6:0/12:2/22:6)	(6:0)	(12:2)	(22:6)	C43 H66 O6 Na1	701.475	8.27095	0.155462	2.41953	0.149204	4.20209e+06	3.43919e+06	888526	4.31681e+06	2.72384e+06	3.8116e+06	4.42976e+06	3.87038e+06	2.30211e+06	8.65163e+06	7.08123e+06	7.10759e+06	2.08722e+06	1.18152e+06	2.93035e+07	9.26321e+06	1.47014e+07	6.35919e+06	6.59446e+06
NEG1039		TG(41:10)+Na	TG(41:10)+Na	TG	(41:10)	(41:10)			C44 H64 O6 Na1	711.46	7.49037	0.128632	1.19928	0.490293	1.11676e+08	1.07826e+08	1.28173e+07	9.46356e+07	7.37837e+07	1.46028e+08	5.20705e+07	4.12153e+07	2.67202e+07	1.11573e+08	9.81955e+07	1.3834e+08	5.18835e+07	7.16598e+07	1.72119e+08	9.71102e+07	1.40438e+08	1.72913e+08	1.23285e+08
NEG1046		TG(18:3/11:4/12:2)+Na	TG(41:9)+Na	TG	(18:3/11:4/12:2)	(18:3)	(11:4)	(12:2)	C44 H66 O6 Na1	713.475	8.544	0.344	1.54884	0.165598	4.15632e+07	5.57877e+07	1.5552e+07	5.98259e+07	4.40392e+07	4.32826e+07	2.91387e+07	2.87246e+07	3.66457e+07	1.03627e+08	6.43758e+07	105202498	1.64442e+07	9.62478e+06	1.04151e+08	5.23281e+07	6.15644e+07	6.59815e+07	6.24553e+07
NEG1048		TG(18:3/12:3/12:4)+Na	TG(42:10)+Na	TG	(18:3/12:3/12:4)	(18:3)	(12:3)	(12:4)	C45 H66 O6 Na1	725.475	7.31568	0.0557484	0.985833	0.95943	6.43739e+06	5.22139e+06	272076	9.05858e+06	3.09468e+06	9.41631e+06	9.37303e+06	6.09254e+06	3.43474e+06	7.33924e+06	7.05467e+06	6.28159e+06	2.36691e+06	3.77534e+06	1.3301e+07	4.7188e+06	9.81924e+06	9.09953e+06	9.37458e+06
NEG1054		TG(16:1/14:0/14:1)+NH4	TG(44:2)+NH4	TG	(16:1/14:0/14:1)	(16:1)	(14:0)	(14:1)	C47 H90 O6 N1	764.676	19.4961	0.0963161	3.47197	6.90993e-06	448113	264085	74175.7	191743	512819	325775	588187	246076	1.17018e+06	1.36902e+06	1.2063e+06	1.16618e+06	1.37101e+06	1.14873e+06	479357	1.29332e+06	1.33492e+06	1.17824e+06	945193
NEG1058		TG(45:11)+Na	TG(45:11)+Na	TG	(45:11)	(45:11)			C48 H70 O6 Na1	765.506	11.1249	0.0769667	0.865417	0.233318	7.42024e+06	9.80298e+06	4.71087e+06	8.42533e+06	1.12188e+07	7.50646e+06	1.03392e+07	8.71502e+06	6.08655e+06	9.03487e+06	8.78008e+06	4.97955e+06	5.50575e+06	8.21877e+06	8.79456e+06	7.56842e+06	1.06479e+07	9.87724e+06	9.99547e+06
NEG106		Cer(d18:1/20:0+O)+H	Cer(d38:1+O)+H	Cer	(d18:1/20:0+O)	(d18:1)	(20:0+O)		C38 H76 O4 N1	610.577	14.7278	0.353174	3.02424	0.000220801	6.31623e+06	6.37474e+06	1.4628e+06	5.74128e+06	5.28153e+06	8.17321e+06	4.4477e+06	7.36697e+06	1.2118e+07	1.24559e+07	2.19758e+07	1.37113e+07	2.03255e+07	2.1925e+07	8.20807e+06	2.58687e+07	1.61165e+07	1.46048e+07	1.43051e+07
NEG1235		TG(53:7)+Na	TG(53:7)+Na	TG	(53:7)	(53:7)			C56 H94 O6 Na1	885.694	18.3269	0.149504	1.19123	0.183451	3.55615e+07	3.78277e+07	1.66666e+07	3.53398e+07	3.85176e+07	3.4458e+07	3.48252e+07	3.9659e+07	3.19627e+07	6.528e+07	3.82352e+07	4.25613e+07	3.11752e+07	3.29375e+07	4.2365e+07	4.05154e+07	5.48529e+07	4.84264e+07	4.58489e+07
NEG1355		TG(55:8)+Na	TG(55:8)+Na	TG	(55:8)	(55:8)			C58 H96 O6 Na1	911.71	18.5101	0.0153062	1.15673	0.408841	770917	778069	358738	796725	648976	713117	989201	703428	630324	1.38034e+06	410578	917939	842801	1.15543e+06	855070	469317	894092	1.10506e+06	744693
NEG177		Cer(d18:2/24:0+O)+H	Cer(d42:2+O)+H	Cer	(d18:2/24:0+O)	(d18:2)	(24:0+O)		C42 H82 O4 N1	664.624	16.5168	0.113696	1.70821	0.020589	1.74347e+06	1.86777e+06	918144	1.70364e+06	2.81523e+06	3.66556e+06	4.05312e+06	1.58407e+06	2.78925e+06	3.69328e+06	6.26557e+06	3.64038e+06	2.74682e+06	5.61511e+06	2.49456e+06	4.10242e+06	6.01003e+06	5.72469e+06	3.94287e+06
NEG206		Cer(d18:2/26:0+O)+H	Cer(d44:2+O)+H	Cer	(d18:2/26:0+O)	(d18:2)	(26:0+O)		C44 H86 O4 N1	692.655	17.8779	0.0477368	1.36939	0.0178272	1.14248e+06	1.11842e+06	282397	1.19241e+06	739838	1.10071e+06	1.41116e+06	992165	1.06795e+06	1.35005e+06	1.48433e+06	1.66525e+06	1.26204e+06	1.41639e+06	1.25306e+06	1.42808e+06	2.03077e+06	1.27673e+06	1.92664e+06
NEG329		DG(29:0)+Na	DG(29:0)+Na	DG	(29:0)	(29:0)			C32 H62 O5 Na1	549.449	10.8125	0.106276	0.789612	0.23195	5.84702e+06	5.25282e+06	1.58453e+06	6.55346e+06	5.26943e+06	1.0918e+07	5.53637e+06	8.73425e+06	3.24529e+06	6.00564e+06	5.16126e+06	5.19993e+06	3.24897e+06	5.72827e+06	4.64318e+06	6.00795e+06	1.1391e+07	1.24412e+07	7.09502e+06
NEG331		DG(18:1/12:3)+H	DG(30:4)+H	DG	(18:1/12:3)	(18:1)	(12:3)		C33 H57 O5	533.42	10.6537	0.0934288	2.3566	0.00055593	1.66094e+06	732052	39241.7	732240	463041	864866	292767	940807	1.15632e+06	1.66799e+06	2.0402e+06	1.65132e+06	1.36952e+06	2.09796e+06	1.35566e+06	2.15479e+06	1.89525e+06	1.64309e+06	1.60457e+06
NEG337		DG(31:3)+H	DG(31:3)+H	DG	(21:0/10:3)	(21:0)	(10:3)		C34 H61 O5	549.451	11.1506	0.250834	1.26941	0.136906	5.54465e+07	4.08241e+07	1.61822e+07	4.86748e+07	5.03376e+07	8.61913e+07	5.00692e+07	6.87784e+07	4.68885e+07	8.6904e+07	6.89559e+07	6.89331e+07	4.72371e+07	7.26549e+07	56159985	8.09801e+07	8.55528e+07	7.79863e+07	7.45263e+07
NEG360		DG(33:5)+H	DG(33:5)+H	DG	(33:5)	(33:5)			C36 H61 O5	573.451	11.4179	0.248166	0.920397	0.62035	8.22759e+07	6.52989e+07	2.7408e+07	8.76622e+07	7.45232e+07	1.3853e+08	7.67488e+07	1.09764e+08	5.83588e+07	98145501	6.8113e+07	6.88515e+07	5.35586e+07	8.16927e+07	7.86787e+07	1.02099e+08	1.10517e+08	105829282	9.50448e+07
NEG370		DG(16:0/18:2)+NH4	DG(34:2)+NH4	DG	(16:0/18:2)	(16:0)	(18:2)		C37 H72 O5 N1	610.541	13.9765	0.390966	2.05273	0.00433763	2.8624e+07	1.54266e+07	3.85452e+06	3.16101e+07	1.60923e+07	2.52484e+07	8.68938e+06	3.36021e+07	3.31865e+07	7.17267e+07	4.1278e+07	3.53399e+07	4.13129e+07	2.57903e+07	3.5405e+07	5.08586e+07	5.10859e+07	4.80848e+07	4.65111e+07
NEG383		DG(34:2e)+Na	DG(34:2e)+Na	DG	(34:2e)	(34:2e)			C37 H70 O4 Na1	601.517	14.0219	0.0693338	1.47433	0.132183	5.1966e+06	2.25609e+06	648225	5.95519e+06	2.27558e+06	4.8352e+06	840454	6.30249e+06	3.58742e+06	8.32144e+06	5.26926e+06	4.43459e+06	4.84268e+06	2.66073e+06	7.5286e+06	5.09336e+06	7.38841e+06	7.69554e+06	6.17915e+06
NEG401		DG(16:1/18:2)+NH4	DG(34:3)+NH4	DG	(16:1/18:2)	(16:1)	(18:2)		C37 H70 O5 N1	608.525	13.1567	0.445502	7.70807	1.27568e-05	2.81572e+06	1.76109e+06	935779	2.6449e+06	2.27727e+06	5.10773e+06	2.34885e+06	3.76683e+06	1.33791e+07	2.79824e+07	2.38746e+07	1.85726e+07	2.21316e+07	2.06693e+07	8.02858e+06	3.23046e+07	1.79243e+07	1.56278e+07	1.41589e+07
NEG429		DG(16:1/18:3)+NH4	DG(34:4)+NH4	DG	(16:1/18:3)	(16:1)	(18:3)		C37 H68 O5 N1	606.509	12.1706	0.607441	13.8398	0.000546902	2.73157e+06	3.93321e+06	1.60458e+06	1.77812e+06	1.90624e+06	1.90248e+06	3.2757e+06	3.65862e+06	3.24141e+07	1.72569e+07	3.87265e+07	2.18547e+07	5.98847e+07	6.36617e+07	3.85053e+06	5.00868e+07	2.29424e+07	2.16288e+07	1.96263e+07
NEG443		DG(18:1/18:2)+H	DG(36:3)+H	DG	(18:1/18:2)	(18:1)	(18:2)		C39 H71 O5	619.53	14.0284	0.0605075	1.33369	0.19321	1.71643e+06	1.15559e+06	173804	1.24047e+06	1.43801e+06	2.65168e+06	1.14988e+06	1.83312e+06	1.49144e+06	2.01187e+06	1.78493e+06	1.96065e+06	1.32326e+06	2.95737e+06	926367	2.69344e+06	2.6058e+06	2.33772e+06	2.21438e+06
NEG456		DG(18:3/18:2)+H	DG(36:5)+H	DG	(18:3/18:2)	(18:3)	(18:2)		C39 H67 O5	615.498	12.3418	0.144362	2.10894	0.0172137	2.27307e+06	1.98716e+06	476871	1.39688e+06	3.83056e+06	2.4738e+06	4.19462e+06	2.76767e+06	4.25213e+06	9.63395e+06	4.54837e+06	2.24195e+06	4.11955e+06	7.26092e+06	2.31575e+06	6.54215e+06	7.39843e+06	6.28172e+06	6.19341e+06
NEG476		DG(20:0/18:2)+NH4	DG(38:2)+NH4	DG	(20:0/18:2)	(20:0)	(18:2)		C41 H80 O5 N1	666.603	16.5086	0.13523	1.06232	0.826341	2.40038e+07	1.71718e+07	3.5114e+06	2.79902e+07	8.97278e+06	4.14696e+07	4.00146e+06	3.55877e+07	1.49587e+07	2.58051e+07	2.64253e+07	2.06906e+07	2.716e+07	1.65949e+07	1.02042e+07	3.10106e+07	3.21014e+07	2.91227e+07	2.70644e+07
NEG482		DG(18:1/22:0)+NH4	DG(40:1)+NH4	DG	(18:1/22:0)	(18:1)	(22:0)		C43 H86 O5 N1	696.65	18.9587	0.387238	2.05686	0.000822827	1.663e+07	1.48442e+07	4.51814e+06	1.34568e+07	1.2961e+07	1.89608e+07	1.06902e+07	2.2514e+07	2.50297e+07	3.84307e+07	3.71621e+07	2.45954e+07	3.29834e+07	2.66802e+07	1.37522e+07	3.70308e+07	3.3068e+07	3.12566e+07	2.9418e+07
NEG484		DG(22:0/18:2)+NH4	DG(40:2)+NH4	DG	(22:0/18:2)	(22:0)	(18:2)		C43 H84 O5 N1	694.634	17.8695	0.16389	1.12607	0.668074	2.83506e+07	2.19616e+07	3.22963e+06	3.07276e+07	9.18209e+06	4.82045e+07	5.74423e+06	3.88649e+07	1.69749e+07	2.82364e+07	3.59423e+07	2.49546e+07	3.85142e+07	2.04219e+07	1.09637e+07	3.37392e+07	3.5783e+07	3.25932e+07	3.10749e+07
NEG493		DG(24:0/18:2)+NH4	DG(42:2)+NH4	DG	(24:0/18:2)	(24:0)	(18:2)		C45 H88 O5 N1	722.666	19.2786	0.0639842	0.990325	0.971687	6.63977e+06	4.7426e+06	536835	5.7469e+06	2.08941e+06	8.78198e+06	1.2343e+06	8.45515e+06	2.9807e+06	5.24489e+06	6.8183e+06	4.48725e+06	6.51227e+06	3.56806e+06	2.262e+06	5.98363e+06	7.64133e+06	7.07653e+06	6.37742e+06
NEG494		DG(24:1/18:2)+NH4	DG(42:3)+NH4	DG	(24:1/18:2)	(24:1)	(18:2)		C45 H86 O5 N1	720.65	17.7728	0.054057	0.882355	0.672064	4.70783e+06	3.15464e+06	324512	4.02423e+06	1.76985e+06	5.99326e+06	349917	5.48016e+06	1.66417e+06	3.08867e+06	3.76038e+06	3.11548e+06	4.16163e+06	1.8023e+06	1.27815e+06	3.89785e+06	4.61976e+06	4.29762e+06	3.42476e+06
NEG5		AGlcSiE(17:0)+NH4	AGlcSiE(17:0)+NH4	AGlcSiE	(17:0)	(17:0)			C52 H96 O7 N1	846.718	18.9461	0.0909825	4.13216	0.0165676	319858	147856	88079.2	265135	628466	43366.1	44426	537284	301533	270723	1.76824e+06	595511	1.02404e+06	2.22749e+06	378437	2.00606e+06	879486	771270	769851
NEG535		LPE(18:2)+H	LPE(18:2)+H	LPE	(18:2)	(18:2)			C23 H45 O7 N1 P1	478.293	2.85737	0.0783373	1.26507	0.503653	3.45892e+06	1.41627e+06	321263	9.71044e+06	4.04949e+06	1.28757e+07	546003	1.06076e+07	2.34148e+06	6.82475e+06	9.03872e+06	7.03511e+06	8.9286e+06	2.94126e+06	5.66946e+06	1.16003e+07	6.72961e+06	8.05224e+06	5.49063e+06
NEG570		MGDG(18:1/18:2)+Na	MGDG(36:3)+Na	MGDG	(18:1/18:2)	(18:1)	(18:2)		C45 H80 O10 Na1	803.564	12.6673	0.138959	1.46199	0.309037	1.3452e+07	21022858	3.19413e+06	5.21666e+07	1.69131e+07	1.51343e+07	1.79663e+07	1.88892e+07	8.60269e+06	5.97067e+07	1.79582e+07	4.01595e+07	1.15177e+07	1.65871e+07	2.19203e+07	5.56225e+07	2.19143e+07	7.60169e+07	1.9098e+07
NEG587		PA(34:2)+Na	PA(34:2)+Na	PA	(16:0/18:2)	(16:0)	(18:2)		C37 H69 O8 N0 P1 Na1	695.462	11.5955	0.245574	0.957752	0.611589	1.90526e+08	2.05369e+08	1.68818e+08	2.2377e+08	1.88393e+08	1.60335e+08	174495800	1.58424e+08	1.29801e+08	1.65207e+08	157514208	1.85562e+08	1.44836e+08	2.36187e+08	1.73034e+08	2.1588e+08	1.63825e+08	1.86156e+08	1.85683e+08
NEG590		PA(34:2)+Na	PA(34:2)+Na	PA	(16:0/18:2)	(16:0)	(18:2)		C37 H69 O8 N0 P1 Na1	695.462	11.6123	0.258096	0.861706	0.132678	4.67017e+07	7.25392e+07	5.40257e+07	6.72842e+07	8.56979e+07	7.06587e+07	5.8724e+07	7.36182e+07	4.42828e+07	5.27818e+07	6.84488e+07	5.91296e+07	4.03682e+07	6.80893e+07	6.27695e+07	6.01876e+07	1.19893e+08	8.43789e+07	5.21537e+07
NEG592		PA(34:2)+Na	PA(34:2)+Na	PA	(16:0/18:2)	(16:0)	(18:2)		C37 H69 O8 N0 P1 Na1	695.462	12.2688	0.15362	0.843667	0.749745	1.84778e+07	1.87636e+08	1.87107e+07	2.79024e+07	2.04611e+07	2.20591e+07	2.62676e+07	4.38191e+07	9.08586e+07	3.88682e+07	2.86681e+07	2.05679e+07	4.24762e+07	3.04611e+07	2.65949e+07	2.97248e+07	3.13484e+07	2.29416e+07	5.96297e+07
NEG594		PA(16:0/18:2)+NH4	PA(34:2)+NH4	PA	(16:0/18:2)	(16:0)	(18:2)		C37 H73 O8 N1 P1	690.507	12.7072	0.256086	3.16287	1.12638e-05	3.26426e+06	2.30917e+06	1.47834e+06	4.39661e+06	3.03388e+06	3.00616e+06	2.64785e+06	2.36838e+06	7.21746e+06	9.45645e+06	8.74356e+06	9.54864e+06	1.19645e+07	6.86417e+06	5.16744e+06	1.22171e+07	6.55796e+06	5.39938e+06	5.67648e+06
NEG615		PA(36:3)+H	PA(36:3)+H	PA	(18:1/18:2)	(18:1)	(18:2)		C39 H72 O8 N0 P1	699.496	12.2294	0.17312	0.863584	0.474817	7.08968e+06	3.71717e+07	1.85148e+07	4.34937e+07	3.21132e+07	4.40935e+07	2.69355e+07	3.29434e+07	1.44425e+07	3.59829e+07	2.65047e+07	3.34446e+07	1.03603e+07	2.92322e+07	3.64404e+07	2.28867e+07	4.90137e+07	3.98306e+07	3.19019e+07
NEG624		PA(18:2/18:2)+NH4	PA(36:4)+NH4	PA	(18:2/18:2)	(18:2)	(18:2)		C39 H73 O8 N1 P1	714.507	12.2436	0.999819	0.629349	0.0557627	3.2794e+08	2.64983e+08	1.47839e+08	5.02969e+08	2.02118e+08	4.29445e+08	184156717	1.95568e+08	138881264	1.97686e+08	1.96962e+08	1.88852e+08	7.60476e+07	1.53668e+08	2.90754e+08	1.76341e+08	3.37237e+08	3.19267e+08	2.93612e+08
NEG625		PA(18:2/18:2)+NH4	PA(36:4)+NH4	PA	(18:2/18:2)	(18:2)	(18:2)		C39 H73 O8 N1 P1	714.507	12.6926	0.430684	0.530056	0.0552948	4.44027e+07	4.18445e+07	1.75835e+07	6.17207e+07	2.9767e+07	6.79185e+07	5.18928e+07	2.02428e+07	3.28046e+07	7.27995e+06	3.43539e+07	1.89299e+07	1.5241e+06	4.05202e+06	5.87388e+07	2.0083e+07	1.60451e+07	4.95296e+07	5.2194e+07
NEG631		PA(18:3/18:2)+NH4	PA(36:5)+NH4	PA	(18:3/18:2)	(18:3)	(18:2)		C39 H71 O8 N1 P1	712.491	10.5178	0.236334	2.14182	0.00767969	6.73308e+06	6.61073e+06	2.97608e+06	7.41866e+06	5.38346e+06	6.37649e+06	9.03879e+06	8.64165e+06	1.30185e+07	2.86993e+07	1.48196e+07	1.25431e+07	9.65541e+06	6.85945e+06	1.10835e+07	1.72208e+07	1.42433e+07	1.46018e+07	9.77796e+06
NEG639		PC(32:0)+H	PC(32:0)+H	PC	(32:0)	(32:0)			C40 H81 O8 N1 P1	734.569	12.6047	0.101759	1.28226	0.204535	6.67989e+06	8.70281e+06	1.13388e+06	8.23084e+06	6.74337e+06	1.19466e+07	2.83316e+06	8.54177e+06	6.35944e+06	1.0259e+07	1.07778e+07	7.68728e+06	7.23386e+06	9.88354e+06	6.0197e+06	1.20628e+07	1.30584e+07	1.13501e+07	1.11355e+07
NEG649		PC(36:2)+H	PC(36:2)+H	PC	(36:2)	(36:2)			C44 H85 O8 N1 P1	786.601	12.7923	0.100628	0.906605	0.473922	2.81306e+07	4.57089e+07	1.37896e+07	2.92141e+07	3.68503e+07	3.0541e+07	5.00287e+07	3.29661e+07	2.31656e+07	3.03252e+07	3.06166e+07	2.69547e+07	2.89253e+07	3.43962e+07	3.71682e+07	3.07194e+07	4.48461e+07	3.98414e+07	3.94473e+07
NEG657		PC(38:3)+H	PC(38:3)+H	PC	(38:3)	(38:3)			C46 H87 O8 N1 P1	812.616	12.8338	0.00864894	1.02639	0.835406	3.47908e+06	3.3204e+06	1.19571e+06	2.22114e+06	2.68365e+06	1.73261e+06	2.89408e+06	2.52691e+06	2.27808e+06	2.79766e+06	2.47304e+06	1.74671e+06	2.6315e+06	2.59709e+06	3.15252e+06	2.90624e+06	2.76264e+06	3.61791e+06	2.95746e+06
NEG659		PC(18:1/21:1)+H	PC(39:2)+H	PC	(18:1/21:1)	(18:1)	(21:1)		C47 H91 O8 N1 P1	828.648	14.6597	0.0813434	0.967121	0.77523	2.64529e+07	3.3065e+07	1.06621e+07	2.9796e+07	2.87167e+07	3.237e+07	3.16988e+07	3.42724e+07	1.90276e+07	3.35569e+07	2.92634e+07	2.69961e+07	2.11235e+07	2.8732e+07	3.10309e+07	2.98391e+07	4.12938e+07	3.86261e+07	3.75457e+07
NEG660		PC(40:2)+H	PC(40:2)+H	PC	(40:2)	(40:2)			C48 H93 O8 N1 P1	842.663	15.0781	0.0766785	1.00779	0.946828	2.02216e+08	2.75206e+08	8.66065e+07	2.13866e+08	2.25612e+08	2.29347e+08	2.59731e+08	2.27116e+08	1.58442e+08	2.66282e+08	2.09408e+08	2.11382e+08	1.76425e+08	2.10852e+08	2.77174e+08	2.23124e+08	2.95896e+08	2.86848e+08	2.5731e+08
NEG661		PC(42:2)+H	PC(42:2)+H	PC	(42:2)	(42:2)			C50 H97 O8 N1 P1	870.695	16.341	0.0358427	1.01771	0.88415	2.42946e+07	3.3909e+07	9.33155e+06	2.89305e+07	2.76079e+07	3.22978e+07	2.89191e+07	3.38307e+07	2.12516e+07	3.38695e+07	2.7922e+07	2.66142e+07	2.20134e+07	2.77433e+07	3.31082e+07	3.04798e+07	4.14453e+07	3.88548e+07	3.54945e+07
NEG690		PG(29:4)+H	PG(29:4)+H	PG	(29:4)	(29:4)			C35 H62 O10 N0 P1	673.408	8.34337	0.0705638	1.23629	0.365439	2.06123e+06	1.01572e+06	712070	1.56973e+06	1.64671e+06	2.60867e+06	1.63096e+06	3.51611e+06	2.42672e+06	2.09741e+06	1.99728e+06	1.29999e+06	2.85478e+06	3.14707e+06	725498	3.70034e+06	2.52726e+06	2.17184e+06	2.27777e+06
NEG693		PG(16:0/16:0)+H	PG(32:0)+H	PG	(16:0/16:0)	(16:0)	(16:0)		C38 H76 O10 N0 P1	723.517	11.653	0.0539001	0.969758	0.797473	1.65061e+07	1.40435e+07	9.28979e+06	1.94234e+07	1.80481e+07	1.71815e+07	1.7737e+07	1.43687e+07	1.26555e+07	2.03232e+07	1.68091e+07	1.31177e+07	1.39239e+07	8.55952e+06	2.04322e+07	1.69483e+07	2.26229e+07	2.00952e+07	2.07443e+07
NEG720		PG(53:4)+Na	PG(53:4)+Na	PG	(53:4)	(53:4)			C59 H109 O10 N0 P1 Na1	1031.77	17.9949	0.401897	1.57486	0.00129646	4.0053e+07	3.39117e+07	1.1568e+07	3.73878e+07	3.64564e+07	3.73552e+07	2.33143e+07	3.93766e+07	4.15704e+07	5.62298e+07	5.0265e+07	4.31717e+07	5.52598e+07	5.37615e+07	4.19819e+07	6.6315e+07	5.54937e+07	4.85698e+07	4.3032e+07
NEG737		PI(36:4)+Na	PI(36:4)+Na	PI	(18:2/18:2)	(18:2)	(18:2)		C45 H79 O13 N0 P1 Na1	881.515	9.90363	0.0229243	0.895291	0.577796	735450	1.33705e+06	305568	1.03489e+06	1.39922e+06	851511	1.82718e+06	1.06925e+06	1.23373e+06	990269	878796	749172	561746	1.18259e+06	1.43403e+06	633464	1.16033e+06	1.43809e+06	1.34038e+06
NEG751		PS(46:3)+Na	PS(46:3)+Na	PS	(46:3)	(46:3)			C52 H96 O10 N1 P1 Na1	948.666	12.322	0.11372	1.41071	0.174559	2.1206e+07	1.46673e+07	305177	2.10372e+07	2.18208e+07	3.39809e+07	8.92569e+06	2.58032e+07	9.45091e+06	2.85047e+07	2.71593e+07	3.75342e+07	12817198	2.2004e+07	3.97051e+07	3.12523e+07	3.53958e+07	3.64336e+07	3.13913e+07
NEG752		PS(47:3)+Na	PS(47:3)+Na	PS	(47:3)	(47:3)			C53 H98 O10 N1 P1 Na1	962.682	12.7058	0.209511	2.79655	8.13049e-07	2.22271e+06	4.02036e+06	788256	1.81654e+06	3.84497e+06	2.07963e+06	2.11405e+06	2.07337e+06	5.28479e+06	7.47483e+06	7.91229e+06	6.67074e+06	7.13266e+06	5.55177e+06	7.17827e+06	5.81699e+06	5.32932e+06	4.01197e+06	5.8918e+06
NEG778		TG(31:2)+Na	TG(31:2)+Na	TG	(31:2)	(31:2)			C34 H60 O6 Na1	587.428	5.50153	0.153598	2.14659	0.00591777	3.0184e+06	3.6704e+06	340671	4.54309e+06	747091	2.5389e+06	2.13409e+06	4.02412e+06	2.71607e+06	4.51304e+06	8.94306e+06	6.34034e+06	6.79631e+06	7.78045e+06	4.18593e+06	3.83927e+06	4.58222e+06	3.18165e+06	5.21137e+06
NEG782		TG(31:2)+NH4	TG(31:2)+NH4	TG	(31:2)	(31:2)			C34 H64 O6 N1	582.473	9.92442	0.110526	0.37426	0.0185839	3.38913e+06	2.04072e+06	363950	3.3918e+06	1.30737e+06	4.19907e+06	729546	3.19226e+06	758390	1.99371e+06	603583	1.67153e+06	465182	263311	758668	452052	1.8246e+06	1.8326e+06	1.55569e+06
NEG789		TG(33:2)+H	TG(33:2)+H	TG	(33:2)	(33:2)			C36 H65 O6	593.478	9.07153	0.0224008	1.22454	0.349602	5.90167e+06	2.93957e+06	1.09197e+06	6.37571e+06	5.86608e+06	7.71735e+06	1.79546e+06	6.31838e+06	3.65563e+06	6.30208e+06	5.66926e+06	5.49672e+06	4.03452e+06	5.5018e+06	1.0044e+07	5.83601e+06	7.97267e+06	6.8787e+06	6.80041e+06
NEG799		TG(6:0/11:3/16:0)+H	TG(33:3)+H	TG	(6:0/11:3/16:0)	(6:0)	(11:3)	(16:0)	C36 H63 O6	591.462	9.05721	0.251302	1.68737	0.0398228	2.06835e+07	8.41174e+06	2.35125e+06	9.21206e+06	9.75771e+06	2.32842e+07	5.80487e+06	1.87193e+07	1.19738e+07	2.49821e+07	2.56763e+07	2.19173e+07	1.73123e+07	1.9286e+07	1.15034e+07	3.30899e+07	2.33962e+07	2.38748e+07	2.17006e+07
NEG810		TG(11:0/10:2/12:2)+H	TG(33:4)+H	TG	(11:0/10:2/12:2)	(11:0)	(10:2)	(12:2)	C36 H61 O6	589.446	6.92168	0.563332	0.610715	0.0901065	7.75766e+07	8.24725e+07	1.45931e+07	171428593	1.69531e+08	1.82003e+08	7.35506e+07	1.31173e+08	5.60059e+07	1.36416e+08	7.37269e+07	9.00227e+07	6.39507e+07	3.45155e+07	3.85337e+07	5.78949e+07	1.57025e+08	1.52805e+08	1.46169e+08
NEG815		TG(6:0/11:4/16:0)+H	TG(33:4)+H	TG	(6:0/11:4/16:0)	(6:0)	(11:4)	(16:0)	C36 H61 O6	589.446	9.25205	0.272137	1.26295	0.159367	1.08565e+08	7.65128e+07	2.30492e+07	9.18413e+07	1.3615e+08	1.29488e+08	5.7158e+07	98380789	1.00478e+08	1.41034e+08	1.0569e+08	1.37263e+08	100315938	7.29334e+07	1.08079e+08	1.44975e+08	1.59876e+08	1.53727e+08	1.43793e+08
POS773	Y	So(d18:2)+H	So(d18:2)+H	So	(d18:2)	(d18:2)			C18 H36 O2 N1	298.274	2.66026	2.3047	2.84965	0.000104094	2.10251e+08	3.00099e+08	1.72263e+08	2.36892e+08	2.70618e+08	2.54061e+08	3.41977e+08	2.29643e+08	5.59276e+08	6.38763e+08	7.55038e+08	6.20084e+08	918624626	8.83524e+08	3.00797e+08	1068224397	7.58487e+08	7.18358e+08	6.37879e+08
NEG839		TG(10:0/11:2/12:4)+H	TG(33:6)+H	TG	(10:0/11:2/12:4)	(10:0)	(11:2)	(12:4)	C36 H57 O6	585.415	7.51463	0.127276	0.882871	0.641614	9.19055e+06	4.84866e+06	2.16565e+06	9.0091e+06	7.63329e+06	2.09765e+07	1.01972e+07	1.71559e+07	5.3965e+06	8.8005e+06	7.20075e+06	1.07032e+07	6.37059e+06	1.16781e+07	6.10075e+06	1.54184e+07	1.69834e+07	2.46026e+07	1.49716e+07
NEG842		TG(6:0/14:0/14:0)+NH4	TG(34:0)+NH4	TG	(6:0/14:0/14:0)	(6:0)	(14:0)	(14:0)	C37 H74 O6 N1	628.551	15.3053	0.0336007	0.919493	0.747886	5.26249e+06	2.96309e+06	1.18398e+06	5.48662e+06	2.63601e+06	5.81652e+06	761033	8.69938e+06	3.05963e+06	5.57245e+06	4.13126e+06	3.39012e+06	3.72895e+06	2.28656e+06	4.02884e+06	3.96996e+06	4.38208e+06	4.95555e+06	4.82784e+06
NEG848		TG(6:0/12:2/16:0)+Na	TG(34:2)+Na	TG	(6:0/12:2/16:0)	(6:0)	(12:2)	(16:0)	C37 H66 O6 Na1	629.475	9.15195	0.159075	1.87944	0.0493601	2.88399e+06	2.19811e+06	670126	2.68459e+06	1.73567e+06	5.91873e+06	2.00494e+06	6.01789e+06	3.15604e+06	4.28423e+06	7.18679e+06	5.65354e+06	5.63043e+06	1.10726e+07	1.48923e+06	6.84803e+06	5.16111e+06	8.39633e+06	5.08292e+06
NEG889		TG(4:0/16:0/16:0)+NH4	TG(36:0)+NH4	TG	(4:0/16:0/16:0)	(4:0)	(16:0)	(16:0)	C39 H78 O6 N1	656.582	15.1958	0.528147	3.34957	0.000128824	1.36976e+07	1.16473e+07	3.60918e+06	1.14169e+07	1.05135e+07	1.4424e+07	7.95751e+06	1.36444e+07	2.55963e+07	3.66508e+07	5.14839e+07	2.26701e+07	4.52743e+07	4.83001e+07	1.59868e+07	4.515e+07	3.12137e+07	2.44267e+07	3.38291e+07
NEG890		TG(6:0/14:0/16:0)+NH4	TG(36:0)+NH4	TG	(6:0/14:0/16:0)	(6:0)	(14:0)	(16:0)	C39 H78 O6 N1	656.582	16.6206	0.0821312	0.734291	0.305875	5.22614e+06	3.66458e+06	943532	6.65143e+06	1.95042e+06	8.04319e+06	718961	7.36634e+06	2.99307e+06	3.79142e+06	3.33129e+06	3.61142e+06	4.01337e+06	1.68241e+06	2.00497e+06	3.95252e+06	4.3922e+06	4.26295e+06	4.1658e+06
NEG900		TG(18:0/8:0/10:2)+H	TG(36:2)+H	TG	(18:0/8:0/10:2)	(18:0)	(8:0)	(10:2)	C39 H71 O6	635.525	12.274	0.0272492	1.17514	0.373835	3.23582e+06	2.38535e+06	858205	2.56863e+06	2.97169e+06	5.14104e+06	1.61429e+06	3.74991e+06	2.34113e+06	3.76222e+06	2.80118e+06	3.84079e+06	2.12994e+06	3.72661e+06	3.70481e+06	4.16323e+06	2.4925e+06	2.57053e+06	2.47545e+06
POS770	Y	So(d18:1)+H	So(d18:1)+H	So	(d18:1)	(d18:1)			C18 H38 O2 N1	300.29	3.18511	1.09342	3.99223	0.000174168	3.92224e+07	4.75086e+07	2.15726e+07	3.49592e+07	2.99361e+07	3.92862e+07	3.72365e+07	4.33094e+07	7.93536e+07	1.00714e+08	1.9505e+08	1.1469e+08	1.72218e+08	1.78398e+08	8.25237e+07	2.46901e+08	1.18761e+08	1.17975e+08	1.07364e+08
NEG929		TG(6:0/12:2/18:3)+H	TG(36:5)+H	TG	(6:0/12:2/18:3)	(6:0)	(12:2)	(18:3)	C39 H65 O6	629.478	9.07463	0.150916	2.02784	0.0147786	2.48836e+06	1.58288e+06	426729	2.14937e+06	1.44641e+06	4.72199e+06	1.37445e+06	3.78181e+06	2.69234e+06	3.91983e+06	5.64395e+06	3.66526e+06	5.40124e+06	5.80688e+06	1.75908e+06	7.55582e+06	4.91878e+06	4.60025e+06	4.01789e+06
NEG93		Cer(d36:7+hO)+H	Cer(d36:7+hO)+H	Cer	(d36:7+hO)	(d36:7+hO)			C36 H60 O4 N1	570.452	9.08868	0.0534903	0.633178	0.146493	624448	518071	217871	1.67111e+06	1.17909e+06	1.62488e+06	512973	1.3361e+06	400247	1.01512e+06	282657	615369	456768	520223	377716	1.19759e+06	600226	739302	581094
NEG939		TG(16:0/10:0/11:2)+NH4	TG(37:2)+NH4	TG	(16:0/10:0/11:2)	(16:0)	(10:0)	(11:2)	C40 H76 O6 N1	666.567	14.41	0.598913	2.92003	7.8387e-05	1.70617e+07	1.67171e+07	6.77004e+06	1.25388e+07	1.80014e+07	1.8877e+07	2.57566e+07	1.80335e+07	4.94002e+07	5.64266e+07	4.49226e+07	4.57965e+07	5.84418e+07	5.89788e+07	1.378e+07	6.28259e+07	4.85946e+07	4.59545e+07	4.36006e+07
NEG943		TG(16:0/10:1/11:2)+H	TG(37:3)+H	TG	(16:0/10:1/11:2)	(16:0)	(10:1)	(11:2)	C40 H71 O6	647.525	12.7341	0.0842507	1.33871	0.526432	2.56059e+06	1.49913e+06	5.14653e+06	1.7016e+06	2.32338e+06	3.43349e+06	1.53538e+06	1.44294e+07	1.24392e+07	3.29334e+06	3.14703e+06	3.35725e+06	2.25009e+06	3.2483e+06	1.18054e+07	4.14062e+06	3.90467e+06	3.68788e+06	4.63506e+06
NEG959		TG(4:0/16:0/18:0)+NH4	TG(38:0)+NH4	TG	(4:0/16:0/18:0)	(4:0)	(16:0)	(18:0)	C41 H82 O6 N1	684.614	16.6189	0.0957241	1.37275	0.0402845	3.24118e+06	5.33734e+06	1.73213e+06	3.66138e+06	5.90552e+06	3.27489e+06	5.19297e+06	2.8275e+06	5.02701e+06	4263115	6.44845e+06	4.80918e+06	6.79325e+06	6.59981e+06	4.92581e+06	3.92586e+06	5.72248e+06	5.55392e+06	5.63853e+06
NEG960		TG(6:0/16:0/16:0)+NH4	TG(38:0)+NH4	TG	(6:0/16:0/16:0)	(6:0)	(16:0)	(16:0)	C41 H82 O6 N1	684.614	18.016	0.0843693	0.855123	0.574468	7.10604e+06	5.03203e+06	1.14913e+06	7.62902e+06	2.42562e+06	1.17327e+07	1.72534e+06	8.78586e+06	3.78442e+06	5.21809e+06	6.25122e+06	4.85853e+06	6.66178e+06	4.05652e+06	2.09654e+06	6.05431e+06	6.75972e+06	6.95071e+06	6.05082e+06
POS1		AGlcSiE(15:0)+NH4	AGlcSiE(15:0)+NH4	AGlcSiE	(15:0)	(15:0)			C50 H92 O7 N1	818.687	17.7947	0.972992	1.36714	0.00106036	303126190	3.7607e+08	2.64825e+08	3.33209e+08	3.09122e+08	339238279	384143608	3.38825e+08	3.46701e+08	5.66024e+08	4.85486e+08	5.03096e+08	3.76687e+08	3.92403e+08	4.64817e+08	4.8574e+08	4.59522e+08	4.98592e+08	5.25941e+08
POS10		AGlcSiE(20:0)+NH4	AGlcSiE(20:0)+NH4	AGlcSiE	(20:0)	(20:0)			C55 H102 O7 N1	888.765	20.8745	0.0213121	0.99536	0.968541	1.47192e+07	1.79363e+07	1.22862e+07	1.74237e+07	1.98476e+07	1.96171e+07	1.84201e+07	2.24283e+07	1.07321e+07	2.64295e+07	1.70529e+07	2.00118e+07	1.22342e+07	1.66705e+07	1.87016e+07	2.01838e+07	2.17307e+07	2.36755e+07	2.39515e+07
POS100		Cer(d18:0+pO/20:0+O)+H	Cer(d38:0+pO+O)+H	Cer	(d18:0+pO/20:0+O)	(d18:0+pO)	(20:0+O)		C38 H78 O5 N1	628.587	14.1309	0.907089	5.0861	4.07701e-05	1.61725e+07	1.85798e+07	1.06277e+07	1.30744e+07	1.46988e+07	2.52894e+07	1.75413e+07	2.88172e+07	7.12114e+07	7.62923e+07	1.17159e+08	6.82505e+07	9.93702e+07	1.40142e+08	3.63051e+07	1.27743e+08	6.51396e+07	7.00613e+07	7.11915e+07
POS1000		TG(10:0/11:2/18:3)+H	TG(39:5)+H	TG	(10:0/11:2/18:3)	(10:0)	(11:2)	(18:3)	C42 H71 O6	671.525	12.2122	0.462099	2.44146	0.0795174	2.98158e+07	1.04952e+07	6.92919e+06	1.54858e+07	9.55974e+06	1.87787e+07	9.21122e+06	1.40495e+07	1.09198e+07	1.49959e+07	2.56119e+07	1.35415e+07	7.35377e+07	5.62542e+07	5.38976e+06	7.88689e+07	1.26273e+07	1.75608e+07	1.27659e+07
POS1001		TG(10:0/11:2/18:3)+H	TG(39:5)+H	TG	(10:0/11:2/18:3)	(10:0)	(11:2)	(18:3)	C42 H71 O6	671.525	12.8855	0.396902	1.44894	0.079469	2.85649e+07	3.00252e+07	3.02905e+07	3.77976e+07	2.76767e+07	3.16954e+07	4.20493e+07	2.79905e+07	3.13773e+07	3.80132e+07	6.47807e+07	3.93889e+07	3.47621e+07	7.79496e+07	1.79031e+07	6.68837e+07	4.08283e+07	4.00703e+07	4.84954e+07
POS1007		TG(18:3/10:2/11:2)+Na	TG(39:7)+Na	TG	(18:3/10:2/11:2)	(18:3)	(10:2)	(11:2)	C42 H66 O6 Na1	689.475	9.59674	0.205607	1.12416	0.573578	1.25108e+08	2.28402e+08	1.56018e+08	1.49121e+07	2.60722e+08	2.18789e+08	1.97399e+08	9.57471e+07	1.57624e+08	1.73162e+08	1.29196e+08	1.70212e+08	1.16722e+08	1.89083e+08	2.30508e+08	2.91638e+08	3.15025e+08	2.8074e+08	1.74814e+08
POS1008		TG(39:7)+Na	TG(39:7)+Na	TG	(39:7)	(39:7)			C42 H66 O6 Na1	689.475	10.6154	0.935028	1.73562	0.00218754	161598559	1.79813e+08	8.85721e+07	7.63138e+07	1.61684e+08	118420986	7.04248e+07	9.79355e+07	2.67087e+08	2.44392e+08	1.555e+08	2.26803e+08	2.00797e+08	1.21611e+08	2.53577e+08	187339772	1.81312e+08	1.84485e+08	1.80462e+08
POS101		Cer(d38:1)+H	Cer(d38:1)+H	Cer	(d38:1)	(d38:1)			C38 H76 O3 N1	594.582	12.3309	0.226207	1.2415	0.0817949	3.98506e+07	5.15803e+07	3.22021e+07	3.69443e+07	6.29639e+07	4.9413e+07	3.58938e+07	3.28073e+07	3.84706e+07	6.77308e+07	5.68908e+07	4.34484e+07	4.19848e+07	6.1387e+07	4.99193e+07	6.4334e+07	5.32726e+07	6.06422e+07	6.60894e+07
POS1010		TG(39:8)+Na	TG(39:8)+Na	TG	(39:8)	(39:8)			C42 H64 O6 Na1	687.46	8.65753	0.613176	1.10896	0.601547	3.83347e+08	2.55252e+08	2.63782e+08	1.58274e+08	287042913	1.24479e+08	2.66501e+08	1.19009e+08	1.807e+08	4.17504e+08	2.20099e+08	2.99617e+08	2.53725e+08	1.40648e+08	3.69538e+08	1.78277e+08	5.35084e+08	3.3961e+08	3.4789e+08
POS1011		TG(18:4/10:2/11:2)+Na	TG(39:8)+Na	TG	(18:4/10:2/11:2)	(18:4)	(10:2)	(11:2)	C42 H64 O6 Na1	687.46	9.44242	0.29126	0.911048	0.578074	7.8314e+07	7.40312e+07	5.36222e+07	6.65729e+07	6.54053e+07	8.09611e+07	7.233e+07	6.11543e+07	7.60578e+07	1.0883e+08	2.92232e+07	9.10872e+07	5.48799e+07	3.88477e+07	7.27453e+07	3.15837e+07	7.99022e+07	4.12837e+07	7.56878e+07
POS1013		TG(39:9)+Na	TG(39:9)+Na	TG	(39:9)	(39:9)			C42 H62 O6 Na1	685.444	8.83584	0.129289	1.05881	0.49829	8.87603e+07	1.55134e+08	8.35327e+07	100697981	9.00889e+07	9.12811e+07	1.02408e+08	1.05885e+08	1.06022e+08	1.23795e+08	1.05325e+08	9.72785e+07	1.01203e+08	1.14573e+08	1.16229e+08	1.0146e+08	116916534	1.42449e+08	1.07928e+08
POS766	Y	So(d18:0+pO)+H	So(d18:0+pO)+H	So	(d18:0+pO)	(d18:0+pO)			C18 H40 O3 N1	318.3	3.05489	2.14037	3.97403	0.000734895	1.51189e+08	1.48484e+08	1.11418e+08	1.41569e+08	1.59554e+08	138492372	1.51054e+08	1.56589e+08	2.89082e+08	4.32751e+08	8.92782e+08	3.0636e+08	6.78834e+08	9.73175e+08	2.82109e+08	7.48219e+08	5.02881e+08	5.40238e+08	5.3315e+08
POS551	Y	MG(18:4)+H	MG(18:4)+H	MG	(18:4)	(18:4)			C21 H35 O4	351.253	2.14821	1.55717	2.28556	0.00134138	1.38587e+08	1.82251e+08	1.58372e+08	1.56663e+08	6.38555e+07	3.62118e+08	3.06451e+08	3.6421e+08	2.65028e+08	461568952	7.56781e+08	3.15031e+08	4.99208e+08	6.51572e+08	4.58792e+08	5.51764e+08	3.33423e+08	2.37576e+08	2.84479e+08
POS1495	Y	WE(3:0/20:3)+NH4	WE(23:3)+NH4	WE	(3:0/20:3)	(3:0)	(20:3)		H44 C23 O2 N1	366.337	3.06847	1.23651	0.114055	2.48228e-06	6.9968e+07	127856860	1.51585e+08	1.90997e+08	1.62844e+08	1.91827e+08	2.43919e+08	1.31994e+08	1.08955e+07	1.89629e+07	1.78721e+07	2.62193e+07	1.09948e+07	2.42939e+07	1.69359e+07	1.8788e+07	1.29759e+08	1.26281e+08	1.18853e+08
POS1026		TG(18:1/10:1/12:2)+H	TG(40:4)+H	TG	(18:1/10:1/12:2)	(18:1)	(10:1)	(12:2)	C43 H75 O6	687.556	11.5096	0.591092	2.84895	0.00462251	1.74781e+07	2.21298e+07	1.5866e+07	1.73873e+07	1.81725e+07	2.40702e+07	2.76625e+07	9.73861e+06	2.37682e+07	4.41629e+07	7.55677e+07	3.85235e+07	4.40059e+07	1.06125e+08	2.48553e+07	7.74703e+07	3.9995e+07	4.46869e+07	4.89009e+07
POS321	Y	DG(6:0/12:2)+H	DG(18:2)+H	DG	(6:0/12:2)	(6:0)	(12:2)		C21 H37 O5	369.264	1.87932	1.11568	0.34746	0.00629274	1.11715e+08	3.06078e+08	184078224	3.78413e+08	8.61909e+07	2.47265e+08	7.11117e+07	3.34295e+08	2.95154e+07	6.46271e+07	1.1303e+08	6.55696e+07	8.98121e+07	1.11992e+08	2.97826e+07	9.30053e+07	9.95553e+07	1.13882e+08	2.63401e+08
POS103		Cer(d18:1/20:0)+H	Cer(d38:1)+H	Cer	(d18:1/20:0)	(d18:1)	(20:0)		C38 H76 O3 N1	594.582	15.2928	0.10792	1.12611	0.577386	3.91196e+07	2.63897e+07	1.42662e+07	4.00068e+07	2.65375e+07	5.02832e+07	1.07236e+07	6.86872e+07	2.77283e+07	5.42914e+07	4.37761e+07	3.47388e+07	3.92847e+07	2.83408e+07	3.24509e+07	5.0211e+07	4.79668e+07	4.64558e+07	4.47788e+07
POS559	Y	MG(22:1)+H	MG(22:1)+H	MG	(22:1)	(22:1)			C25 H49 O4	413.363	4.76616	1.12227	0.0207741	0.00037057	1.18338e+08	3.45557e+08	1.21794e+08	1.32538e+08	1.34249e+08	1.1775e+08	2.45328e+08	4.4427e+07	1.93285e+06	3.80178e+06	4.86403e+06	1.75416e+06	4.34005e+06	1.0223e+06	5.03584e+06	3.42393e+06	112289281	1.07546e+08	1.07017e+08
POS1037		TG(18:3/10:1/12:2)+H	TG(40:6)+H	TG	(18:3/10:1/12:2)	(18:3)	(10:1)	(12:2)	C43 H71 O6	683.525	12.4153	0.526482	4.44005	0.00339907	7.41534e+06	7.38255e+06	7.35188e+06	9.18321e+06	7.67683e+06	7.79592e+06	9.26659e+06	4.5587e+06	1.54302e+07	1.66961e+07	5.82581e+07	2.53104e+07	3.5127e+07	6.39601e+07	7.72368e+06	4.66992e+07	1.98423e+07	2.11228e+07	2.36933e+07
POS1038		TG(6:0/12:2/22:6)+Na	TG(40:8)+Na	TG	(6:0/12:2/22:6)	(6:0)	(12:2)	(22:6)	C43 H66 O6 Na1	701.475	8.27095	0.213062	2.05287	0.248649	7.9353e+06	6.86969e+06	3.57701e+06	8.05868e+06	3.52596e+06	7.29279e+06	9.95382e+06	7.45252e+06	3.76484e+06	25093314	1.03336e+07	8.13862e+06	2.95391e+06	4.65201e+06	5.15776e+07	5.70797e+06	1.17853e+07	1.10339e+07	1.20883e+07
POS1039		TG(41:10)+Na	TG(41:10)+Na	TG	(41:10)	(41:10)			C44 H64 O6 Na1	711.46	7.49037	0.418795	1.47209	0.27856	5.0054e+07	1.02478e+08	5.66167e+07	8.41594e+07	6.51396e+07	7.39472e+07	4.23279e+07	3.87087e+07	2.40887e+07	1.11651e+08	9.22447e+07	1.5454e+08	1.96609e+07	5.00156e+07	2.35761e+08	6.78561e+07	9.3153e+07	8.87667e+07	1.34873e+08
POS104		Cer(d18:1/20:0+O)+H	Cer(d38:1+O)+H	Cer	(d18:1/20:0+O)	(d18:1)	(20:0+O)		C38 H76 O4 N1	610.577	13.4961	0.11405	1.14591	0.473656	1.77396e+07	2.1496e+07	1.39361e+07	2.22201e+06	3.0826e+07	1.73823e+07	2.16304e+07	2.26213e+07	1.35631e+07	2.35648e+07	1.99101e+07	2.5472e+07	1.57503e+07	1.99894e+07	1.77734e+07	3.34044e+07	2.79307e+07	3.15358e+07	3.27156e+07
POS1042		TG(41:11)+Na	TG(41:11)+Na	TG	(41:11)	(41:11)			C44 H62 O6 Na1	709.444	3.49842	0.0481527	0.749355	0.703136	3.93296e+07	2.75222e+06	683096	5.3234e+06	2.26776e+06	2.38941e+06	4.09387e+06	2.73367e+06	4.93703e+06	6.22485e+06	4.33303e+06	1.43737e+07	2.17658e+06	1.95399e+06	7.56196e+06	3.08023e+06	7.49854e+06	1.14498e+07	1.03263e+07
POS1044		TG(18:3/11:4/12:4)+H	TG(41:11)+H	TG	(18:3/11:4/12:4)	(18:3)	(11:4)	(12:4)	C44 H63 O6	687.462	9.80537	0.94896	1.42527	0.00927532	2.78586e+08	3.61663e+08	2.30467e+08	3.47556e+08	341950621	3.118e+08	2.5657e+08	1.9191e+08	4.73174e+08	5.24312e+08	3.44728e+08	4.76079e+08	3.15256e+08	2.45024e+08	4.61512e+08	4.67261e+08	4.19822e+08	3.90382e+08	3.96377e+08
POS1048		TG(18:3/12:3/12:4)+Na	TG(42:10)+Na	TG	(18:3/12:3/12:4)	(18:3)	(12:3)	(12:4)	C45 H66 O6 Na1	725.475	7.31568	0.398434	0.444285	0.0179353	4.8914e+07	5.88144e+07	2.33494e+07	2.9913e+07	4.06978e+07	2.61395e+07	4.46709e+07	1.37303e+07	5.3272e+06	1.25603e+07	1.84317e+07	1.08015e+07	5.15012e+06	1.15568e+07	5.06445e+07	1.26953e+07	6.18225e+07	2.54351e+07	6.45136e+07
POS105		Cer(d18:1/20:0+O)+H	Cer(d38:1+O)+H	Cer	(d18:1/20:0+O)	(d18:1)	(20:0+O)		C38 H76 O4 N1	610.577	14.4047	0.229948	1.3335	0.112027	1.05403e+07	1.22783e+07	1.11294e+07	1.47972e+07	1.7828e+07	2.10911e+07	2.1226e+07	2.5482e+07	2.38237e+07	2.29117e+07	1.94449e+07	1.90511e+07	2.65607e+07	2.5383e+07	7.80605e+06	3.42049e+07	2.55751e+07	2.48882e+07	2.35727e+07
POS1051		TG(16:1/14:0/14:0)+NH4	TG(44:1)+NH4	TG	(16:1/14:0/14:0)	(16:1)	(14:0)	(14:0)	C47 H92 O6 N1	766.692	20.4113	0.10115	0.457108	0.135112	1.57843e+07	3.94966e+06	1.31779e+06	5.90072e+06	2.99415e+06	2.50522e+06	1.93935e+06	4.66167e+06	2.16716e+06	1.81236e+06	981931	2.74389e+06	1.93158e+06	3.08377e+06	1.57223e+06	3.55846e+06	4.64179e+06	4.02354e+06	4.04795e+06
POS1052		TG(44:11)+Na	TG(44:11)+Na	TG	(44:11)	(44:11)			C47 H68 O6 Na1	751.491	10.0191	0.312847	0.523514	0.0109502	1.93534e+07	1.82518e+07	1.22774e+07	2.88903e+07	1.08988e+07	2.67185e+07	2.424e+07	2.41604e+07	2.30954e+06	5.77341e+06	1.4259e+07	7.25326e+06	1.13771e+07	9.55286e+06	1.07445e+07	2.50005e+07	1.64392e+07	16536375	2.21226e+07
POS1054		TG(16:1/14:0/14:1)+NH4	TG(44:2)+NH4	TG	(16:1/14:0/14:1)	(16:1)	(14:0)	(14:1)	C47 H90 O6 N1	764.676	19.4961	0.0806759	0.456451	0.13702	1.05469e+07	3.7154e+06	796187	3.40202e+06	1.78412e+06	1.93815e+06	1.29243e+06	3.26254e+06	1.31535e+06	1.90009e+06	1.13909e+06	3.8312e+06	926036	544156	1.14012e+06	1.4084e+06	3.67709e+06	2.98201e+06	3.09722e+06
POS1057		TG(15:0/14:0/16:1)+NH4	TG(45:1)+NH4	TG	(15:0/14:0/16:1)	(15:0)	(14:0)	(16:1)	C48 H94 O6 N1	780.708	21.2324	0.235517	0.208005	0.0444116	4.46517e+07	1.08295e+07	2.0116e+06	1.45509e+07	6.99307e+06	7.02386e+06	4.6168e+06	1.65951e+07	3.4912e+06	3.00927e+06	894253	4.72186e+06	1.004e+06	3.38026e+06	3.38514e+06	2.42729e+06	1.21036e+07	1.26198e+07	1.22545e+07
POS1058		TG(45:11)+Na	TG(45:11)+Na	TG	(45:11)	(45:11)			C48 H70 O6 Na1	765.506	11.1249	0.298937	0.749508	0.185235	3.03953e+07	6.52406e+07	6.4218e+07	9.149e+07	5.58666e+07	4.94442e+07	7.0887e+07	2.24093e+07	1.37559e+07	3.83852e+07	5.67169e+07	5.26678e+07	1.84366e+07	5.52804e+07	6.17257e+07	4.02733e+07	6.38343e+07	5.90212e+07	5.55979e+07
POS106		Cer(d18:1/20:0+O)+H	Cer(d38:1+O)+H	Cer	(d18:1/20:0+O)	(d18:1)	(20:0+O)		C38 H76 O4 N1	610.577	14.7278	0.178114	1.24365	0.0432043	1.5508e+07	1.55136e+07	1.57352e+07	2.65497e+07	2.7299e+07	2.09207e+07	2.51259e+07	2.01324e+07	1.99226e+07	2.81217e+07	2.58573e+07	2.49215e+07	2.28211e+07	3.16562e+07	2.32236e+07	3.08972e+07	2.78031e+07	2.95926e+07	2.88729e+07
POS1061		TG(16:0/14:0/16:0)+NH4	TG(46:0)+NH4	TG	(16:0/14:0/16:0)	(16:0)	(14:0)	(16:0)	C49 H98 O6 N1	796.739	22.72	0.0304956	1.0202	0.91782	9.2176e+07	3.53436e+07	2.37313e+07	4.9287e+07	3.84354e+07	3.09294e+07	2.73541e+07	5.65211e+07	4.70463e+07	4.1256e+07	4.29623e+07	5.58755e+07	2.79606e+07	4.95415e+07	5.54937e+07	4.07887e+07	5.10379e+07	5.5572e+07	5.29935e+07
POS1062		TG(16:0/14:0/16:1)+NH4	TG(46:1)+NH4	TG	(16:0/14:0/16:1)	(16:0)	(14:0)	(16:1)	C49 H96 O6 N1	794.723	21.5553	0.133989	0.258469	0.104989	2.14929e+07	3.95477e+06	639130	6.14097e+06	1.15353e+06	3.97058e+06	1.91411e+06	5.41967e+06	1.37074e+06	1.34981e+06	853370	2.77903e+06	331024	1.79359e+06	1.51631e+06	1.55598e+06	5.11132e+06	5.81133e+06	5.6956e+06
POS1063		TG(16:0/14:0/16:1)+NH4	TG(46:1)+NH4	TG	(16:0/14:0/16:1)	(16:0)	(14:0)	(16:1)	C49 H96 O6 N1	794.723	21.7578	0.231534	0.398264	0.119115	6.28824e+07	1.1654e+07	3.43548e+06	3.25285e+07	9.06417e+06	9.01751e+06	1.07582e+07	1.48505e+07	7.85093e+06	7.97774e+06	1.1105e+07	1.04238e+07	2.74264e+06	6.67634e+06	7.70513e+06	6.92701e+06	2.82349e+07	2.76558e+07	2.70041e+07
POS1066		TG(22:5/10:4/14:3)+H	TG(46:12)+H	TG	(22:5/10:4/14:3)	(22:5)	(10:4)	(14:3)	C49 H71 O6	755.525	11.5769	0.745697	0.202502	0.00651217	4.40917e+07	1.09467e+08	7.51772e+07	9.63679e+07	2.90229e+07	6.03858e+07	2.2644e+08	8.64615e+07	3.74983e+06	1.19548e+07	3.04553e+07	1.57538e+07	4.47538e+06	1.03988e+07	6.42951e+07	6.21988e+06	5.72108e+07	66109255	6.28897e+07
POS1067		TG(16:1/14:0/16:1)+NH4	TG(46:2)+NH4	TG	(16:1/14:0/16:1)	(16:1)	(14:0)	(16:1)	C49 H94 O6 N1	792.708	20.6435	0.172697	0.322433	0.183742	6.00373e+07	9.20692e+06	1.75496e+06	13893786	1.09766e+07	4.08553e+06	3.46728e+06	8.4536e+06	5.05467e+06	5.32359e+06	3.21833e+06	8.44997e+06	1.19163e+06	4.56425e+06	4.29761e+06	3.97251e+06	1.02676e+07	18677428	8.34769e+06
POS1070		TG(15:0/16:0/16:1)+NH4	TG(47:1)+NH4	TG	(15:0/16:0/16:1)	(15:0)	(16:0)	(16:1)	C50 H98 O6 N1	808.739	22.3865	0.190771	0.469885	0.127058	5.31902e+07	2.40892e+07	5.31656e+06	1.89461e+07	8.8204e+06	8.4244e+06	6.03079e+06	1.66126e+07	4.07873e+06	1.06817e+07	1.18585e+07	9.58664e+06	2.00623e+06	5.12739e+06	1.03665e+07	1.27503e+07	1.79241e+07	1.76076e+07	1.78697e+07
POS1071		TG(15:0/16:1/16:1)+NH4	TG(47:2)+NH4	TG	(15:0/16:1/16:1)	(15:0)	(16:1)	(16:1)	C50 H96 O6 N1	806.723	21.3107	0.226527	0.278024	0.0730786	5.62153e+07	1.87987e+07	2.10852e+06	1.49897e+07	1.11664e+07	6.98037e+06	5.49493e+06	1.45672e+07	5.52903e+06	2.55829e+06	6.82561e+06	6.4596e+06	1.69079e+06	6.10833e+06	2.91912e+06	4.14158e+06	1.26809e+07	2.32153e+07	1.57459e+07
POS561		MG(22:1)+H	MG(22:1)+H	MG	(22:1)	(22:1)			C25 H49 O4	413.363	13.3746	1.135	0.0182565	1.03802e-10	9.2094e+07	1.25794e+08	9.50413e+07	1.16289e+08	1.25472e+08	1.27583e+08	1.51927e+08	1.09836e+08	1.48106e+06	3.1289e+06	2.24057e+06	1.21378e+06	1.54654e+06	2.42969e+06	2.96476e+06	2.22954e+06	8.30236e+07	9.16407e+07	9.37148e+07
POS1075		TG(16:0/16:0/16:1)+NH4	TG(48:1)+NH4	TG	(16:0/16:0/16:1)	(16:0)	(16:0)	(16:1)	C51 H100 O6 N1	822.755	22.7379	0.695434	0.7783	0.0591589	3.24819e+08	1.8219e+08	1.46872e+08	283072084	2.90193e+08	3.14271e+08	1.77375e+08	2.9262e+08	1.58431e+08	1.86311e+08	219432410	2.12111e+08	1.4914e+08	2.37585e+08	1.91012e+08	2.11458e+08	2.65754e+08	2.86884e+08	2.70508e+08
POS1077		TG(16:0/16:1/16:1)+NH4	TG(48:2)+NH4	TG	(16:0/16:1/16:1)	(16:0)	(16:1)	(16:1)	C51 H98 O6 N1	820.739	22.0086	0.355793	0.844044	0.290955	1.20726e+08	6.81144e+07	3.92799e+07	1.02117e+08	7.7465e+07	1.19734e+08	5.39803e+07	1.12103e+08	6.09032e+07	6.54905e+07	8.53869e+07	7.38763e+07	55875959	1.00241e+08	6.12626e+07	8.23241e+07	1.09194e+08	9.98368e+07	1.03451e+08
POS1079		TG(16:0/16:0/17:0)+NH4	TG(49:0)+NH4	TG	(16:0/16:0/17:0)	(16:0)	(16:0)	(17:0)	C52 H104 O6 N1	838.786	23.9008	0.177682	0.758004	0.163535	4.54458e+07	1.81572e+07	9.17181e+06	2.56393e+07	2.08438e+07	2.625e+07	1.72669e+07	2.46899e+07	1.55568e+07	1.55552e+07	1.83047e+07	2.06443e+07	1.31784e+07	2.1205e+07	1.73443e+07	2.03104e+07	3.43255e+07	2.47882e+07	2.49458e+07
POS108		Cer(d18:1+hO/20:0+O)+H	Cer(d38:1+hO+O)+H	Cer	(d18:1+hO/20:0+O)	(d18:1+hO)	(20:0+O)		C38 H76 O5 N1	626.572	12.7119	0.286498	0.940635	0.437053	3.15386e+08	4.25366e+08	3.13948e+08	3.40215e+08	3.93004e+08	3.55399e+08	4.54929e+08	3.42166e+08	2.39999e+08	3.39055e+08	3.75084e+08	3.6106e+08	2.95364e+08	3.8447e+08	4.26571e+08	3.44254e+08	3.83121e+08	4.01056e+08	4.04854e+08
POS1080		TG(16:0/16:1/17:0)+NH4	TG(49:1)+NH4	TG	(16:0/16:1/17:0)	(16:0)	(16:1)	(17:0)	C52 H102 O6 N1	836.77	23.1722	0.268071	0.551344	0.0929392	7.67878e+07	2.09981e+07	8.79135e+06	3.46053e+07	2.39882e+07	2.86559e+07	1.40261e+07	3.55036e+07	1.34822e+07	1.46626e+07	1.81637e+07	2.17936e+07	1.02271e+07	2.09293e+07	1.28818e+07	2.20328e+07	3.29131e+07	3.36308e+07	3.7373e+07
POS1081		TG(15:0/16:0/18:2)+NH4	TG(49:2)+NH4	TG	(15:0/16:0/18:2)	(15:0)	(16:0)	(18:2)	C52 H100 O6 N1	834.755	22.4345	0.395976	0.555421	0.0823434	9.51595e+07	4.57867e+07	1.13763e+07	6.7003e+07	2.1847e+07	6.25384e+07	1.37721e+07	5.84273e+07	1.57839e+07	1.91462e+07	3.97635e+07	2.30388e+07	1.66108e+07	3.6933e+07	1.63561e+07	4.11562e+07	5.68734e+07	6.20284e+07	2.53442e+07
POS1082		TG(15:0/16:1/18:2)+NH4	TG(49:3)+NH4	TG	(15:0/16:1/18:2)	(15:0)	(16:1)	(18:2)	C52 H98 O6 N1	832.739	21.3603	0.231716	0.415211	0.00560533	1.39143e+07	7.20203e+06	3.29699e+06	1.31989e+07	7.77297e+06	1.31972e+07	3.81505e+06	1.4962e+07	2.93431e+06	3.56324e+06	6.2956e+06	3.8889e+06	2.4973e+06	4.52778e+06	2.99825e+06	5.41512e+06	1.20993e+07	8.55903e+06	9.58498e+06
POS1083		TG(15:0/16:1/18:2)+NH4	TG(49:3)+NH4	TG	(15:0/16:1/18:2)	(15:0)	(16:1)	(18:2)	C52 H98 O6 N1	832.739	21.5803	0.20891	0.748141	0.206969	2.6393e+07	1.41818e+07	9.68448e+06	2.27379e+07	1.14598e+07	2.70094e+07	8.3069e+06	2.30591e+07	1.07445e+07	1.00867e+07	1.44058e+07	1.13919e+07	7.29963e+06	2.21678e+07	8.98654e+06	2.17759e+07	1.91747e+07	3.06427e+07	2.22745e+07
POS1084		TG(18:0/16:0/16:0)+NH4	TG(50:0)+NH4	TG	(18:0/16:0/16:0)	(18:0)	(16:0)	(16:0)	C53 H106 O6 N1	852.801	24.2262	0.835328	0.568808	0.00234068	1.33721e+08	1.32228e+08	1.05631e+08	1.62769e+08	1.48429e+08	2.33579e+08	1.04142e+08	2.07712e+08	6.25862e+07	7.51684e+07	1.16964e+08	8.86086e+07	6.55992e+07	1.03539e+08	7.93847e+07	1.06766e+08	1.56502e+08	1.54362e+08	1.62053e+08
POS1085		TG(16:0/16:0/18:1)+NH4	TG(50:1)+NH4	TG	(16:0/16:0/18:1)	(16:0)	(16:0)	(18:1)	C53 H104 O6 N1	850.786	23.5535	1.88555	0.803369	0.109568	1607205959	1536024880	1006726083	1970091813	1963679080	2696454944	1440924994	1897867943	9.5961e+08	1361675188	1509173060	1422248341	1096159349	1804574691	1438733482	1750577401	2018128834	2064641185	2168300130
POS516	Y	LPC(16:0)+H	LPC(16:0)+H	LPC	(16:0)	(16:0)			C24 H51 O7 N1 P1	496.34	3.42558	2.10812	0.169789	0.000387372	4.93638e+08	3.84915e+08	3.24664e+08	9.44947e+08	1.46927e+08	6.24705e+08	8.01243e+08	4.29927e+08	4.93253e+07	9.82414e+07	1.27356e+08	1.31611e+08	7.28629e+07	5.78126e+07	4.59157e+07	1.21664e+08	4.32376e+08	4.42664e+08	4.11201e+08
POS1089		TG(16:0/16:0/18:2)+NH4	TG(50:2)+NH4	TG	(16:0/16:0/18:2)	(16:0)	(16:0)	(18:2)	C53 H102 O6 N1	848.77	22.8465	2.47928	0.947932	0.6022	6162950690	6451273914	4936749261	6325912368	6737827026	9573536378	6514253552	7579481258	4631681194	5519431089	6763253270	6560060538	5573038416	8723122169	5992270143	7692768790	7445408232	7441829074	8045548789
POS109		Cer(d18:1+hO/20:0+O)+H	Cer(d38:1+hO+O)+H	Cer	(d18:1+hO/20:0+O)	(d18:1+hO)	(20:0+O)		C38 H76 O5 N1	626.572	13.4576	0.625206	1.8533	0.00250406	3.49941e+07	4.41284e+07	3.04233e+07	3.62659e+07	3.89143e+07	4.91641e+07	5.75435e+07	4.65453e+07	5.3184e+07	6.66061e+07	9.34197e+07	6.6835e+07	8.41477e+07	1.20787e+08	4.09786e+07	1.00418e+08	7.27971e+07	7.69618e+07	8.07713e+07
POS1090		TG(16:0/16:0/18:2)+NH4	TG(50:2)+NH4	TG	(16:0/16:0/18:2)	(16:0)	(16:0)	(18:2)	C53 H102 O6 N1	848.77	23.796	0.59401	3.26788	0.228046	3.93374e+07	1.78616e+07	1.07203e+08	2.18462e+07	3.11761e+07	4.34246e+07	3.80452e+07	1.13712e+07	1.12626e+07	3.35459e+08	2.38929e+07	2.71021e+07	1.47679e+07	5.27191e+08	3.64055e+07	3.78286e+07	3.4805e+07	2.25928e+07	2.71625e+07
POS1092		TG(16:0/16:0/18:2)+NH4	TG(50:2)+NH4	TG	(16:0/16:0/18:2)	(16:0)	(16:0)	(18:2)	C53 H102 O6 N1	848.77	24.6102	0.0845277	0.885817	0.59591	9.28639e+06	9.49091e+06	6.40562e+06	1.09196e+07	1.09404e+07	1.65121e+07	2.40856e+07	1.00828e+07	7.20695e+06	7.3317e+06	1.20336e+07	2.10346e+07	7.64016e+06	1.29408e+07	8.17763e+06	1.01996e+07	9.90258e+06	1.00234e+07	1.18599e+07
POS11		AGlcSiE(20:1)+NH4	AGlcSiE(20:1)+NH4	AGlcSiE	(20:1)	(20:1)			C55 H100 O7 N1	886.749	19.5481	0.317541	1.85814	0.00214189	1.46862e+07	1.63018e+07	1.12224e+07	1.38962e+07	1.63742e+07	1.46023e+07	1.84911e+07	1.632e+07	1.79577e+07	4.62337e+07	2.68953e+07	3.44544e+07	1.63959e+07	2.32685e+07	3.0114e+07	3.11769e+07	3.18462e+07	3.0532e+07	3.50093e+07
POS110		Cer(d18:2/20:0)+H	Cer(d38:2)+H	Cer	(d18:2/20:0)	(d18:2)	(20:0)		C38 H74 O3 N1	592.566	14.4857	0.453999	3.91062	0.000144393	6.95048e+06	4.51647e+06	3.13507e+06	6.01081e+06	5.14122e+06	1.15203e+07	3.12131e+06	1.40477e+07	1.86275e+07	3.76593e+07	2.67348e+07	2.59416e+07	3.27437e+07	2.07259e+07	1.02032e+07	4.02711e+07	1.96651e+07	2.23469e+07	2.15049e+07
POS1107		TG(16:0/16:0/18:3)+H	TG(50:3)+H	TG	(16:0/16:0/18:3)	(16:0)	(16:0)	(18:3)	C53 H97 O6	829.728	18.2214	0.145733	1.2524	0.0877249	1.4262e+07	2.87635e+07	1.22305e+07	1.91384e+07	2.38889e+07	2.40101e+07	1.77796e+07	1.57368e+07	1.96681e+07	3.24322e+07	2.64085e+07	2.97583e+07	1.93725e+07	2.60342e+07	1.93001e+07	2.21622e+07	2.81087e+07	2.81723e+07	2.46064e+07
POS53	Y	Cer(d34:4)+H	Cer(d34:4)+H	Cer	(d34:4)	(d34:4)			C34 H62 O3 N1	532.472	12.8396	1.08181	8.34336	5.44563e-05	2.66889e+07	1.46025e+07	7.05389e+06	1.00333e+07	1.79756e+07	3.03598e+07	1.23303e+07	4.97516e+06	6.91938e+07	1.27317e+08	8.56262e+07	1.70631e+08	1.32338e+08	1.42366e+08	7.26e+07	2.34668e+08	5.3013e+07	5.15531e+07	5.3403e+07
POS111		Cer(d18:1/20:1)+H	Cer(d38:2)+H	Cer	(d18:1/20:1)	(d18:1)	(20:1)		C38 H74 O3 N1	592.566	14.7202	0.450857	1.76027	0.000111005	2.03055e+07	2.07251e+07	2.03297e+07	2.03997e+07	3.39692e+07	2.76168e+07	2.90863e+07	2.95485e+07	3.26952e+07	4.67297e+07	4.83029e+07	4.28578e+07	4.5133e+07	4.90535e+07	3.23206e+07	5.84473e+07	4.42042e+07	4.51819e+07	4.32125e+07
POS1110		TG(16:1/16:1/18:2)+NH4	TG(50:4)+NH4	TG	(16:1/16:1/18:2)	(16:1)	(16:1)	(18:2)	C53 H98 O6 N1	844.739	20.905	0.76526	0.979301	0.913339	3.1156e+08	2.20475e+08	1.9531e+08	417812239	277762373	4.72869e+08	2.28911e+08	4.23698e+08	1.50409e+08	3.1242e+08	4.18821e+08	3.26511e+08	1.84311e+08	4.8856e+08	177412326	4.37205e+08	4.37379e+08	3.99453e+08	4.25867e+08
POS1111		TG(14:0/18:2/18:3)+NH4	TG(50:5)+NH4	TG	(14:0/18:2/18:3)	(14:0)	(18:2)	(18:3)	C53 H96 O6 N1	842.723	19.7851	0.359592	1.57634	0.0308678	2.20246e+07	1.73702e+07	1.18895e+07	2.74161e+07	1.57412e+07	3.36197e+07	1.63861e+07	3.0068e+07	1.98774e+07	2.85304e+07	4.61621e+07	3.08561e+07	3.69377e+07	4.82242e+07	1.62817e+07	4.82256e+07	3.62337e+07	3.57318e+07	3.81711e+07
POS1112		TG(18:2/14:1/18:2)+NH4	TG(50:5)+NH4	TG	(18:2/14:1/18:2)	(18:2)	(14:1)	(18:2)	C53 H96 O6 N1	842.723	19.9473	0.364901	1.98473	0.00114262	1.42237e+07	1.05783e+07	8.18488e+06	1.02213e+07	1.5372e+07	1.50172e+07	1.46366e+07	1.4421e+07	1.94488e+07	2.57132e+07	2.92203e+07	2.08816e+07	2.20727e+07	3.80078e+07	1.31679e+07	3.52298e+07	2.05667e+07	2.49992e+07	2.50299e+07
POS1113		TG(16:0/16:0/19:0)+NH4	TG(51:0)+NH4	TG	(16:0/16:0/19:0)	(16:0)	(16:0)	(19:0)	C54 H108 O6 N1	866.817	24.5441	0.196397	0.522119	0.00864953	1.93225e+07	9.21626e+06	4.2968e+06	1.10981e+07	9.46826e+06	1.14234e+07	6.35283e+06	1.17561e+07	4.70659e+06	4.79667e+06	6.53501e+06	5.97266e+06	4.0862e+06	6.67397e+06	4.0354e+06	6.49508e+06	1.08539e+07	9.46735e+06	1.07513e+07
POS1114		TG(16:0/17:0/18:1)+NH4	TG(51:1)+NH4	TG	(16:0/17:0/18:1)	(16:0)	(17:0)	(18:1)	C54 H106 O6 N1	864.801	23.9032	0.131232	0.803653	0.2049	2.00161e+07	1.41882e+07	6.21208e+06	1.78756e+07	1.47066e+07	1.07201e+07	1.27311e+07	1.04528e+07	7.27155e+06	1.00034e+07	1.12852e+07	1.31885e+07	6.35181e+06	1.35432e+07	8.00606e+06	1.62629e+07	1.76059e+07	1.10965e+07	1.64359e+07
POS1115		TG(16:0/17:0/18:1)+NH4	TG(51:1)+NH4	TG	(16:0/17:0/18:1)	(16:0)	(17:0)	(18:1)	C54 H106 O6 N1	864.801	23.9733	0.509699	0.593163	0.00794164	8.60267e+07	4.89153e+07	3.00218e+07	7.86347e+07	6.25672e+07	9.20807e+07	3.94372e+07	6.97157e+07	2.97705e+07	3.26714e+07	4.44522e+07	3.71503e+07	2.90481e+07	4.80384e+07	3.41532e+07	4.56866e+07	6.24392e+07	6.48055e+07	6.7166e+07
POS1116		TG(17:0/17:1/17:1)+NH4	TG(51:2)+NH4	TG	(17:0/17:1/17:1)	(17:0)	(17:1)	(17:1)	C54 H104 O6 N1	862.786	22.8538	0.1778	0.789434	0.284924	1.64469e+07	2.03031e+07	1.56581e+07	2.07498e+07	1.22293e+07	4.1876e+07	1.55586e+07	3.897e+07	1.63359e+07	1.21699e+07	2.00724e+07	2.56136e+07	1.66817e+07	2.27697e+07	1.36027e+07	1.62668e+07	2.49953e+07	2.11982e+07	1.91362e+07
POS1118		TG(16:0/17:0/18:2)+NH4	TG(51:2)+NH4	TG	(16:0/17:0/18:2)	(16:0)	(17:0)	(18:2)	C54 H104 O6 N1	862.786	23.3345	0.628703	0.597165	0.02679	9.0979e+07	7.10089e+07	4.04617e+07	1.07091e+08	8.20102e+07	1.63108e+08	6.22359e+07	1.19134e+08	3.44075e+07	4.53479e+07	6.96073e+07	5.24083e+07	4.13624e+07	8.55507e+07	3.7969e+07	7.28775e+07	106156931	1.051e+08	1.09569e+08
POS1119		TG(17:1/17:1/17:1)+NH4	TG(51:3)+NH4	TG	(17:1/17:1/17:1)	(17:1)	(17:1)	(17:1)	C54 H102 O6 N1	860.77	21.6069	0.153353	0.741361	0.0808262	9.84934e+06	6.9622e+06	4.41644e+06	1.1395e+07	8.90934e+06	1.41426e+07	5.46936e+06	1.13377e+07	5.6703e+06	6.10917e+06	8.09263e+06	6.54621e+06	5.72948e+06	8.74399e+06	5.36763e+06	7.47592e+06	1.07792e+07	8.83842e+06	1.06004e+07
POS112		Cer(d18:2/20:0+O)+H	Cer(d38:2+O)+H	Cer	(d18:2/20:0+O)	(d18:2)	(20:0+O)		C38 H74 O4 N1	608.561	13.1396	0.887643	0.702249	0.00276384	2.33382e+08	2.95892e+08	1.9632e+08	2.66998e+08	292862279	2.95118e+08	3.08472e+08	2.58549e+08	1.23995e+08	1.92705e+08	1.74563e+08	227390327	1.27067e+08	1.87158e+08	2.734e+08	2.01867e+08	2.36887e+08	2.75793e+08	2.90352e+08
POS1120		TG(16:0/17:1/18:2)+NH4	TG(51:3)+NH4	TG	(16:0/17:1/18:2)	(16:0)	(17:1)	(18:2)	C54 H102 O6 N1	860.77	22.4365	0.56175	0.670472	0.0573582	1.02345e+08	9.0125e+07	3.94121e+07	1.08205e+08	7.14081e+07	1.32905e+08	5.94673e+07	1.33074e+08	4.38515e+07	4.75909e+07	7.82134e+07	5.07605e+07	5.69918e+07	1.04715e+08	3.14311e+07	8.05443e+07	1.08432e+08	140436159	1.45476e+08
POS1122		TG(16:1/17:1/18:2)+NH4	TG(51:4)+NH4	TG	(16:1/17:1/18:2)	(16:1)	(17:1)	(18:2)	C54 H100 O6 N1	858.755	21.4488	0.523964	1.12761	0.533809	1.01738e+08	8.10241e+07	5.09815e+07	1.02187e+08	8.44991e+07	1.531e+08	8.60312e+07	1.18987e+08	6.21263e+07	9.11001e+07	1.5503e+08	90349078	1.03934e+08	1.61996e+08	4.7226e+07	1.6614e+08	1.54301e+08	1.4663e+08	1.50963e+08
POS1123		TG(15:0/18:2/18:3)+NH4	TG(51:5)+NH4	TG	(15:0/18:2/18:3)	(15:0)	(18:2)	(18:3)	C54 H98 O6 N1	856.739	20.5016	0.252767	1.11761	0.539866	2.97383e+07	2.36601e+07	1.42059e+07	3.61159e+07	2.24081e+07	3.7763e+07	2.01945e+07	3.15604e+07	1.86824e+07	2.59917e+07	4.49857e+07	2.40112e+07	2.72452e+07	4.55343e+07	1.52857e+07	3.92721e+07	3.74444e+07	3.73306e+07	3.68911e+07
POS1124		TG(51:9)+Na	TG(51:9)+Na	TG	(51:9)	(51:9)			C54 H86 O6 Na1	853.632	18.2231	0.260477	0.97833	0.757043	1.94832e+08	2.37733e+08	2.26148e+08	2.16599e+08	2.06218e+08	2.34816e+08	2.70481e+08	2.50432e+08	188986640	2.52496e+08	2.11296e+08	2.56438e+08	1.86953e+08	1.93088e+08	2.8882e+08	2.19367e+08	2.25895e+08	247995916	2.4265e+08
POS48	Y	Cer(d18:2/16:1)+H	Cer(d34:3)+H	Cer	(d18:2/16:1)	(d18:2)	(16:1)		C34 H64 O3 N1	534.488	11.7124	1.44517	2.30287	0.000189426	1.32512e+08	150593148	124118750	9.05306e+07	1.69469e+08	1.56882e+08	2.88714e+08	1.16539e+08	377502290	4.8192e+08	3.73368e+08	3.4868e+08	3.72277e+08	4.11541e+08	1.49871e+08	3.15888e+08	332651746	2.96297e+08	2.93947e+08
POS43	Y	Cer(d18:2/16:0)+H	Cer(d34:2)+H	Cer	(d18:2/16:0)	(d18:2)	(16:0)		C34 H66 O3 N1	536.504	12.1834	2.53225	9.05108	0.000199301	9.85181e+07	7.64116e+07	4.45606e+07	5.1505e+07	6.43427e+07	6.45901e+07	1.03429e+08	5.47739e+07	4.33005e+08	4.15616e+08	7.63041e+08	4.98486e+08	7.95892e+08	9.5725e+08	1.19717e+08	1068677039	3.98569e+08	3.69084e+08	3.72658e+08
POS39	Y	Cer(d18:0+pO/16:0)+H	Cer(d34:0+pO)+H	Cer	(d18:0+pO/16:0)	(d18:0+pO)	(16:0)		C34 H70 O4 N1	556.53	12.26	2.83745	6.43695	8.28554e-07	1.59546e+08	1.38136e+08	9.88025e+07	1.06752e+08	1.608e+08	1.44181e+08	1.18821e+08	1.27276e+08	5.58307e+08	9.40828e+08	9.36854e+08	741214125	9.55708e+08	1185191652	4.6442e+08	1004060536	537379105	540845377	5.46224e+08
POS1130		TG(18:0/16:0/18:1)+NH4	TG(52:1)+NH4	TG	(18:0/16:0/18:1)	(18:0)	(16:0)	(18:1)	C55 H108 O6 N1	878.817	24.9449	0.543025	0.445501	0.00339446	3.21973e+07	5.80305e+07	2.35623e+07	6.07857e+07	5.93879e+07	9.2647e+07	3.2315e+07	4.81701e+07	1.55986e+07	1.9224e+07	2.35877e+07	2.17161e+07	2.02531e+07	2.20644e+07	3.27843e+07	2.61333e+07	3.96158e+07	3.72919e+07	1.81365e+07
POS78	Y	Cer(d18:2/18:1)+H	Cer(d36:3)+H	Cer	(d18:2/18:1)	(d18:2)	(18:1)		C36 H68 O3 N1	562.519	12.2018	1.54403	2.12446	0.0141296	2.2767e+08	2.53005e+08	187520447	1.85347e+08	2.43549e+08	3.34594e+08	2.1562e+08	2.08005e+08	2.39378e+08	2.47377e+08	6.38615e+08	2.02327e+08	5.58165e+08	7.28657e+08	4.17816e+08	9.09196e+08	2.39778e+08	1.93753e+08	227816281
POS1135		TG(16:0/18:1/18:2)+NH4	TG(52:3)+NH4	TG	(16:0/18:1/18:2)	(16:0)	(18:1)	(18:2)	C55 H104 O6 N1	874.786	22.8535	5.17845	1.21042	0.0710524	12761140060	10644388596	8703096119	12729280910	12503208858	16472783410	12122082591	12519333107	11695946805	12931891510	16511947585	13140018271	15929636170	18462068510	11314655090	19186437051	15424659376	15775358396	16497057461
POS1138		TG(16:0/18:1/18:2)+NH4	TG(52:3)+NH4	TG	(16:0/18:1/18:2)	(16:0)	(18:1)	(18:2)	C55 H104 O6 N1	874.786	25.5533	0.153784	1.22735	0.106907	1.50374e+07	2.35557e+07	1.05108e+07	1.36523e+07	1.70242e+07	1.08399e+07	1.24617e+07	1.23839e+07	1.75657e+07	1.52846e+07	1.7707e+07	1.65904e+07	2.1493e+07	1.65804e+07	1.31237e+07	2.33724e+07	1.75036e+07	1.3054e+07	1.6527e+07
POS1140		TG(16:0/18:1/18:2)+NH4	TG(52:3)+NH4	TG	(16:0/18:1/18:2)	(16:0)	(18:1)	(18:2)	C55 H104 O6 N1	874.786	26.3529	0.178354	1.2681	0.480639	1.32072e+07	1.05863e+07	1.08515e+07	2.97547e+07	3.21429e+07	1.33923e+07	1.36339e+07	1.69546e+07	1.25164e+07	1.21431e+07	2.29081e+07	1.11293e+07	5.67733e+07	3.5908e+07	1.2257e+07	1.45626e+07	1.8713e+07	1.65232e+07	1.98993e+07
POS1141		TG(16:1/18:1/18:1)+NH4	TG(52:3)+NH4	TG	(16:1/18:1/18:1)	(16:1)	(18:1)	(18:1)	C55 H104 O6 N1	874.786	26.0627	0.141511	1.32934	0.0968541	1.48243e+07	1.45549e+07	1.42233e+07	1.94728e+07	1.45432e+07	2.12932e+07	1.41063e+07	9.84441e+06	3.47239e+07	1.42302e+07	1.93025e+07	2.77621e+07	1.72754e+07	1.94085e+07	1.38622e+07	1.67612e+07	1.89982e+07	1.66104e+07	1.72868e+07
POS1143		TG(16:1/18:1/18:1)+NH4	TG(52:3)+NH4	TG	(16:1/18:1/18:1)	(16:1)	(18:1)	(18:1)	C55 H104 O6 N1	874.786	28.3133	0.0606192	1.00898	0.96742	7.9105e+06	7.32011e+06	9.16801e+06	9.21484e+06	1.34728e+07	2.75007e+07	8.96146e+06	1.06351e+07	1.33787e+07	8.2898e+06	1.31129e+07	1.10783e+07	1.72901e+07	1.13138e+07	9.19078e+06	1.13747e+07	1.2386e+07	1.15731e+07	7.64737e+06
POS1145		TG(16:1/18:1/18:1)+NH4	TG(52:3)+NH4	TG	(16:1/18:1/18:1)	(16:1)	(18:1)	(18:1)	C55 H104 O6 N1	874.786	29.0259	0.118183	1.41026	0.148787	7.26988e+06	7.04469e+06	5.87018e+06	1.30863e+07	1.06206e+07	8.83027e+06	7.94274e+06	1.03993e+07	8.75357e+06	2.65476e+07	1.07011e+07	7.87713e+06	1.04812e+07	1.68748e+07	8.41348e+06	1.05694e+07	1.03443e+07	1.02531e+07	9.99453e+06
POS1146		TG(16:0/18:1/18:2)+NH4	TG(52:3)+NH4	TG	(16:0/18:1/18:2)	(16:0)	(18:1)	(18:2)	C55 H104 O6 N1	874.786	29.0867	0.147934	0.928617	0.804974	7.67908e+06	6.87044e+06	7.14561e+06	9.85423e+06	1.25482e+07	3.28007e+07	1.90775e+07	6.77504e+06	1.00481e+07	7.8537e+06	1.17357e+07	8.54064e+06	1.40994e+07	1.62648e+07	6.16287e+06	2.07109e+07	9.41373e+06	9.37274e+06	1.0649e+07
POS1148		TG(16:1/18:1/18:1)+NH4	TG(52:3)+NH4	TG	(16:1/18:1/18:1)	(16:1)	(18:1)	(18:1)	C55 H104 O6 N1	874.786	30.2391	0.0669403	1.01351	0.92147	6.24772e+06	4.62644e+06	6.06792e+06	6.92504e+06	8.95225e+06	1.0403e+07	7.41766e+06	3.78509e+06	4.54177e+06	7.32889e+06	7.58588e+06	5.99667e+06	6.83333e+06	8.45559e+06	5.68529e+06	8.73296e+06	7.93577e+06	7.65171e+06	9.49715e+06
POS1149		TG(16:1/18:1/18:1)+NH4	TG(52:3)+NH4	TG	(16:1/18:1/18:1)	(16:1)	(18:1)	(18:1)	C55 H104 O6 N1	874.786	30.8233	0.0737373	1.1294	0.59228	8.14476e+06	6.88217e+06	4.69696e+06	1.24819e+07	2.02271e+07	7.90241e+06	7.58487e+06	8.69789e+06	9.33295e+06	8.15504e+06	1.1922e+07	1.87371e+07	7.67282e+06	1.21929e+07	5.1417e+06	1.33777e+07	1.28343e+07	1.17873e+07	1.11359e+07
POS115		Cer(d18:1+hO/20:1+O)+H	Cer(d38:2+hO+O)+H	Cer	(d18:1+hO/20:1+O)	(d18:1+hO)	(20:1+O)		C38 H74 O5 N1	624.556	12.5535	0.100063	1.03402	0.754598	4.58112e+07	9.38452e+07	5.18617e+07	5.37693e+07	8.13891e+07	6.69215e+07	9.02755e+07	5.90523e+07	5.90652e+07	7.38261e+07	7.11989e+07	6.9757e+07	6.14021e+07	8.49398e+07	6.27144e+07	7.8493e+07	4.72957e+07	6.13954e+07	6.26397e+07
POS1155		TG(16:0/18:1/18:3)+H	TG(52:4)+H	TG	(16:0/18:1/18:3)	(16:0)	(18:1)	(18:3)	C55 H99 O6	855.744	18.3284	0.384743	1.60286	0.0335532	2.93567e+07	3.49636e+07	2.20774e+07	3.4629e+07	1.06086e+08	3.51739e+07	3.02182e+07	3.06175e+07	5.01577e+07	7.46795e+07	7.49644e+07	6.93419e+07	5.34173e+07	5.88283e+07	5.61644e+07	8.03674e+07	5.74021e+07	6.00731e+07	6.19366e+07
POS79		Cer(d18:2/18:1)+H	Cer(d36:3)+H	Cer	(d18:2/18:1)	(d18:2)	(18:1)		C36 H68 O3 N1	562.519	12.7964	2.31817	2.35663	1.50905e-05	3.42374e+08	3.57807e+08	2.51609e+08	2.0284e+08	4.52633e+08	3.17577e+08	6.06101e+08	3.11615e+08	7.56357e+08	9.04324e+08	8.32374e+08	9.32696e+08	8.16883e+08	9.9908e+08	4.71693e+08	9.85439e+08	7.02904e+08	780167961	818721491
POS44	Y	Cer(d18:2/16:0+2O)+H	Cer(d34:2+2O)+H	Cer	(d18:2/16:0+2O)	(d18:2)	(16:0+2O)		C34 H66 O5 N1	568.494	11.7228	3.75397	1.6536	0.0174312	2786324064	2341194623	1778340547	2512023983	2651018733	4009874761	2554593493	3528770352	2318075412	4236257321	3859191469	6897291056	5010536644	7259308458	2760877754	4305682966	3775748672	3765264451	3620461643
POS333	Y	DG(31:3)+Na	DG(31:3)+Na	DG	(31:3)	(31:3)			C34 H60 O5 Na1	571.433	5.95984	1.11095	0.247886	0.000182583	8.80294e+07	1.17556e+08	9.84623e+07	196560097	1.02244e+08	2.48911e+08	1.11502e+08	190339714	1.6535e+07	3.34902e+07	3.87317e+07	3.61393e+07	2.53835e+07	5.91835e+07	2.56443e+07	5.08552e+07	1.38822e+08	122177193	1.14602e+08
POS1160		TG(16:0/18:2/18:2)+NH4	TG(52:4)+NH4	TG	(16:0/18:2/18:2)	(16:0)	(18:2)	(18:2)	C55 H102 O6 N1	872.77	23.8289	0.203188	1.21158	0.464856	8.98867e+07	4.53766e+07	3.14288e+07	6.66112e+07	4.99252e+07	1.07487e+08	5.40053e+07	4.9656e+07	6.0539e+07	1.23792e+08	5.28291e+07	6.33786e+07	1.57951e+08	5.12396e+07	4.24661e+07	4.67843e+07	7.08269e+07	7.37156e+07	6.62392e+07
POS1161		TG(16:0/18:2/18:2)+NH4	TG(52:4)+NH4	TG	(16:0/18:2/18:2)	(16:0)	(18:2)	(18:2)	C55 H102 O6 N1	872.77	24.2574	0.431237	1.66111	0.0402257	4.59517e+07	3.26294e+07	2.69974e+07	3.13892e+07	4.08656e+07	4.04541e+07	3.91666e+07	3.56046e+07	39234895	6.64645e+07	5.21879e+07	6.61874e+07	5.67677e+07	1.27499e+08	3.00889e+07	4.83737e+07	4.92976e+07	4.67429e+07	4.25065e+07
POS1162		TG(16:0/18:2/18:2)+NH4	TG(52:4)+NH4	TG	(16:0/18:2/18:2)	(16:0)	(18:2)	(18:2)	C55 H102 O6 N1	872.77	24.5163	0.349086	1.49646	0.338932	2.85735e+07	2.67209e+07	2.85894e+07	3.73698e+07	2.51475e+07	3.57767e+07	3.35649e+07	7.41617e+07	3.26205e+07	3.46867e+07	1.72958e+08	3.18856e+07	4.72007e+07	4.7641e+07	2.09903e+07	4.58489e+07	3.55128e+07	4.45468e+07	4.12452e+07
POS360	Y	DG(33:5)+H	DG(33:5)+H	DG	(33:5)	(33:5)			C36 H61 O5	573.451	11.4179	1.56082	1.83775	0.000326189	3.21135e+08	2.54987e+08	2.16849e+08	2.41794e+08	321931450	3.93366e+08	1.6811e+08	3.26568e+08	4.74816e+08	5.55932e+08	4.92009e+08	4.60693e+08	578553292	642554446	2.75199e+08	645503446	3.96719e+08	3.93668e+08	3.76311e+08
POS118		Cer(d18:2/20:1+O)+H	Cer(d38:3+O)+H	Cer	(d18:2/20:1+O)	(d18:2)	(20:1+O)		C38 H72 O4 N1	606.546	12.3058	0.171568	0.883368	0.258429	3.47661e+07	4.24093e+07	2.90889e+07	3.28255e+07	4.1178e+07	4.06662e+07	4.59352e+07	5.74902e+07	2.57908e+07	3.2348e+07	3.78035e+07	3.29358e+07	2.88285e+07	4.18211e+07	3.96063e+07	4.73946e+07	3.87847e+07	4.20183e+07	3.66481e+07
POS1186		TG(16:0/18:2/18:3)+H	TG(52:5)+H	TG	(16:0/18:2/18:3)	(16:0)	(18:2)	(18:3)	C55 H97 O6	853.728	17.4048	0.700544	1.33109	0.171226	3.17512e+08	126719707	8.8617e+07	1.29145e+08	1.53757e+08	1.39884e+08	3.81433e+08	1.31839e+08	1.71211e+08	2.42772e+08	288441812	2.38902e+08	2.35807e+08	3.07549e+08	163998406	3.06561e+08	2.38255e+08	2.26687e+08	6.39496e+08
POS1189		TG(16:0/18:2/18:3)+H	TG(52:5)+H	TG	(16:0/18:2/18:3)	(16:0)	(18:2)	(18:3)	C55 H97 O6	853.728	20.8982	0.216411	0.783698	0.174819	1.76326e+07	1.17426e+07	1.01144e+07	2.53223e+07	1.67031e+07	2.57851e+07	1.30288e+07	2.24588e+07	9.13412e+06	1.36425e+07	1.69341e+07	1.21312e+07	1.33104e+07	1.7537e+07	7.63929e+06	2.15738e+07	2.48159e+07	2.23704e+07	2.0622e+07
POS119		Cer(d18:2/20:1+O)+H	Cer(d38:3+O)+H	Cer	(d18:2/20:1+O)	(d18:2)	(20:1+O)		C38 H72 O4 N1	606.546	12.8308	0.809666	2.60783	7.454e-06	3.36343e+07	3.61623e+07	2.78579e+07	2.21166e+07	4.85075e+07	3.80788e+07	4.98717e+07	3.55482e+07	8.25279e+07	9.42996e+07	9.48584e+07	110456244	9.05723e+07	1.12817e+08	5.16135e+07	1.2376e+08	7.27487e+07	8.35223e+07	8.58131e+07
POS1190		TG(16:0/18:2/18:3)+NH4	TG(52:5)+NH4	TG	(16:0/18:2/18:3)	(16:0)	(18:2)	(18:3)	C55 H100 O6 N1	870.755	20.8878	2.33733	0.735138	0.0959239	1865653348	1277027422	9.94336e+08	2776154748	1826468541	2414968588	1253153259	2403948739	7.9873e+08	1296325159	1709248394	1323191468	1348959304	1827791731	7.20229e+08	1864181943	2123122606	2169415023	2171011468
POS12		AGlcSiE(20:2)+NH4	AGlcSiE(20:2)+NH4	AGlcSiE	(20:2)	(20:2)			C55 H98 O7 N1	884.734	18.3625	0.0728905	1.1443	0.328873	1.3146e+07	1.51885e+07	1.08174e+07	1.39939e+07	1.19851e+07	1.77383e+07	2.3424e+07	1.34466e+07	1.40241e+07	1.86701e+07	1.54364e+07	1.66083e+07	1.28437e+07	1.44816e+07	2.72505e+07	1.77032e+07	1.95477e+07	2.00693e+07	1.91653e+07
POS120		Cer(d18:2/20:2)+H	Cer(d38:4)+H	Cer	(d18:2/20:2)	(d18:2)	(20:2)		C38 H70 O3 N1	588.535	12.2204	0.27268	0.748457	0.135737	9.01287e+07	1.14654e+08	4.79395e+07	5.15387e+07	5.98625e+07	5.88366e+07	7.3312e+07	5.16081e+07	2.82976e+07	4.37482e+07	4.83575e+07	8.02427e+07	2.63323e+07	7.62359e+07	6.23735e+07	4.4477e+07	6.09957e+07	6.06017e+07	5.90012e+07
POS121		Cer(d18:2/20:2)+H	Cer(d38:4)+H	Cer	(d18:2/20:2)	(d18:2)	(20:2)		C38 H70 O3 N1	588.535	12.8255	0.782946	2.62559	3.0707e-05	2.87306e+07	3.06984e+07	2.26975e+07	1.84803e+07	4.51633e+07	3.63777e+07	4.98256e+07	3.70001e+07	6.69493e+07	9.7669e+07	9.55984e+07	9.8124e+07	8.87322e+07	1.05563e+08	4.11369e+07	112442718	6.66279e+07	7.53888e+07	9.03294e+07
POS1210		TG(18:4/16:0/18:2)+H	TG(52:6)+H	TG	(18:4/16:0/18:2)	(18:4)	(16:0)	(18:2)	C55 H95 O6	851.712	16.366	0.114415	1.09741	0.667066	2.05507e+07	2.31877e+07	1.52798e+07	1.50899e+07	3.34459e+07	2.62972e+07	3.42386e+07	4.38621e+07	1.67732e+07	2.24145e+07	3.58437e+07	5.72253e+07	2.74168e+07	2.38324e+07	1.69877e+07	3.21036e+07	2.48403e+07	6.96412e+07	2.50272e+07
POS1211		TG(18:4/16:0/18:2)+H	TG(52:6)+H	TG	(18:4/16:0/18:2)	(18:4)	(16:0)	(18:2)	C55 H95 O6	851.712	16.7411	0.513882	2.46299	0.00154777	2.79526e+07	2.00877e+07	1.37423e+07	2.59041e+07	1.5616e+07	2.39557e+07	1.21703e+07	2.50052e+07	2.53734e+07	4.62579e+07	5.21255e+07	5.89599e+07	4.83445e+07	9.51554e+07	3.32819e+07	4.55003e+07	7.20275e+07	4.11964e+07	6.75941e+07
POS1212		TG(16:1/18:2/18:3)+NH4	TG(52:6)+NH4	TG	(16:1/18:2/18:3)	(16:1)	(18:2)	(18:3)	C55 H98 O6 N1	868.739	19.8274	0.78449	1.00026	0.998855	3.05059e+08	2.12463e+08	1.69034e+08	4.43316e+08	2.5901e+08	4.25732e+08	211366492	4.02141e+08	188304343	2.66816e+08	4.07758e+08	2.85739e+08	2.88045e+08	4.26709e+08	1.46264e+08	4.19112e+08	4.33522e+08	4.12176e+08	433374975
POS820	Y	TG(12:0p/10:2/11:2)+H	TG(33:4p)+H	TG	(12:0p/10:2/11:2)	(12:0p)	(10:2)	(11:2)	C36 H61 O5	573.451	7.23142	1.76356	0.476894	0.0129299	6.25608e+08	3.02382e+08	4.68794e+08	1046466671	8.55983e+08	9.48681e+08	5.27371e+08	4.82339e+08	2.22051e+08	7.91155e+08	1.85291e+08	4.29316e+08	1.04443e+08	212311728	3.46382e+08	2.1638e+08	8.73531e+08	4.52773e+08	7.65519e+08
POS1214		TG(16:1/18:3/18:3)+NH4	TG(52:7)+NH4	TG	(16:1/18:3/18:3)	(16:1)	(18:3)	(18:3)	C55 H96 O6 N1	866.723	18.847	0.272254	1.1052	0.624007	2.96231e+07	2.4987e+07	1.53399e+07	3.89728e+07	1.94624e+07	4.05952e+07	1.95429e+07	3.93369e+07	1.69693e+07	2.46007e+07	4.63278e+07	2.9025e+07	2.91493e+07	4.68812e+07	1.29475e+07	4.59304e+07	4.06033e+07	3.93866e+07	3.98315e+07
POS1215		TG(52:7e)+Na	TG(52:7e)+Na	TG	(52:7e)	(52:7e)			C55 H94 O5 Na1	857.699	23.1775	0.17356	0.507708	0.0879837	3.64417e+07	1.01813e+07	5.08057e+06	1.38586e+07	9.9928e+06	9.58323e+06	7.76448e+06	1.16682e+07	6.89348e+06	4.98188e+06	6.45644e+06	9.03496e+06	4.38704e+06	7.84475e+06	8.05973e+06	5.43324e+06	1.14234e+07	1.16985e+07	1.12187e+07
POS1216		TG(16:0/16:0/21:0)+NH4	TG(53:0)+NH4	TG	(16:0/16:0/21:0)	(16:0)	(16:0)	(21:0)	C56 H112 O6 N1	894.848	25.0418	0.227111	0.442884	0.00279194	2.11205e+07	1.1159e+07	5.02851e+06	1.11896e+07	9.44139e+06	12166497	7.43131e+06	1.31316e+07	3.69168e+06	5.10697e+06	6.31391e+06	4.8415e+06	3.58677e+06	6.96096e+06	3.64856e+06	6.00525e+06	1.13968e+07	1.13913e+07	1.15239e+07
POS1217		TG(16:0/18:1/19:0)+NH4	TG(53:1)+NH4	TG	(16:0/18:1/19:0)	(16:0)	(18:1)	(19:0)	C56 H110 O6 N1	892.833	23.5525	0.087016	0.967845	0.603067	2.17438e+07	1.95475e+07	1.89728e+07	27219476	2.57789e+07	2.37923e+07	2.23627e+07	2.34534e+07	2.11934e+07	1.94358e+07	2.33641e+07	2.24502e+07	1.77358e+07	2.59936e+07	2.46944e+07	2.21235e+07	2.20262e+07	2.66647e+07	2.73924e+07
POS1218		TG(16:0/18:1/19:0)+NH4	TG(53:1)+NH4	TG	(16:0/18:1/19:0)	(16:0)	(18:1)	(19:0)	C56 H110 O6 N1	892.833	24.5541	0.38159	0.429587	0.00162218	3.00297e+07	2.27717e+07	8.80312e+06	2.9674e+07	2.15978e+07	3.85634e+07	1.36852e+07	3.00638e+07	7.20488e+06	9.3112e+06	1.44554e+07	1.10545e+07	6.89419e+06	1.24487e+07	9.16607e+06	1.33157e+07	2.60955e+07	2.3207e+07	2.46128e+07
POS1219		TG(19:1/16:0/18:1)+NH4	TG(53:2)+NH4	TG	(19:1/16:0/18:1)	(19:1)	(16:0)	(18:1)	C56 H108 O6 N1	890.817	22.8402	0.200912	0.891522	0.191537	3.75903e+07	4.93125e+07	4.18649e+07	4.32544e+07	3.65363e+07	6.05397e+07	4.82725e+07	4.65811e+07	4.12229e+07	3.99292e+07	4.71499e+07	3.72228e+07	4.11739e+07	5.12763e+07	2.9013e+07	3.74829e+07	5.10796e+07	4.73074e+07	3.49718e+07
POS1220		TG(19:1/16:0/18:1)+NH4	TG(53:2)+NH4	TG	(19:1/16:0/18:1)	(19:1)	(16:0)	(18:1)	C56 H108 O6 N1	890.817	23.9623	0.744868	0.544724	0.00702606	1.25682e+08	9.09052e+07	5.67091e+07	1.36908e+08	1.02513e+08	1.85697e+08	7.10025e+07	1.39242e+08	3.87569e+07	4.24602e+07	6.84438e+07	6.03652e+07	4.77821e+07	9.06796e+07	5.63623e+07	9.01184e+07	1.0487e+08	1.05866e+08	1.09907e+08
POS1221		TG(16:0/18:3/19:0)+NH4	TG(53:3)+NH4	TG	(16:0/18:3/19:0)	(16:0)	(18:3)	(19:0)	C56 H106 O6 N1	888.801	21.8689	0.288542	0.640459	0.0014204	2.17993e+07	1.98409e+07	1.26947e+07	2.61911e+07	2.42216e+07	2.88029e+07	1.62222e+07	2.52975e+07	1.21855e+07	1.40753e+07	1.59789e+07	1.48031e+07	1.37317e+07	1.5763e+07	1.16142e+07	1.39735e+07	2.40203e+07	2.24859e+07	2.47106e+07
POS1222		TG(19:1/16:0/18:2)+NH4	TG(53:3)+NH4	TG	(19:1/16:0/18:2)	(19:1)	(16:0)	(18:2)	C56 H106 O6 N1	888.801	22.8475	0.237929	1.21462	0.0872024	3.02458e+07	3.76769e+07	3.40986e+07	5.16497e+07	4.32e+07	6.0867e+07	2.89612e+07	3.77084e+07	4.06877e+07	4.45251e+07	5.6134e+07	4.68536e+07	5.14457e+07	5.66559e+07	3.87684e+07	5.89607e+07	5.62898e+07	5.85484e+07	5.19693e+07
POS1223		TG(19:1/16:0/18:2)+NH4	TG(53:3)+NH4	TG	(19:1/16:0/18:2)	(19:1)	(16:0)	(18:2)	C56 H106 O6 N1	888.801	23.2637	0.516249	1.0603	0.763644	1.09474e+08	9.10016e+07	5.38675e+07	1.29817e+08	1.14278e+08	1.82125e+08	8.17901e+07	1.35024e+08	7.64159e+07	8.84012e+07	1.65161e+08	9.4916e+07	1.06822e+08	1.68859e+08	6.00103e+07	1.90908e+08	1.67273e+08	1.70232e+08	1.66264e+08
POS1225		TG(19:1/16:1/18:2)+NH4	TG(53:4)+NH4	TG	(19:1/16:1/18:2)	(19:1)	(16:1)	(18:2)	C56 H104 O6 N1	886.786	22.0343	0.227855	0.842031	0.211628	5.37772e+07	7.61896e+07	6.52616e+07	4.77991e+07	7.60414e+07	9.74664e+07	8.29028e+07	8.57203e+07	8.35941e+07	3.89868e+07	7.97033e+07	4.50138e+07	7.63315e+07	7.47495e+07	5.01015e+07	4.42409e+07	6.08743e+07	8.70631e+07	76652491
POS1226		TG(18:1/17:1/18:2)+NH4	TG(53:4)+NH4	TG	(18:1/17:1/18:2)	(18:1)	(17:1)	(18:2)	C56 H104 O6 N1	886.786	22.5631	0.913515	0.929773	0.704786	344570859	2.65559e+08	1.79981e+08	3.96838e+08	2.81944e+08	4.71028e+08	2.78639e+08	3.77936e+08	203871174	240869393	4.49225e+08	1.40598e+08	3.28962e+08	4.62396e+08	1.38165e+08	4.50067e+08	4.68976e+08	4.53088e+08	4.68325e+08
POS1229		TG(17:0/18:2/18:3)+NH4	TG(53:5)+NH4	TG	(17:0/18:2/18:3)	(17:0)	(18:2)	(18:3)	C56 H102 O6 N1	884.77	21.5692	0.478222	0.985438	0.933788	1.14568e+08	8.14661e+07	5.58942e+07	1.1933e+08	8.95447e+07	1.37304e+08	9.57828e+07	1.20324e+08	4.99065e+07	7.43498e+07	1.21043e+08	7.4386e+07	1.03337e+08	1.44872e+08	6.46593e+07	169804140	1.27325e+08	1.41468e+08	1.47391e+08
POS123		Cer(d18:0+pO/21:0)+H	Cer(d39:0+pO)+H	Cer	(d18:0+pO/21:0)	(d18:0+pO)	(21:0)		C39 H80 O4 N1	626.608	15.2089	0.802253	2.28051	0.00272801	4.48202e+07	4.92777e+07	2.69809e+07	4.69987e+07	4.27135e+07	5.41844e+07	3.96612e+07	6.11291e+07	6.40829e+07	7.09477e+07	153448198	8.77775e+07	1.14668e+08	1.44296e+08	4.17115e+07	1.57202e+08	9.68114e+07	9.53771e+07	9.71651e+07
POS1232		TG(18:3/17:1/18:2)+NH4	TG(53:6)+NH4	TG	(18:3/17:1/18:2)	(18:3)	(17:1)	(18:2)	C56 H100 O6 N1	882.755	20.4554	0.447721	1.30219	0.132599	5.37288e+07	4.29549e+07	3.5324e+07	6.35624e+07	4.56872e+07	5.87238e+07	5.66144e+07	5.16245e+07	3.92061e+07	5.51022e+07	9.60863e+07	5.37431e+07	6.93785e+07	9.50618e+07	3.11791e+07	9.18215e+07	7.81057e+07	7.68704e+07	7.96553e+07
POS1235		TG(53:7)+Na	TG(53:7)+Na	TG	(53:7)	(53:7)			C56 H94 O6 Na1	885.694	18.3269	0.385037	1.86688	0.0200088	4.03922e+07	1.77885e+07	1.60998e+07	1.78131e+07	2.13088e+07	2.50052e+07	1.79625e+07	2.14211e+07	2.86945e+07	2.93748e+07	3.70749e+07	3.52078e+07	3.06253e+07	8.55742e+07	3.40149e+07	5.13485e+07	3.12485e+07	2.51932e+07	2.6854e+07
POS412	Y	DG(34:3p)+H	DG(34:3p)+H	DG	(34:3p)	(34:3p)			C37 H67 O4	575.503	22.0183	1.17136	1.44326	0.00345592	2.9342e+08	2.36642e+08	2.42057e+08	2.99432e+08	252419009	3.32174e+08	3.13747e+08	256911322	3.0927e+08	3.73054e+08	4.69833e+08	390731668	4.60206e+08	4.93684e+08	235265781	4.81823e+08	4.09978e+08	3.98015e+08	4.00249e+08
POS124		Cer(d18:0+pO/21:0+O)+H	Cer(d39:0+pO+O)+H	Cer	(d18:0+pO/21:0+O)	(d18:0+pO)	(21:0+O)		C39 H80 O5 N1	642.603	14.7566	0.450145	4.76996	0.000306189	4.31359e+06	5.07455e+06	2.8897e+06	4.12015e+06	4.06062e+06	6.28559e+06	4.275e+06	7.6305e+06	1.41986e+07	1.56994e+07	3.22496e+07	1.67528e+07	2.64352e+07	3.51586e+07	8.00115e+06	3.58621e+07	1.59984e+07	1.6121e+07	1.64425e+07
POS77	Y	Cer(d18:2/18:0+O)+H	Cer(d36:2+O)+H	Cer	(d18:2/18:0+O)	(d18:2)	(18:0+O)		C36 H70 O4 N1	580.53	12.7958	2.17968	2.30219	1.69726e-05	3.12569e+08	3.23947e+08	241511724	1.94121e+08	4.09208e+08	3.03697e+08	5.50183e+08	2.9449e+08	6.81923e+08	805945792	7.53629e+08	8.29661e+08	7.22246e+08	9.20685e+08	4.33452e+08	9.06589e+08	6.46514e+08	7.06492e+08	7.31853e+08
POS71	Y	Cer(d18:1+hO/18:0)+H	Cer(d36:1+hO)+H	Cer	(d18:1+hO/18:0)	(d18:1+hO)	(18:0)		C36 H72 O4 N1	582.546	12.7182	1.59892	6.1816	0.00016966	3.21716e+07	2.52996e+07	8.24488e+07	2.37005e+07	3.46889e+07	3.22467e+07	9.32291e+07	2.75547e+07	1.46367e+08	1.78558e+08	3.75961e+08	2.79802e+08	2.85733e+08	3.73744e+08	9.07015e+07	4.40977e+08	207764884	2.08063e+08	162114507
POS1244		TG(20:0/16:0/18:2)+NH4	TG(54:2)+NH4	TG	(20:0/16:0/18:2)	(20:0)	(16:0)	(18:2)	C57 H110 O6 N1	904.833	24.7467	0.496896	0.229814	0.0503313	1.53154e+08	3.08115e+07	1.14609e+07	2.24239e+07	2.34894e+07	5.20255e+07	1.65132e+08	3.73653e+07	3.31095e+06	1.42126e+07	5.37715e+06	1.01994e+07	9.65496e+06	9.29479e+06	5.08111e+07	1.10953e+07	1.3935e+08	192797230	6.49476e+07
POS66	Y	Cer(d18:0+pO/18:0)+H	Cer(d36:0+pO)+H	Cer	(d18:0+pO/18:0)	(d18:0+pO)	(18:0)		C36 H74 O4 N1	584.561	13.374	2.14359	7.91838	9.28265e-07	8.44103e+07	4.66005e+07	3.43274e+07	6.41834e+07	4.81103e+07	7.07622e+07	3.81834e+07	8.54873e+07	3.14002e+08	5.82932e+08	5.02826e+08	3.86023e+08	5.44807e+08	5.2578e+08	2.43253e+08	6.38363e+08	300167246	3.34471e+08	3.30427e+08
POS1251		TG(18:1/18:1/18:2)+NH4	TG(54:4)+NH4	TG	(18:1/18:1/18:2)	(18:1)	(18:1)	(18:2)	C57 H106 O6 N1	900.801	22.9401	3.68562	0.817191	0.229179	4941219245	7284616639	4591356977	9384581322	7787543184	7220813090	5842525032	8814077094	3105675028	4017708955	9092162140	4027627576	4567774165	9068650668	5719086094	6055080189	9306041258	9342174051	5797737961
POS1252		TG(18:1/18:1/18:2)+H	TG(54:4)+H	TG	(18:1/18:1/18:2)	(18:1)	(18:1)	(18:2)	C57 H103 O6	883.775	22.9641	0.269438	0.958996	0.824721	4.36603e+07	3.8373e+07	2.46496e+07	7.30128e+07	2.89079e+07	6.40559e+07	3.7811e+07	4.89567e+07	4.18972e+07	3.67377e+07	7.41136e+07	3.24203e+07	3.66235e+07	5.09436e+07	2.05616e+07	5.13919e+07	5.30347e+07	5.76907e+07	5.20621e+07
POS1253		TG(18:1/18:1/18:2)+NH4	TG(54:4)+NH4	TG	(18:1/18:1/18:2)	(18:1)	(18:1)	(18:2)	C57 H106 O6 N1	900.801	23.7618	0.283442	0.602376	0.138621	6.31837e+07	2.04402e+07	1.32569e+08	3.47554e+07	4.50117e+07	8.97895e+07	3.837e+07	2.37723e+07	1.90867e+07	3.27684e+07	4.10506e+07	3.16874e+07	2.81348e+07	2.92802e+07	2.84228e+07	5.93686e+07	5.49089e+07	4.25487e+07	2.81486e+07
POS126		Cer(d18:2/21:0+O)+H	Cer(d39:2+O)+H	Cer	(d18:2/21:0+O)	(d18:2)	(21:0+O)		C39 H76 O4 N1	622.577	13.702	0.132577	0.807521	0.0296391	1.11282e+07	1.44934e+07	9.14543e+06	1.17724e+07	1.04976e+07	1.27073e+07	1.49619e+07	1.29075e+07	6.64042e+06	9.73671e+06	1.10971e+07	1.19619e+07	7.68976e+06	1.04064e+07	1.18528e+07	9.44011e+06	14915460	1.2087e+07	1.48745e+07
POS1261		TG(18:1/18:1/18:3)+H	TG(54:5)+H	TG	(18:1/18:1/18:3)	(18:1)	(18:1)	(18:3)	C57 H101 O6	881.759	18.2491	0.417817	1.73426	0.0157155	3.0946e+07	2.85593e+07	1.88545e+07	5.909e+07	4.11909e+07	3.69883e+07	2.59991e+07	6.23537e+07	6.03927e+07	8.92215e+07	1.05754e+08	8.34995e+07	4.47673e+07	4.61306e+07	3.93682e+07	5.80507e+07	6.34536e+07	5.94729e+07	6.34022e+07
POS1263		TG(18:1/18:2/18:2)+NH4	TG(54:5)+NH4	TG	(18:1/18:2/18:2)	(18:1)	(18:2)	(18:2)	C57 H104 O6 N1	898.786	22.0351	4.43905	1.12796	0.202891	13877384255	10775873531	9917446310	14269302527	13731373508	12375038446	12895682453	12314648156	10871064767	12706931041	15784935003	13304346703	14386904175	15704277633	10436928936	19777691330	16309844097	15339239885	16961349306
POS1265		TG(18:1/18:2/18:2)+NH4	TG(54:5)+NH4	TG	(18:1/18:2/18:2)	(18:1)	(18:2)	(18:2)	C57 H104 O6 N1	898.786	23.7808	0.216563	0.732102	0.216556	5.18591e+07	1.61258e+07	1.94217e+07	2.31648e+07	1.66137e+07	4.89488e+07	2.22534e+07	5.52282e+07	2.12644e+07	2.14865e+07	2.98521e+07	2.09275e+07	3.04759e+07	1.92389e+07	1.02903e+07	3.21369e+07	6.93619e+07	2.61352e+07	1.29857e+07
POS1268		TG(18:1/18:2/18:2)+NH4	TG(54:5)+NH4	TG	(18:1/18:2/18:2)	(18:1)	(18:2)	(18:2)	C57 H104 O6 N1	898.786	25.5155	0.292326	1.50853	0.0788959	2.07555e+07	1.67242e+07	1.01113e+07	2.4077e+07	1.80441e+07	1.32251e+07	2.00173e+07	2.10915e+07	1.90892e+07	2.25191e+07	2.50147e+07	1.99534e+07	3.89346e+07	5.29223e+07	1.24577e+07	2.64066e+07	1.73112e+07	2.31297e+07	1.90352e+07
POS1269		TG(18:1/18:2/18:2)+NH4	TG(54:5)+NH4	TG	(18:1/18:2/18:2)	(18:1)	(18:2)	(18:2)	C57 H104 O6 N1	898.786	25.8513	0.121975	1.30059	0.335772	3.88491e+07	1.24556e+07	1.19834e+07	1.71944e+07	1.31635e+07	1.20569e+07	1.44029e+07	1.95563e+07	1.45828e+07	1.08219e+07	2.03745e+07	1.39125e+07	2.50882e+07	4.5327e+07	3.44836e+07	1.70532e+07	1.13532e+07	1.78835e+07	1.55329e+07
POS127		Cer(d18:2/21:0+O)+H	Cer(d39:2+O)+H	Cer	(d18:2/21:0+O)	(d18:2)	(21:0+O)		C39 H76 O4 N1	622.577	14.5755	0.562448	2.81386	7.55659e-05	1.35314e+07	1.49903e+07	1.15965e+07	1.03726e+07	1.71662e+07	1.75691e+07	2.43775e+07	1.46578e+07	4.15946e+07	5.22965e+07	4.23806e+07	4.27514e+07	4.82762e+07	5.29881e+07	1.25909e+07	5.6776e+07	3.84808e+07	4.0112e+07	3.77324e+07
POS1272		TG(18:1/18:2/18:2)+NH4	TG(54:5)+NH4	TG	(18:1/18:2/18:2)	(18:1)	(18:2)	(18:2)	C57 H104 O6 N1	898.786	26.3585	0.118452	0.977854	0.869554	1.52992e+07	1.18231e+07	8.57786e+06	1.45538e+07	1.43205e+07	1.86215e+07	13408543	2.28598e+07	1.22801e+07	1.40586e+07	2.03964e+07	1.32703e+07	1.72192e+07	1.73754e+07	8.93369e+06	1.32851e+07	1.32615e+07	1.60021e+07	1.22093e+07
POS1274		TG(18:1/18:2/18:2)+NH4	TG(54:5)+NH4	TG	(18:1/18:2/18:2)	(18:1)	(18:2)	(18:2)	C57 H104 O6 N1	898.786	27.1053	0.114279	0.968841	0.856887	1.85339e+07	9.39317e+06	9.27704e+06	1.35873e+07	1.30987e+07	2.52576e+07	1.15553e+07	1.07123e+07	10518291	1.2626e+07	1.23779e+07	1.15205e+07	1.80952e+07	1.45854e+07	8.36159e+06	1.98589e+07	1.33764e+07	1.59011e+07	2.65337e+07
POS1275		TG(18:1/18:2/18:2)+NH4	TG(54:5)+NH4	TG	(18:1/18:2/18:2)	(18:1)	(18:2)	(18:2)	C57 H104 O6 N1	898.786	27.5529	0.121058	1.10737	0.544155	12478491	8.39358e+06	9.55985e+06	1.32722e+07	1.2404e+07	1.01369e+07	9.80431e+06	1.2087e+07	9.41791e+06	7.79644e+06	1.62138e+07	1.25694e+07	7.54585e+06	1.29616e+07	8.72151e+06	2.23729e+07	2.14849e+07	1.51414e+07	1.47954e+07
POS1276		TG(18:1/18:2/18:2)+NH4	TG(54:5)+NH4	TG	(18:1/18:2/18:2)	(18:1)	(18:2)	(18:2)	C57 H104 O6 N1	898.786	28.4013	0.118848	1.25644	0.129257	14065461	6.08721e+06	8.804e+06	9.26119e+06	1.12663e+07	9.26851e+06	8.24479e+06	6.89096e+06	7.99311e+06	1.82104e+07	1.18128e+07	1.00039e+07	1.29904e+07	9.27138e+06	9.04257e+06	1.35115e+07	1.00597e+07	1.26097e+07	2.80144e+07
POS1278		TG(18:1/18:2/18:2)+NH4	TG(54:5)+NH4	TG	(18:1/18:2/18:2)	(18:1)	(18:2)	(18:2)	C57 H104 O6 N1	898.786	28.8941	0.0760706	1.00037	0.999135	2.76416e+07	5.52223e+06	9.49171e+06	6.21899e+06	8.22151e+06	7.08247e+06	6.64525e+06	6.38186e+06	5.16456e+06	5.48164e+06	9.46741e+06	7.27033e+06	2.1367e+07	1.3634e+07	5.29343e+06	9.55611e+06	7.70305e+06	8.34374e+06	1.40122e+07
POS128		Cer(d18:2/21:1)+H	Cer(d39:3)+H	Cer	(d18:2/21:1)	(d18:2)	(21:1)		C39 H74 O3 N1	604.566	13.6942	0.234295	0.768618	0.0161938	2.4696e+07	3.37917e+07	2.31417e+07	2.60492e+07	2.99106e+07	3.41838e+07	3.3274e+07	3.07272e+07	1.37051e+07	2.6085e+07	2.52862e+07	2.55736e+07	1.41738e+07	2.39582e+07	2.38997e+07	2.85389e+07	3.33932e+07	2.78451e+07	2.81465e+07
POS1281		TG(18:1/18:1/18:3)+NH4	TG(54:5)+NH4	TG	(18:1/18:1/18:3)	(18:1)	(18:1)	(18:3)	C57 H104 O6 N1	898.786	30.5894	0.0543135	0.96821	0.819771	4.51125e+06	4.15986e+06	7.75059e+06	4.46826e+06	6.59093e+06	5.57211e+06	5.8627e+06	6.2401e+06	3.75859e+06	4.51803e+06	6.56414e+06	6.31604e+06	4.62596e+06	5.32353e+06	3.57204e+06	9.04194e+06	5.00753e+06	6.45679e+06	1.31536e+07
POS1282		TG(18:1/18:2/18:2)+NH4	TG(54:5)+NH4	TG	(18:1/18:2/18:2)	(18:1)	(18:2)	(18:2)	C57 H104 O6 N1	898.786	29.7375	0.105555	0.80154	0.532457	2.70746e+07	7.06303e+06	5.84232e+06	7.81985e+06	1.00327e+07	4.78271e+06	9.35511e+06	2.57676e+07	5.92274e+06	3.84505e+06	1.24794e+07	9.85785e+06	6.76842e+06	9.82815e+06	6.84606e+06	2.27931e+07	7.24144e+06	1.02005e+07	8.00154e+06
POS1285		TG(18:1/18:2/18:3)+H	TG(54:6)+H	TG	(18:1/18:2/18:3)	(18:1)	(18:2)	(18:3)	C57 H99 O6	879.744	17.3424	0.853765	1.78853	0.0632398	1.01517e+08	1.03387e+08	4.39998e+07	2.07296e+08	9.41921e+07	180136114	5.06183e+07	7.00705e+07	5.53917e+07	1.02877e+08	3.18615e+08	1.84747e+08	2.64777e+08	3.07909e+08	8.6029e+07	2.02078e+08	305411545	3.16614e+08	3.07164e+08
POS1286		TG(18:2/18:2/18:2)+H	TG(54:6)+H	TG	(18:2/18:2/18:2)	(18:2)	(18:2)	(18:2)	C57 H99 O6	879.744	21.0151	0.786157	1.22113	0.101939	2.25836e+08	1.90915e+08	1.81064e+08	2.47232e+08	2.18272e+08	1.83832e+08	2.72115e+08	2.34483e+08	1.98334e+08	2.36267e+08	337472242	2.35133e+08	2.87101e+08	3.39417e+08	1.5916e+08	3.48677e+08	2.51747e+08	3.01862e+08	3.21707e+08
POS1287		TG(18:2/18:2/18:2)+NH4	TG(54:6)+NH4	TG	(18:2/18:2/18:2)	(18:2)	(18:2)	(18:2)	C57 H102 O6 N1	896.77	21.0119	7.77522	1.20998	0.120857	21802819090	18851079676	18765976689	27485249959	21193371613	21181019119	27581902598	22229505573	20043486662	22957645317	33790312752	25370373149	29151206855	34796184329	15621157683	34965871956	31340787917	28595239459	32114494563
POS129		Cer(d18:2/21:1)+H	Cer(d39:3)+H	Cer	(d18:2/21:1)	(d18:2)	(21:1)		C39 H74 O3 N1	604.566	14.5746	0.547462	2.75063	6.46708e-05	1.43277e+07	1.47773e+07	1.17305e+07	1.00715e+07	1.63622e+07	1.70659e+07	2.3107e+07	1.50163e+07	4.10998e+07	50488065	3.86343e+07	4.3137e+07	4.56753e+07	5.06999e+07	1.28723e+07	5.42309e+07	3.8193e+07	3.7536e+07	3.624e+07
POS1290		TG(18:2/18:2/18:2)+NH4	TG(54:6)+NH4	TG	(18:2/18:2/18:2)	(18:2)	(18:2)	(18:2)	C57 H102 O6 N1	896.77	23.3482	0.141815	1.11612	0.687718	3.4308e+07	5.21007e+07	1.61465e+07	1.4247e+07	2.51095e+07	2.82559e+07	5.84495e+07	2.28306e+07	5.54014e+07	2.52533e+07	2.95947e+07	3.00697e+07	7.23893e+07	2.59189e+07	1.16845e+07	3.03344e+07	3.21243e+07	3.11102e+07	3.13342e+07
POS1291		TG(18:2/18:2/18:2)+NH4	TG(54:6)+NH4	TG	(18:2/18:2/18:2)	(18:2)	(18:2)	(18:2)	C57 H102 O6 N1	896.77	23.8431	0.23875	0.712609	0.259324	3.06335e+07	8.87202e+07	1.79362e+07	7.64757e+07	2.09637e+07	2.32182e+07	4.00257e+07	5.45045e+07	3.33569e+07	1.92294e+07	3.51005e+07	2.47966e+07	3.25038e+07	2.46059e+07	1.77558e+07	6.38301e+07	2.31339e+07	2.94923e+07	1.73572e+07
POS1292		TG(18:2/18:2/18:2)+NH4	TG(54:6)+NH4	TG	(18:2/18:2/18:2)	(18:2)	(18:2)	(18:2)	C57 H102 O6 N1	896.77	24.0992	0.158342	0.751054	0.230472	5.30272e+07	1.77105e+07	3.11535e+07	2.18428e+07	1.87106e+07	1.67182e+07	4.93922e+07	2.00225e+07	1.45517e+07	1.84838e+07	2.99455e+07	1.64966e+07	2.24974e+07	2.92619e+07	1.42209e+07	2.62164e+07	1.77536e+07	2.71103e+07	1.57278e+07
POS1294		TG(18:2/18:2/18:2)+NH4	TG(54:6)+NH4	TG	(18:2/18:2/18:2)	(18:2)	(18:2)	(18:2)	C57 H102 O6 N1	896.77	24.8584	0.182908	0.935019	0.815975	1.20049e+07	1.51854e+07	1.60633e+07	2.67018e+07	2.10001e+07	2.30111e+07	5.46968e+07	6.42957e+07	1.93974e+07	1.68266e+07	3.75413e+07	2.11615e+07	2.84487e+07	2.39308e+07	2.02054e+07	5.03093e+07	2.81293e+07	29216611	2.7035e+07
POS1295		TG(18:2/18:2/18:2)+NH4	TG(54:6)+NH4	TG	(18:2/18:2/18:2)	(18:2)	(18:2)	(18:2)	C57 H102 O6 N1	896.77	25.4266	0.0943775	1.08587	0.643189	2.31275e+07	1.1644e+07	1.72466e+07	3.73587e+07	2.04627e+07	2.44747e+07	3.08931e+07	1.79807e+07	3.02762e+07	3.50766e+07	2.1299e+07	2.44982e+07	1.8227e+07	2.1508e+07	1.18007e+07	3.62328e+07	2.56574e+07	5.24847e+07	2.37857e+07
POS1297		TG(18:2/18:2/18:2)+NH4	TG(54:6)+NH4	TG	(18:2/18:2/18:2)	(18:2)	(18:2)	(18:2)	C57 H102 O6 N1	896.77	25.8701	0.191109	1.11165	0.650845	2.75614e+07	1.48933e+07	1.51827e+07	2.05187e+07	2.24709e+07	2.10394e+07	4.21262e+07	1.54791e+07	1.63529e+07	1.3582e+07	1.87119e+07	2.16351e+07	2.91236e+07	3.05142e+07	1.77929e+07	5.15758e+07	2.31829e+07	1.9828e+07	1.63333e+07
POS1299		TG(18:2/18:2/18:2)+NH4	TG(54:6)+NH4	TG	(18:2/18:2/18:2)	(18:2)	(18:2)	(18:2)	C57 H102 O6 N1	896.77	26.5064	0.0832834	0.902261	0.699899	3.88504e+07	9.4832e+06	2.21688e+07	1.49779e+07	1.06752e+07	1.16714e+07	17572338	1.53386e+07	9.82548e+06	1.33258e+07	15107891	1.23032e+07	1.74876e+07	1.30257e+07	1.13644e+07	3.45423e+07	1.28473e+07	1.6236e+07	2.04427e+07
POS13		AGlcSiE(22:0)+NH4	AGlcSiE(22:0)+NH4	AGlcSiE	(22:0)	(22:0)			C57 H106 O7 N1	916.796	22.1036	0.540586	0.626341	0.00240467	6.804e+07	9.35142e+07	7.07736e+07	7.04073e+07	7.77333e+07	7.84775e+07	8.65102e+07	8.44229e+07	3.48723e+07	7.76676e+07	4.27945e+07	5.83664e+07	2.74603e+07	3.68051e+07	8.13042e+07	35248447	7.347e+07	7.37532e+07	7.81463e+07
POS130		Cer(d40:0)+H	Cer(d40:0)+H	Cer	(d40:0)	(d40:0)			C40 H82 O3 N1	624.629	16.4039	0.0667363	0.779366	0.336075	8.57732e+06	1.14103e+07	2.4026e+07	5.09279e+06	1.18525e+07	8.21683e+06	8.93526e+06	1.47816e+07	3.50776e+06	2.41179e+06	1.34824e+07	1.21815e+07	6.1907e+06	1.32892e+07	1.09101e+07	1.04238e+07	1.1982e+07	4.3158e+06	1.1315e+07
POS1301		TG(18:2/18:2/18:2)+NH4	TG(54:6)+NH4	TG	(18:2/18:2/18:2)	(18:2)	(18:2)	(18:2)	C57 H102 O6 N1	896.77	27.08	0.162301	1.16912	0.421335	1.59594e+07	1.05637e+07	1.19589e+07	9.09337e+06	1.74456e+07	1.54091e+07	29591614	1.3313e+07	2.18982e+07	9.515e+06	2.52475e+07	1.69104e+07	1.88871e+07	2.37537e+07	8.39876e+06	1.95826e+07	1.51656e+07	1.70268e+07	1.8544e+07
POS1305		TG(18:2/18:2/18:2)+NH4	TG(54:6)+NH4	TG	(18:2/18:2/18:2)	(18:2)	(18:2)	(18:2)	C57 H102 O6 N1	896.77	28.4104	0.0964217	1.00917	0.970213	7.40771e+06	9.30872e+06	8.60757e+06	2.24501e+07	1.15264e+07	1.10883e+07	3.01354e+07	1.11393e+07	2.05787e+07	6.91938e+06	1.20428e+07	1.39328e+07	1.2811e+07	1.7588e+07	8.33416e+06	2.04804e+07	1.23943e+07	1.57727e+07	1.21202e+07
POS1306		TG(18:2/18:2/18:2)+NH4	TG(54:6)+NH4	TG	(18:2/18:2/18:2)	(18:2)	(18:2)	(18:2)	C57 H102 O6 N1	896.77	28.9965	0.213739	1.49423	0.383189	1.00632e+07	5.66169e+06	8.38561e+06	1.52204e+07	1.09312e+07	1.0038e+07	1.53227e+07	9.43874e+06	6.8521e+06	6.86774e+06	1.12064e+07	9.97857e+06	8.93252e+06	5.44023e+07	8.22083e+06	2.06413e+07	9.7411e+06	9.45602e+06	1.28203e+07
POS1307		TG(18:2/18:2/18:2)+NH4	TG(54:6)+NH4	TG	(18:2/18:2/18:2)	(18:2)	(18:2)	(18:2)	C57 H102 O6 N1	896.77	29.4873	0.0914554	0.761113	0.45403	5.83756e+06	7.60782e+06	7.37803e+06	7.38973e+06	7.52592e+06	6.39957e+06	3.08077e+07	6.56986e+06	5.78149e+06	5.91818e+06	9.3147e+06	7.98728e+06	6.67674e+06	9.61057e+06	4.63992e+06	1.05919e+07	6.26217e+06	7.36489e+06	8.66574e+06
POS1309		TG(18:2/18:2/18:2)+NH4	TG(54:6)+NH4	TG	(18:2/18:2/18:2)	(18:2)	(18:2)	(18:2)	C57 H102 O6 N1	896.77	30.2673	0.107652	1.0514	0.793283	6.01089e+06	3.13492e+06	6.87996e+06	6.06262e+06	8.85516e+06	6.64979e+06	8.34335e+06	1.00888e+07	3.47474e+06	5.62856e+06	1.25837e+07	8.25113e+06	5.98442e+06	9.00412e+06	3.91305e+06	1.00652e+07	7.2435e+06	1.53749e+07	2.43583e+07
POS131		Cer(d18:0/22:0)+H	Cer(d40:0)+H	Cer	(d18:0/22:0)	(d18:0)	(22:0)		C40 H82 O3 N1	624.629	17.1347	0.654903	1.83961	0.00040856	5.35657e+07	5.32079e+07	4.57308e+07	4.54405e+07	5.35736e+07	6.5814e+07	4.32137e+07	6.98775e+07	7.78536e+07	1.38547e+08	1.14292e+08	8.7192e+07	8.63915e+07	8.70842e+07	6.82088e+07	1.32241e+08	9.64788e+07	9.78976e+07	9.60945e+07
POS1310		TG(18:2/18:2/18:2)+NH4	TG(54:6)+NH4	TG	(18:2/18:2/18:2)	(18:2)	(18:2)	(18:2)	C57 H102 O6 N1	896.77	30.7638	0.120145	1.39331	0.0702765	5.63589e+06	3.2272e+06	5.79761e+06	1.06762e+07	7.65424e+06	6.25481e+06	4.30172e+06	6.09784e+06	9.51788e+06	1.09539e+07	9.11125e+06	7.06843e+06	7.53661e+06	7.02944e+06	4.56418e+06	1.339e+07	7.16682e+06	7.13983e+06	8.31312e+06
POS1311		TG(18:2/18:2/18:2)+NH4	TG(54:6)+NH4	TG	(18:2/18:2/18:2)	(18:2)	(18:2)	(18:2)	C57 H102 O6 N1	896.77	29.8353	0.155519	1.30471	0.129431	5.09474e+06	5.74908e+06	6.23482e+06	6.77922e+06	9.63054e+06	8.12616e+06	9.17724e+06	7.50909e+06	4.18234e+06	7.83246e+06	1.30118e+07	9.00193e+06	1.00519e+07	1.46884e+07	5.84667e+06	1.14506e+07	7.87498e+06	9.83896e+06	8.43331e+06
POS1312		TG(18:2/18:2/18:2)+NH4	TG(54:6)+NH4	TG	(18:2/18:2/18:2)	(18:2)	(18:2)	(18:2)	C57 H102 O6 N1	896.77	32.1011	0.0309277	1.08315	0.759493	586706	1.72596e+06	429964	527191	699542	563274	895464	636385	484119	513364	970246	622945	1.10151e+06	1.49299e+06	340089	1.04349e+06	821843	875613	747707
POS1313		TG(18:2/18:2/18:2)+NH4	TG(54:6)+NH4	TG	(18:2/18:2/18:2)	(18:2)	(18:2)	(18:2)	C57 H102 O6 N1	896.77	32.379	0.051144	1.38842	0.0469451	689754	491962	511400	679743	712666	652894	672793	492617	813097	693927	1.24909e+06	703375	893126	921902	333056	1.20101e+06	807515	870114	958362
POS1314		TG(18:2/18:2/18:2)+NH4	TG(54:6)+NH4	TG	(18:2/18:2/18:2)	(18:2)	(18:2)	(18:2)	C57 H102 O6 N1	896.77	33.2682	0.0197517	1.04807	0.83471	1.09595e+06	367297	696968	993380	881972	886520	1.53621e+06	755422	1.6034e+06	543718	781479	810792	718026	1.76705e+06	598897	737108	918107	1.139e+06	678493
POS1316		TG(18:2/18:2/18:2)+NH4	TG(54:6)+NH4	TG	(18:2/18:2/18:2)	(18:2)	(18:2)	(18:2)	C57 H102 O6 N1	896.77	33.8547	0.0245488	1.17933	0.488219	620124	751862	419916	490835	461276	624460	1.84148e+06	628323	1.29333e+06	656101	843688	771200	840241	1.01294e+06	505352	962392	709723	1.0111e+06	812691
POS1317		TG(18:2/18:2/18:2)+NH4	TG(54:6)+NH4	TG	(18:2/18:2/18:2)	(18:2)	(18:2)	(18:2)	C57 H102 O6 N1	896.77	34.4163	0.0424155	1.34086	0.149228	599215	439503	503789	619922	657768	529948	1.17591e+06	680275	1.24344e+06	670889	1.04361e+06	531851	668920	1.09111e+06	413350	1.31782e+06	590450	996486	574270
POS1318		TG(18:2/18:2/18:2)+NH4	TG(54:6)+NH4	TG	(18:2/18:2/18:2)	(18:2)	(18:2)	(18:2)	C57 H102 O6 N1	896.77	34.7351	0.0491088	1.31041	0.298145	582867	621363	503776	768396	680557	542701	1.22516e+06	680692	605513	582847	1.23604e+06	693345	851453	2.04887e+06	408564	918897	732224	605672	783687
POS1320		TG(18:3/18:2/18:2)+H	TG(54:7)+H	TG	(18:3/18:2/18:2)	(18:3)	(18:2)	(18:2)	C57 H97 O6	877.728	16.3276	0.659553	1.38181	0.0370648	1.49628e+08	1.79973e+08	7.34355e+07	1.40246e+08	158149436	1.65608e+08	1.2917e+08	1.58259e+08	1.19442e+08	2.18464e+08	2.10419e+08	2.18155e+08	1.6763e+08	3.07018e+08	1.33488e+08	2.20642e+08	1.75951e+08	1.8201e+08	4.34163e+08
POS1322		TG(18:3/18:2/18:2)+H	TG(54:7)+H	TG	(18:3/18:2/18:2)	(18:3)	(18:2)	(18:2)	C57 H97 O6	877.728	20.0057	0.600792	1.66	0.0128122	4.92037e+07	4.13231e+07	3.21619e+07	6.28636e+07	4.13748e+07	5.42327e+07	4.86338e+07	6.42308e+07	5.37477e+07	7.03465e+07	114600315	7.3509e+07	8.53796e+07	1.09262e+08	3.20102e+07	1.15226e+08	8.40546e+07	8.2184e+07	8.52289e+07
POS779	Y	TG(31:2)+Na	TG(31:2)+Na	TG	(31:2)	(31:2)			C34 H60 O6 Na1	587.428	5.95253	1.01159	2.08398	0.0482777	1.96306e+08	1.41458e+08	3.10464e+07	6.47914e+07	8.93717e+07	1.8757e+08	6.15931e+07	1.55382e+08	9.05252e+07	1.59372e+08	472417466	2.27559e+08	2.35934e+08	1.2958e+08	139943153	4.77601e+08	3.14903e+08	2.84784e+08	2.56279e+08
POS1326		TG(18:4/18:2/18:2)+H	TG(54:8)+H	TG	(18:4/18:2/18:2)	(18:4)	(18:2)	(18:2)	C57 H95 O6	875.712	12.8344	0.102525	1.15722	0.360137	1.83905e+07	2.39596e+07	1.64935e+07	3.12934e+07	4.25574e+07	2.07356e+07	1.82392e+07	2.31705e+07	1.66525e+07	3.58193e+07	2.67918e+07	3.35188e+07	2.52168e+07	2.24929e+07	3.91396e+07	2.5841e+07	3.05541e+07	3.56696e+07	3.72555e+07
POS1327		TG(18:4/18:2/18:2)+H	TG(54:8)+H	TG	(18:4/18:2/18:2)	(18:4)	(18:2)	(18:2)	C57 H95 O6	875.712	15.5655	0.498876	2.14399	0.00617242	5.90131e+07	2.36935e+07	1.07214e+07	2.93365e+07	2.54944e+07	3.00737e+07	2.06735e+07	2.47046e+07	2.79432e+07	4.41429e+07	6.27378e+07	1.0982e+08	5.14285e+07	6.55075e+07	4.68225e+07	7.12317e+07	4.32324e+07	4.07099e+07	4.50354e+07
POS1329		TG(18:3/18:2/18:3)+H	TG(54:8)+H	TG	(18:3/18:2/18:3)	(18:3)	(18:2)	(18:3)	C57 H95 O6	875.712	18.9961	0.196649	1.66202	0.039791	5.22729e+06	4.56156e+06	3.40745e+06	7.0122e+06	3.77748e+06	6.4013e+06	4.4281e+06	5.9083e+06	4.519e+06	5.83456e+06	1.20131e+07	7.64647e+06	9.43087e+06	1.27214e+07	2.43798e+06	1.30802e+07	8.1864e+06	8.41974e+06	9.05378e+06
NEG830	Y	TG(12:0/10:2/11:3)+H	TG(33:5)+H	TG	(12:0/10:2/11:3)	(12:0)	(10:2)	(11:3)	C36 H59 O6	587.431	6.44505	1.37861	6.11406	0.00109893	2.95863e+07	3.82401e+07	7.90927e+06	5.50433e+07	3.64656e+07	61193468	2.28546e+07	2.33825e+07	1.07227e+08	1.21111e+08	3.68432e+08	1.32669e+08	2.6268e+08	2.98293e+08	5.24158e+07	3.36552e+08	1.55641e+08	1.54058e+08	1.46575e+08
POS1330		TG(18:3/18:2/18:3)+NH4	TG(54:8)+NH4	TG	(18:3/18:2/18:3)	(18:3)	(18:2)	(18:3)	C57 H98 O6 N1	892.739	18.9931	1.83802	1.55633	0.0510905	5.35815e+08	4.78701e+08	3.28582e+08	677015732	3.68073e+08	6.60918e+08	4.9935e+08	645784319	4.43557e+08	6.15536e+08	1186985808	7.09847e+08	8.72641e+08	1173421651	2.83111e+08	1242510678	8.9683e+08	8.99535e+08	9.01714e+08
POS1331		TG(18:3/18:2/18:3)+Na	TG(54:8)+Na	TG	(18:3/18:2/18:3)	(18:3)	(18:2)	(18:3)	C57 H94 O6 Na1	897.694	19.0005	0.469793	1.01861	0.894755	1.12128e+08	9.72985e+07	8.44725e+07	1.31481e+08	8.42872e+07	1.2711e+08	1.07859e+08	1.2676e+08	7.30708e+07	8.44522e+07	1.48603e+08	1.0426e+08	1.21489e+08	1.59554e+08	5.46985e+07	1.41485e+08	1.47209e+08	1.44674e+08	1.45839e+08
POS1332		TG(18:2p/18:3/18:3)+Na	TG(54:8p)+Na	TG	(18:2p/18:3/18:3)	(18:2p)	(18:3)	(18:3)	C57 H94 O5 Na1	881.699	22.4175	0.232196	0.849266	0.0858311	3.53569e+07	2.74601e+07	2.30877e+07	3.87249e+07	3.82864e+07	4.15959e+07	2.82276e+07	3.59708e+07	2.30816e+07	2.64367e+07	3.11432e+07	2.88864e+07	2.79008e+07	3.64484e+07	2.4464e+07	2.98455e+07	3.88087e+07	3.90076e+07	3.92826e+07
POS1333		TG(18:3/18:3/18:3)+NH4	TG(54:9)+NH4	TG	(18:3/18:3/18:3)	(18:3)	(18:3)	(18:3)	C57 H96 O6 N1	890.723	17.9934	0.589213	2.95723	0.00651291	1.65882e+07	1.29726e+07	9.69867e+06	1.85502e+07	9.04021e+06	2.59249e+07	1.07911e+07	2.61622e+07	2.03017e+07	3.06391e+07	7.17988e+07	4.12651e+07	5.10449e+07	7.3589e+07	9.70934e+06	8.52879e+07	3.54485e+07	3.86019e+07	3.8664e+07
POS1334		TG(18:3/18:3/18:3)+H	TG(54:9)+H	TG	(18:3/18:3/18:3)	(18:3)	(18:3)	(18:3)	C57 H93 O6	873.697	20.1032	0.522434	1.85806	0.00103825	3.30783e+07	2.43778e+07	2.01752e+07	3.1323e+07	2.63447e+07	4.03439e+07	2.38867e+07	3.40455e+07	4.14316e+07	4.66978e+07	6.86019e+07	5.15101e+07	6.14717e+07	6.62479e+07	2.5829e+07	7.22064e+07	4.50617e+07	4.57956e+07	4.79847e+07
POS1335		TG(16:0/16:0/23:0)+NH4	TG(55:0)+NH4	TG	(16:0/16:0/23:0)	(16:0)	(16:0)	(23:0)	C58 H116 O6 N1	922.88	25.4963	0.141842	0.542245	0.0750508	2.1122e+07	6.2582e+06	3.05296e+06	8.35194e+06	6.87612e+06	8.17192e+06	4.03006e+06	9.32067e+06	4.16618e+06	3.99504e+06	5.32763e+06	4.61262e+06	3.34184e+06	5.71547e+06	3.51097e+06	5.76034e+06	8.72588e+06	9.5588e+06	9.56431e+06
POS1336		TG(16:0/18:1/21:0)+NH4	TG(55:1)+NH4	TG	(16:0/18:1/21:0)	(16:0)	(18:1)	(21:0)	C58 H114 O6 N1	920.864	25.0298	0.400385	0.285033	5.83173e-05	3.17171e+07	2.31348e+07	9.46365e+06	2.46777e+07	1.826e+07	2.81957e+07	1.32575e+07	2.48311e+07	4.88859e+06	5.89412e+06	7.79248e+06	5.97796e+06	4.02187e+06	7.59139e+06	4.18925e+06	9.10834e+06	2.28771e+07	2.21468e+07	2.18764e+07
POS1337		TG(22:0/12:2/21:0)+NH4	TG(55:2)+NH4	TG	(22:0/12:2/21:0)	(22:0)	(12:2)	(21:0)	C58 H112 O6 N1	918.848	23.6212	0.426502	0.561995	0.0104895	7.6135e+07	4.28068e+07	3.13214e+07	4.90113e+07	7.827e+07	7.87735e+07	3.60498e+07	3.76614e+07	3.18325e+07	4.38221e+07	2.07316e+07	1.86915e+07	2.8669e+07	3.66866e+07	2.1687e+07	3.95538e+07	8.42402e+07	4.65423e+07	3.23733e+07
POS1338		TG(16:0/18:2/21:0)+NH4	TG(55:2)+NH4	TG	(16:0/18:2/21:0)	(16:0)	(18:2)	(21:0)	C58 H112 O6 N1	918.848	24.5937	0.763894	0.364081	0.000149544	7.59673e+07	8.62618e+07	4.11159e+07	8.43729e+07	7.67747e+07	1.33616e+08	6.35008e+07	106870176	2.01542e+07	2.48708e+07	3.83903e+07	2.93712e+07	2.36706e+07	4.442e+07	2.20053e+07	4.04982e+07	8.40293e+07	7.84776e+07	7.93476e+07
POS1339		TG(19:1/18:1/18:1)+NH4	TG(55:3)+NH4	TG	(19:1/18:1/18:1)	(19:1)	(18:1)	(18:1)	C58 H110 O6 N1	916.833	22.8637	0.404961	1.2066	0.0145626	8.76463e+07	6.38682e+07	6.93984e+07	8.19349e+07	7.81472e+07	7.54002e+07	8.20583e+07	7.79502e+07	8.50859e+07	8.41974e+07	1.07906e+08	7.30069e+07	1.05481e+08	1.05091e+08	78060716	1.04924e+08	9.73272e+07	1.22271e+08	1.21994e+08
POS810	Y	TG(11:0/10:2/12:2)+H	TG(33:4)+H	TG	(11:0/10:2/12:2)	(11:0)	(10:2)	(12:2)	C36 H61 O6	589.446	6.92168	1.80988	4.21688	0.000264449	8.87251e+07	1.02364e+08	4.77707e+07	9.61939e+07	1.34983e+08	1.27034e+08	63789194	9.26879e+07	2.13028e+08	3.37369e+08	6.67243e+08	3.05068e+08	4.58499e+08	4.50722e+08	1.63954e+08	5.81733e+08	3.09826e+08	3.05942e+08	2.91426e+08
POS1341		TG(19:1/18:1/18:1)+NH4	TG(55:3)+NH4	TG	(19:1/18:1/18:1)	(19:1)	(18:1)	(18:1)	C58 H110 O6 N1	916.833	23.9591	0.583963	0.550614	0.00679042	6.86804e+07	6.21341e+07	3.36584e+07	8.16939e+07	7.72087e+07	1.15606e+08	4.43747e+07	8.49554e+07	2.39535e+07	3.3931e+07	5.24038e+07	3.18123e+07	2.47127e+07	4.97249e+07	3.87899e+07	5.75924e+07	6.89314e+07	7.31047e+07	7.46593e+07
POS1342		TG(19:1/18:1/18:2)+NH4	TG(55:4)+NH4	TG	(19:1/18:1/18:2)	(19:1)	(18:1)	(18:2)	C58 H108 O6 N1	914.817	22.0292	0.559156	0.728213	0.0351779	1.06625e+08	1.04257e+08	1.28935e+08	1.50566e+08	126213165	1.54706e+08	1.50248e+08	1.45684e+08	8.54379e+07	7.82594e+07	1.74507e+08	5.94176e+07	6.79575e+07	1.04528e+08	1.33792e+08	7.32737e+07	7.08484e+07	1.42286e+08	1.67205e+08
POS1344		TG(19:1/18:1/18:2)+NH4	TG(55:4)+NH4	TG	(19:1/18:1/18:2)	(19:1)	(18:1)	(18:2)	C58 H108 O6 N1	914.817	23.2861	0.287189	0.935466	0.802431	3.57844e+07	4.02965e+07	3.62006e+07	3.46501e+07	8.26019e+07	7.68244e+07	2.55217e+07	3.59145e+07	2.53127e+07	3.37642e+07	6.58707e+07	3.53595e+07	3.33705e+07	5.39165e+07	8.47162e+06	8.79933e+07	5.19497e+07	5.56357e+07	6.7055e+07
POS1345		TG(55:5)+Na	TG(55:5)+Na	TG	(55:5)	(55:5)			C58 H102 O6 Na1	917.757	20.3781	0.680971	0.0870501	2.63049e-08	3.60524e+07	5.65159e+07	3.92706e+07	3.65222e+07	6.43451e+07	4.41132e+07	5.8655e+07	5.83989e+07	3.16251e+06	3.95862e+06	4.33122e+06	5.55482e+06	2.75494e+06	4.13038e+06	6.22819e+06	4.16605e+06	3.43993e+07	3.43104e+07	3.36292e+07
POS1347		TG(19:1/18:2/18:2)+NH4	TG(55:5)+NH4	TG	(19:1/18:2/18:2)	(19:1)	(18:2)	(18:2)	C58 H106 O6 N1	912.801	21.1994	0.39784	1.43684	0.0189655	3.26542e+07	3.16927e+07	3.63498e+07	4.86908e+07	3.33037e+07	6.42359e+07	3.90127e+07	49332777	6.03977e+07	5.08364e+07	6.88024e+07	4.46477e+07	6.72263e+07	8.79934e+07	3.73416e+07	6.44873e+07	6.93996e+07	7.05369e+07	6.55551e+07
POS1349		TG(19:1/18:2/18:2)+NH4	TG(55:5)+NH4	TG	(19:1/18:2/18:2)	(19:1)	(18:2)	(18:2)	C58 H106 O6 N1	912.801	22.5175	0.411196	0.992672	0.973756	1.32994e+08	6.9763e+07	5.70919e+07	1.62519e+08	8.52594e+07	1.71707e+08	8.27879e+07	1.2248e+08	5.04578e+07	7.74855e+07	1.64584e+08	7.6217e+07	6.73968e+07	1.2379e+08	1.13192e+08	204996163	1.30067e+08	239424757	2.41317e+08
POS135		Cer(d40:1)+H	Cer(d40:1)+H	Cer	(d40:1)	(d40:1)			C40 H80 O3 N1	622.613	13.3566	0.345339	0.504855	0.000317689	2.19885e+07	3.2688e+07	1.63409e+07	2.4808e+07	2.76698e+07	3.33402e+07	1.71212e+07	1.85655e+07	9.14484e+06	1.59855e+07	1.19901e+07	1.0613e+07	9.59979e+06	1.34739e+07	1.23891e+07	1.39994e+07	2.40231e+07	2.57492e+07	2.80637e+07
POS1350		TG(19:1/18:2/18:3)+NH4	TG(55:6)+NH4	TG	(19:1/18:2/18:3)	(19:1)	(18:2)	(18:3)	C58 H104 O6 N1	910.786	21.0149	0.271145	0.91689	0.431731	9.62375e+07	5.81297e+07	5.8871e+07	7.54589e+07	9.3604e+07	8.28017e+07	105448878	8.7762e+07	7.96704e+07	6.2683e+07	6.96609e+07	5.66059e+07	7.65963e+07	9.83164e+07	6.01233e+07	9.99449e+07	6.87069e+07	8.82881e+07	102398847
POS1351		TG(19:1/18:2/18:3)+NH4	TG(55:6)+NH4	TG	(19:1/18:2/18:3)	(19:1)	(18:2)	(18:3)	C58 H104 O6 N1	910.786	21.7046	0.670929	1.81936	0.00915531	5.29238e+07	4.75273e+07	3.7693e+07	5.44089e+07	5.70346e+07	5.08391e+07	6.18565e+07	5.29044e+07	55411657	6.93331e+07	1.31778e+08	7.8898e+07	8.17643e+07	1.35268e+08	5.13546e+07	151568121	9.77532e+07	9.39766e+07	1.00643e+08
POS1352		TG(19:1/16:1/20:4)+H	TG(55:6)+H	TG	(19:1/16:1/20:4)	(19:1)	(16:1)	(20:4)	C58 H101 O6	893.759	23.2622	0.156959	1.04299	0.770579	1.53985e+07	1.21214e+07	8.08751e+06	1.73861e+07	1.61355e+07	2.17377e+07	1.1997e+07	1.53129e+07	1.12935e+07	1.11925e+07	1.9825e+07	1.44032e+07	1.48738e+07	2.11241e+07	1.02738e+07	2.02716e+07	1.70878e+07	1.87919e+07	1.90408e+07
POS1353		TG(55:7)+NH4	TG(55:7)+NH4	TG	(55:7)	(55:7)			C58 H102 O6 N1	908.77	20.0148	0.313746	1.21389	0.0385604	4.56303e+07	4.05565e+07	3.66986e+07	5.42452e+07	3.87596e+07	4.57806e+07	4.87241e+07	5.1966e+07	4.86801e+07	5.27624e+07	5.21259e+07	5.46894e+07	5.77343e+07	6.70287e+07	3.72658e+07	6.95796e+07	6.32105e+07	5.91688e+07	6.00684e+07
POS1355		TG(55:8)+Na	TG(55:8)+Na	TG	(55:8)	(55:8)			C58 H96 O6 Na1	911.71	18.5101	0.291084	1.1907	0.01165	6.85418e+07	6.0072e+07	5.30391e+07	6.86494e+07	9.11591e+07	6.68721e+07	8.28336e+07	6.42052e+07	7.98452e+07	8.22045e+07	7.99502e+07	7.91361e+07	7.99378e+07	8.30005e+07	8.56074e+07	9.16014e+07	7.99706e+07	8.03934e+07	8.58039e+07
POS1358		TG(20:0/16:0/20:0)+NH4	TG(56:0)+NH4	TG	(20:0/16:0/20:0)	(20:0)	(16:0)	(20:0)	C59 H118 O6 N1	936.895	25.7717	0.774186	0.147751	1.1157e-07	6.39553e+07	6.93917e+07	4.02736e+07	5.3317e+07	7.33222e+07	7.33236e+07	6.3617e+07	9.54024e+07	7.91622e+06	9.89987e+06	1.20422e+07	9.718e+06	8.02802e+06	1.14252e+07	6.10321e+06	1.35601e+07	6.27455e+07	5.79562e+07	5.7248e+07
POS815	Y	TG(6:0/11:4/16:0)+H	TG(33:4)+H	TG	(6:0/11:4/16:0)	(6:0)	(11:4)	(16:0)	C36 H61 O6	589.446	9.25205	1.08792	1.90806	0.00331633	158100377	1.02908e+08	6.3751e+07	1.35161e+08	1.3089e+08	2.06516e+08	9.24721e+07	2.18301e+08	1.69667e+08	3.06588e+08	3.10593e+08	2.44444e+08	227319220	309415352	1.43246e+08	4.03043e+08	2.37125e+08	2.29606e+08	2.18362e+08
POS1367		TG(20:0/18:1/18:2)+NH4	TG(56:3)+NH4	TG	(20:0/18:1/18:2)	(20:0)	(18:1)	(18:2)	C59 H112 O6 N1	930.848	23.6962	0.91122	0.565472	0.13206	1.49234e+08	1.72339e+08	1.1495e+08	178019678	1.87066e+08	6.6035e+08	1.55259e+08	5.15681e+08	1.46369e+08	1.48958e+08	126931006	1.39909e+08	1.27757e+08	1.66511e+08	144184563	2.05475e+08	2.12353e+08	6.45626e+08	1.77007e+08
POS811	Y	TG(6:0/9:0/18:4)+H	TG(33:4)+H	TG	(6:0/9:0/18:4)	(6:0)	(9:0)	(18:4)	C36 H61 O6	589.446	7.315	1.61082	1.9791	0.00345865	4.35272e+08	3.2176e+08	2.30905e+08	376647127	4.21492e+08	493867172	2.22479e+08	3.65501e+08	4.22047e+08	1216766937	4.85474e+08	9.71506e+08	6.14761e+08	685768677	731803549	5.4778e+08	3.83055e+08	5.50355e+08	505672139
POS137		Cer(d18:1/22:0)+H	Cer(d40:1)+H	Cer	(d18:1/22:0)	(d18:1)	(22:0)		C40 H80 O3 N1	622.613	16.6312	0.186653	1.07201	0.790006	4.51613e+07	3.46322e+07	1.50062e+07	5.36568e+07	1.50322e+07	8.17211e+07	9.11197e+06	6.90727e+07	2.93064e+07	5.35697e+07	5.51193e+07	4.06126e+07	5.08515e+07	3.45544e+07	2.10548e+07	6.16144e+07	5.92447e+07	5.35918e+07	5.51412e+07
POS1372		TG(56:4)+Na	TG(56:4)+Na	TG	(56:4)	(56:4)			C59 H106 O6 Na1	933.788	16.0474	0.29085	0.757466	0.0579922	5.47076e+07	1.01399e+08	8.31114e+07	6.4258e+07	8.9933e+07	5.93036e+07	1.10937e+08	6.09143e+07	6.06014e+07	2.33336e+07	6.3708e+07	6.93832e+07	6.50583e+07	5.92949e+07	66503631	6.5203e+07	7.97983e+07	7.82134e+07	8.4625e+07
POS1373		TG(20:0/18:2/18:2)+NH4	TG(56:4)+NH4	TG	(20:0/18:2/18:2)	(20:0)	(18:2)	(18:2)	C59 H110 O6 N1	928.833	22.9669	0.660159	0.970011	0.776635	6.23469e+08	4.68195e+08	394906236	7.48273e+08	5.20848e+08	5.38279e+08	4.41203e+08	5.16945e+08	4.21656e+08	4.91141e+08	7.27903e+08	4.30533e+08	4.89045e+08	5.62421e+08	4.05124e+08	5.96782e+08	5.74996e+08	5.58299e+08	5.84786e+08
POS116	Y	Cer(d18:2/20:1)+H	Cer(d38:3)+H	Cer	(d18:2/20:1)	(d18:2)	(20:1)		C38 H72 O3 N1	590.551	13.1381	1.37661	0.687669	0.00296658	5.69236e+08	7.23758e+08	482567842	6.4771e+08	6.95366e+08	5.87015e+08	7.36007e+08	6.31477e+08	2.83403e+08	5.41435e+08	4.04145e+08	5.17507e+08	2.6452e+08	4.42206e+08	6.48096e+08	3.87328e+08	7.04316e+08	6.6685e+08	7.02968e+08
POS1378		TG(20:1/18:2/18:2)+NH4	TG(56:5)+NH4	TG	(20:1/18:2/18:2)	(20:1)	(18:2)	(18:2)	C59 H108 O6 N1	926.817	22.95	0.944062	1.00986	0.924134	897200443	8.28423e+08	6.3652e+08	9.17889e+08	1089201580	9.30953e+08	1080980178	8.78321e+08	6.26872e+08	8.27079e+08	1058094619	8.26598e+08	7.76383e+08	1183216613	7.9069e+08	1242148260	1061261558	1084767876	1121322327
POS1382		TG(16:0/20:3/20:3)+NH4	TG(56:6)+NH4	TG	(16:0/20:3/20:3)	(16:0)	(20:3)	(20:3)	C59 H106 O6 N1	924.801	21.0012	0.90838	0.91038	0.0172776	1785687769	1548487963	1697975508	1462325379	1780056850	1703609520	1618470115	1731697809	1552692092	1643516053	1404210283	1452126464	1664675432	1370704040	1556134372	1489771854	1492714172	1623203389	1487497272
POS1383		TG(20:1/18:2/18:3)+NH4	TG(56:6)+NH4	TG	(20:1/18:2/18:3)	(20:1)	(18:2)	(18:3)	C59 H106 O6 N1	924.801	22.1178	0.918916	1.12173	0.449415	4.52779e+08	4.06044e+08	2.99914e+08	5.17061e+08	2.93188e+08	2.85813e+08	507870318	482790568	3.32303e+08	4.1813e+08	5.84561e+08	4.33682e+08	4.40646e+08	5.90571e+08	194865704	6.4577e+08	5.99504e+08	3.39868e+08	5.55712e+08
POS117		Cer(d18:2/20:1)+H	Cer(d38:3)+H	Cer	(d18:2/20:1)	(d18:2)	(20:1)		C38 H72 O3 N1	590.551	13.9694	2.13634	1.74786	0.00254418	5.84579e+08	5.96532e+08	488740224	3.92252e+08	7.46491e+08	5.69622e+08	1139341593	4.70389e+08	1220680364	1367926581	9.45691e+08	1072393536	1065684489	1252287025	5.04618e+08	1288967406	1285348697	1164020406	1110209442
POS1388		TG(18:3/18:2/20:2)+NH4	TG(56:7)+NH4	TG	(18:3/18:2/20:2)	(18:3)	(18:2)	(20:2)	C59 H104 O6 N1	922.786	21.0085	0.608967	1.28329	0.141479	1.36943e+08	1.22483e+08	1.13698e+08	1.60425e+08	1.25102e+08	1.24267e+08	2.71571e+08	1.27593e+08	1.37774e+08	2.30901e+08	2.04763e+08	1.6355e+08	2.68877e+08	2.19595e+08	9.47612e+07	1.9673e+08	2.01846e+08	3.39755e+08	3.32307e+08
POS1390		TG(20:5/18:2/18:2)+H	TG(56:9)+H	TG	(20:5/18:2/18:2)	(20:5)	(18:2)	(18:2)	C59 H97 O6	901.728	21.0131	1.30195	1.12606	0.1135	1083028664	1033523230	1028573105	1158261897	1069291347	1049193992	1267128584	1036529029	1099514319	9.80246e+08	1375262495	1140292632	1324738249	1502838687	9.46508e+08	1456045570	1300930627	1320068481	1359892166
POS1392		TG(25:0/16:0/16:0)+NH4	TG(57:0)+NH4	TG	(25:0/16:0/16:0)	(25:0)	(16:0)	(16:0)	C60 H120 O6 N1	950.911	25.9002	0.163585	0.446643	0.0121335	1.49449e+07	6.08331e+06	2.45599e+06	7.2006e+06	5.80777e+06	6.01309e+06	4.43621e+06	9.45406e+06	3.33332e+06	3.04046e+06	3.24123e+06	3.08356e+06	2.117e+06	4.03841e+06	2.3715e+06	3.96339e+06	7.78776e+06	7.17794e+06	8.22659e+06
POS1393		TG(16:0/18:1/23:0)+NH4	TG(57:1)+NH4	TG	(16:0/18:1/23:0)	(16:0)	(18:1)	(23:0)	C60 H118 O6 N1	948.895	25.4893	0.245017	0.450115	0.00930469	2.85759e+07	1.17715e+07	5.63953e+06	1.534e+07	1.15237e+07	1.61796e+07	7.60608e+06	1.56893e+07	5.39196e+06	4.92881e+06	7.6201e+06	6.26376e+06	4.39964e+06	8.20589e+06	4.46683e+06	9.28245e+06	1.56396e+07	1.49138e+07	1.53455e+07
POS1395		TG(57:2)+NH4	TG(57:2)+NH4	TG	(57:2)	(57:2)			C60 H116 O6 N1	946.88	24.2904	0.457045	0.375388	1.02561e-06	2.59736e+07	2.98765e+07	1.83864e+07	3.17772e+07	2.88745e+07	3.60294e+07	2.4526e+07	3.23858e+07	7.55927e+06	9.08922e+06	1.19745e+07	1.07515e+07	7.16231e+06	1.58188e+07	1.13498e+07	1.18191e+07	2.36991e+07	3.70647e+07	2.47282e+07
POS1396		TG(16:0/18:2/23:0)+NH4	TG(57:2)+NH4	TG	(16:0/18:2/23:0)	(16:0)	(18:2)	(23:0)	C60 H116 O6 N1	946.88	25.0867	0.31383	0.648479	0.0361732	3.46489e+07	2.92574e+07	1.17324e+07	3.32413e+07	2.46327e+07	4.17927e+07	1.6506e+07	3.00952e+07	1.23026e+07	1.46006e+07	2.34819e+07	1.58897e+07	1.49047e+07	2.60644e+07	9.29915e+06	2.73586e+07	3.55537e+07	3.13031e+07	3.12557e+07
POS1397		TG(57:3)+NH4	TG(57:3)+NH4	TG	(57:3)	(57:3)			C60 H114 O6 N1	944.864	23.6401	0.28069	0.687141	0.11465	2.52869e+07	2.81001e+07	1.79372e+07	6.82263e+07	2.51079e+07	2.83732e+07	2.29662e+07	2.62721e+07	1.94872e+07	1.8326e+07	2.09122e+07	2.00101e+07	1.8721e+07	2.42599e+07	1.88888e+07	2.58684e+07	2.35102e+07	2.65952e+07	2.55574e+07
POS1398		TG(18:1/18:2/21:0)+NH4	TG(57:3)+NH4	TG	(18:1/18:2/21:0)	(18:1)	(18:2)	(21:0)	C60 H114 O6 N1	944.864	24.591	0.524823	0.50688	0.00163063	4.47377e+07	5.29368e+07	2.48703e+07	5.41792e+07	5.16427e+07	7.99685e+07	3.94318e+07	6.37743e+07	1.64466e+07	2.10096e+07	3.33611e+07	2.19178e+07	2.2794e+07	3.74838e+07	1.84706e+07	3.71186e+07	5.64908e+07	5.03357e+07	5.54489e+07
POS1399		TG(18:2/18:2/21:0)+NH4	TG(57:4)+NH4	TG	(18:2/18:2/21:0)	(18:2)	(18:2)	(21:0)	C60 H112 O6 N1	942.848	22.9899	0.185862	0.847043	0.474763	3.9322e+07	3.90962e+07	2.75332e+07	4.8448e+07	9.03361e+07	6.40132e+07	2.66454e+07	1.10505e+08	2.97918e+07	4.11584e+07	5.47402e+07	4.75071e+07	4.28461e+07	4.50337e+07	7.19315e+07	4.46864e+07	4.83875e+07	5.0191e+07	5.00907e+07
POS140		Cer(d18:1+hO/22:0)+H	Cer(d40:1+hO)+H	Cer	(d18:1+hO/22:0)	(d18:1+hO)	(22:0)		C40 H80 O4 N1	638.608	15.0986	0.410849	1.53796	0.0082535	2.22679e+07	2.99032e+07	3.0139e+07	2.7143e+07	2.33456e+07	3.41147e+07	5.05203e+07	2.56587e+07	3.27658e+07	4.56369e+07	5.53038e+07	4.2628e+07	5.10474e+07	5.6551e+07	2.75282e+07	6.2406e+07	4.91639e+07	4.71727e+07	4.77495e+07
POS1401		TG(18:2/18:2/21:0)+NH4	TG(57:4)+NH4	TG	(18:2/18:2/21:0)	(18:2)	(18:2)	(21:0)	C60 H112 O6 N1	942.848	24.0621	0.364122	0.819849	0.335987	4.37219e+07	4.76857e+07	2.40277e+07	5.11519e+07	4.22386e+07	8.42272e+07	3.85108e+07	6.06813e+07	2.1554e+07	3.03177e+07	5.49416e+07	3.13541e+07	3.83269e+07	6.48258e+07	1.94028e+07	6.08591e+07	5.809e+07	6.13748e+07	6.39762e+07
POS1402		TG(57:5)+Na	TG(57:5)+Na	TG	(57:5)	(57:5)			C60 H106 O6 Na1	945.788	16.8001	0.400964	1.72757	0.00995799	1.92116e+07	5.26255e+07	4.05715e+07	2.42127e+07	1.31305e+07	2.59576e+07	2.21455e+07	2.00515e+07	2.77145e+07	4.42732e+07	6.86694e+07	3.88602e+07	4.27029e+07	6.17408e+07	3.75204e+07	5.49678e+07	4.98756e+07	1.1388e+08	4.97161e+07
POS1403		TG(18:2/18:2/21:1)+NH4	TG(57:5)+NH4	TG	(18:2/18:2/21:1)	(18:2)	(18:2)	(21:1)	C60 H110 O6 N1	940.833	22.049	0.129094	0.870004	0.435318	3.29306e+07	6.60433e+07	8.23109e+07	4.02993e+07	5.39675e+07	5.67552e+07	7.10256e+07	8.33014e+07	3.06944e+07	3.31027e+07	8.98161e+07	6.89498e+07	4.80574e+07	4.48816e+07	6.93015e+07	3.85698e+07	1.19229e+08	2.97452e+07	8.28788e+07
POS1404		TG(18:2/18:2/21:1)+NH4	TG(57:5)+NH4	TG	(18:2/18:2/21:1)	(18:2)	(18:2)	(21:1)	C60 H110 O6 N1	940.833	22.4558	0.342129	1.53611	0.071919	2.17576e+07	2.07209e+07	1.48544e+07	2.34101e+07	2.55051e+07	2.19803e+07	2.17136e+07	2.04432e+07	1.91394e+07	2.44076e+07	5.34805e+07	2.39061e+07	2.46911e+07	4.08701e+07	1.61717e+07	5.90642e+07	3.58948e+07	3.49213e+07	3.61204e+07
POS1406		TG(57:6)+NH4	TG(57:6)+NH4	TG	(57:6)	(57:6)			C60 H108 O6 N1	938.817	21.0049	0.10541	0.947362	0.696402	8.35347e+07	1.13507e+08	113412793	1.19831e+08	1.44159e+08	8.98802e+07	1.65121e+08	1.28747e+08	1.31774e+08	9.86635e+07	1.70848e+08	9.72627e+07	1.28245e+08	4.8053e+07	1.30365e+08	1.02545e+08	1.52261e+08	1.21502e+08	1.36531e+08
POS1407		TG(57:6)+Na	TG(57:6)+Na	TG	(57:6)	(57:6)			C60 H104 O6 Na1	943.773	21.7773	0.430641	0.0899697	3.97988e-07	1.45e+07	2.76189e+07	1.6702e+07	1.59907e+07	2.90477e+07	1.57852e+07	2.59914e+07	2.08144e+07	1.1032e+06	4.42071e+06	1.07758e+06	1.91921e+06	1.32112e+06	1.38511e+06	2.06838e+06	1.68016e+06	1.39943e+07	1.40248e+07	1.4398e+07
POS1408		TG(20:0/16:0/22:0)+NH4	TG(58:0)+NH4	TG	(20:0/16:0/22:0)	(20:0)	(16:0)	(22:0)	C61 H122 O6 N1	964.927	26.0889	0.641508	0.0999932	8.53874e-09	4.07995e+07	4.62417e+07	2.57439e+07	3.57471e+07	4.18726e+07	5.03084e+07	3.88265e+07	5.33919e+07	3.8407e+06	4.133e+06	4.86772e+06	4.4587e+06	2.66702e+06	5.3765e+06	2.76926e+06	5.17801e+06	3.95618e+07	3.71622e+07	3.73109e+07
POS141		Cer(d18:1+hO/22:0+O)+H	Cer(d40:1+hO+O)+H	Cer	(d18:1+hO/22:0+O)	(d18:1+hO)	(22:0+O)		C40 H80 O5 N1	654.603	13.8086	0.155446	1.00099	0.991288	5.09747e+08	6.86873e+08	4.65319e+08	5.90821e+08	6.95974e+08	6.60708e+08	7.21406e+08	6.06063e+08	4.32449e+08	6.32676e+08	5.85391e+08	7.10621e+08	4.35015e+08	6.97918e+08	7.58345e+08	6.89371e+08	7.40144e+08	7.6224e+08	9.24299e+08
POS394	Y	DG(16:0/18:3)+H	DG(34:3)+H	DG	(16:0/18:3)	(16:0)	(18:3)		C37 H67 O5	591.498	11.0794	1.00659	0.56052	0.000148491	1.70848e+08	2.23385e+08	203634209	2.40568e+08	2.12222e+08	2.08469e+08	2.45419e+08	1.91992e+08	7.83383e+07	1.70443e+08	1.07298e+08	1.30845e+08	5.50335e+07	1.12554e+08	1.91286e+08	1.05145e+08	2.23266e+08	232348735	2.2205e+08
POS74	Y	Cer(d18:2/18:0+2O)+H	Cer(d36:2+2O)+H	Cer	(d18:2/18:0+2O)	(d18:2)	(18:0+2O)		C36 H70 O5 N1	596.525	11.7184	1.3584	1.18934	0.00536339	9.26928e+08	8.39689e+08	877972343	8.62555e+08	9.42839e+08	1037677832	1015801601	1082743388	1056167960	1173702828	1099934422	1096614265	1261468360	1274148719	8.81535e+08	1179032520	9.59637e+08	1018286014	1070428435
POS384	Y	DG(34:2p)+Na	DG(34:2p)+Na	DG	(34:2p)	(34:2p)			C37 H68 O4 Na1	599.501	10.8369	1.768	0.679893	0.0476236	7.40054e+08	1545671605	9.4697e+08	1653366273	1004870116	1243098788	9.19724e+08	8.60134e+08	3.47673e+08	7.96562e+08	9.16822e+08	9.52048e+08	2.93573e+08	6.04637e+08	1252765398	8.96409e+08	8.22207e+08	1286701223	1596824211
POS382	Y	DG(34:2e)+Na	DG(34:2e)+Na	DG	(34:2e)	(34:2e)			C37 H70 O4 Na1	601.517	12.6942	1.06521	0.570797	1.78745e-05	2.37884e+08	2.53064e+08	215779278	2.20987e+08	2.46992e+08	2.5768e+08	3.08102e+08	240167503	1.22177e+08	1.49806e+08	1.43651e+08	1.14711e+08	7.78088e+07	183538869	1.96383e+08	1.42476e+08	2.28106e+08	2.76546e+08	2.07727e+08
POS51	Y	Cer(d16:1+hO/18:2+2O)+Na	Cer(d34:3+hO+2O)+Na	Cer	(d16:1+hO/18:2+2O)	(d16:1+hO)	(18:2+2O)		C34 H63 O6 N1 Na1	604.455	5.96111	2.2137	4.45842	0.00363998	2.51477e+08	1.76617e+08	35262870	65821473	8.95192e+07	2.05599e+08	4.69956e+07	1.96992e+08	2.09128e+08	3.31036e+08	9.60762e+08	4.45148e+08	5.59787e+08	9.50691e+08	1.92044e+08	1114267088	5.26589e+08	4.76656e+08	4.85355e+08
POS1425		TG(22:0/18:2/18:3)+NH4	TG(58:5)+NH4	TG	(22:0/18:2/18:3)	(22:0)	(18:2)	(18:3)	C61 H112 O6 N1	954.848	23.7075	0.751036	1.13732	0.312553	2.71328e+08	3.0739e+08	2.92543e+08	3.31323e+08	3.5487e+08	3.28967e+08	5.10143e+08	4.46569e+08	3.35078e+08	3.41106e+08	5.20294e+08	3.26528e+08	3.3745e+08	5.3025e+08	3.08624e+08	5.34211e+08	5.00727e+08	4.57856e+08	4.29888e+08
POS1429		TG(18:3/18:2/22:1)+NH4	TG(58:6)+NH4	TG	(18:3/18:2/22:1)	(18:3)	(18:2)	(22:1)	C61 H110 O6 N1	952.833	22.9676	0.27734	0.984888	0.933213	5.6237e+07	7.37321e+07	7.21388e+07	1.40123e+08	6.79526e+07	8.57602e+07	1.27577e+08	1.23938e+08	5.98021e+07	1.467e+08	1.18373e+08	6.89424e+07	8.13655e+07	1.1381e+08	4.52695e+07	1.01899e+08	1.03274e+08	8.30445e+07	9.51856e+07
POS143		Cer(d18:2/22:0)+H	Cer(d40:2)+H	Cer	(d18:2/22:0)	(d18:2)	(22:0)		C40 H78 O3 N1	620.598	15.7738	0.337932	2.78352	0.000766089	6.87723e+06	5.2982e+06	3.03835e+06	8.6583e+06	3.57348e+06	1.22551e+07	2.31369e+06	1.0262e+07	1.34794e+07	2.29114e+07	1.91743e+07	1.93045e+07	2.14246e+07	1.53462e+07	5.62814e+06	2.82437e+07	1.81856e+07	1.63002e+07	1.56869e+07
POS1432		TG(18:3/18:2/22:2)+NH4	TG(58:7)+NH4	TG	(18:3/18:2/22:2)	(18:3)	(18:2)	(22:2)	C61 H108 O6 N1	950.817	22.2477	0.21948	1.35945	0.177415	1.16804e+07	1.11848e+07	6.46427e+06	1.64677e+07	1.04156e+07	2.16328e+07	1.0014e+07	1.51268e+07	9.06659e+06	1.8672e+07	3.0669e+07	1.27858e+07	1.79097e+07	2.31332e+07	6.33614e+06	2.14323e+07	2.2996e+07	1.94084e+07	2.11727e+07
POS1436		TG(25:0/16:0/18:0)+NH4	TG(59:0)+NH4	TG	(25:0/16:0/18:0)	(25:0)	(16:0)	(18:0)	C62 H124 O6 N1	978.942	26.2772	0.121978	0.329764	0.00292931	5.97051e+06	2.37648e+06	1.08982e+06	3.12802e+06	2.2083e+06	2.54058e+06	1.94359e+06	3.11554e+06	1.13495e+06	1.22867e+06	789381	822982	367424	1.38286e+06	767912	883573	3.0674e+06	2.87148e+06	2.81303e+06
POS1437		TG(20:0/18:1/21:0)+NH4	TG(59:1)+NH4	TG	(20:0/18:1/21:0)	(20:0)	(18:1)	(21:0)	C62 H122 O6 N1	976.927	25.8959	0.234313	0.340589	0.000415802	1.60523e+07	9.74572e+06	3.88e+06	9.55379e+06	7.60366e+06	9.72961e+06	6.15858e+06	1.06693e+07	2.25074e+06	2.92437e+06	3.58197e+06	2.98344e+06	2.07595e+06	4.31409e+06	2.13276e+06	4.73349e+06	1.0023e+07	8.67017e+06	9.68168e+06
POS1438		TG(25:0/16:0/18:2)+NH4	TG(59:2)+NH4	TG	(25:0/16:0/18:2)	(25:0)	(16:0)	(18:2)	C62 H120 O6 N1	974.911	25.5338	0.249852	0.625775	0.0109804	2.00765e+07	1.61595e+07	8.11976e+06	1.67138e+07	1.45738e+07	2.27788e+07	1.27658e+07	2.07603e+07	6.49845e+06	8.38887e+06	1.35314e+07	9.54507e+06	9.05716e+06	1.42087e+07	5.98182e+06	1.53586e+07	2.01516e+07	1.83514e+07	1.93609e+07
POS144		Cer(d18:1/22:1)+H	Cer(d40:2)+H	Cer	(d18:1/22:1)	(d18:1)	(22:1)		C40 H78 O3 N1	620.598	16.0036	0.344873	2.09361	0.00542524	9.70492e+06	1.05396e+07	5.9009e+06	8.85983e+06	9.33169e+06	1.27912e+07	9.00615e+06	1.32595e+07	1.31365e+07	1.9577e+07	2.24784e+07	1.71496e+07	2.53836e+07	2.55075e+07	6.44992e+06	3.65369e+07	1.97633e+07	1.96607e+07	1.97787e+07
POS1442		TG(18:2/18:2/23:0)+NH4	TG(59:4)+NH4	TG	(18:2/18:2/23:0)	(18:2)	(18:2)	(23:0)	C62 H116 O6 N1	970.88	24.6501	0.607783	1.83989	0.00713141	4.12808e+07	4.1764e+07	2.36426e+07	3.89805e+07	3.75168e+07	5.11618e+07	3.75321e+07	4.44623e+07	4.53714e+07	5.62805e+07	9.53961e+07	6.24567e+07	8.01956e+07	1.07292e+08	2.96729e+07	1.05366e+08	7.18322e+07	6.96703e+07	7.25998e+07
POS1443		TG(18:2/18:2/23:1)+NH4	TG(59:5)+NH4	TG	(18:2/18:2/23:1)	(18:2)	(18:2)	(23:1)	C62 H114 O6 N1	968.864	23.9864	0.176491	1.22381	0.245694	9.70984e+06	9.32449e+06	5.91887e+06	1.01137e+07	1.15803e+07	1.37652e+07	1.22232e+07	1.16641e+07	7.98395e+06	9.78762e+06	1.84417e+07	1.09062e+07	1.05254e+07	1.93798e+07	7.74902e+06	1.83933e+07	1.47368e+07	1.43198e+07	1.63233e+07
POS1445		TG(18:0/20:0/22:0)+NH4	TG(60:0)+NH4	TG	(18:0/20:0/22:0)	(18:0)	(20:0)	(22:0)	C63 H126 O6 N1	992.958	26.4369	0.363625	0.107439	3.32282e-08	1.22408e+07	1.39843e+07	7.79826e+06	1.21379e+07	1.32519e+07	1.73442e+07	1.20113e+07	1.7058e+07	1.08739e+06	1.40839e+06	1.58524e+06	1.54146e+06	987353	2.00568e+06	1.08461e+06	1.66977e+06	1.24954e+07	1.1243e+07	1.19614e+07
POS1446		TG(20:0/18:1/22:0)+NH4	TG(60:1)+NH4	TG	(20:0/18:1/22:0)	(20:0)	(18:1)	(22:0)	C63 H124 O6 N1	990.942	26.0719	0.884721	0.077135	6.92734e-09	71314593	9.09639e+07	4.97146e+07	7.05185e+07	6.73167e+07	1.02759e+08	7.18946e+07	8.06138e+07	4.45992e+06	6.07621e+06	7.53476e+06	5.88324e+06	4.78788e+06	5.88019e+06	4.15354e+06	7.89833e+06	6.84744e+07	6.82855e+07	6.95196e+07
POS860	Y	TG(6:0/12:3/16:0)+H	TG(34:3)+H	TG	(6:0/12:3/16:0)	(6:0)	(12:3)	(16:0)	C37 H65 O6	605.478	9.72721	1.00704	4.21158	0.0013751	2.90167e+07	6.40449e+07	2.41559e+07	3.31279e+07	4.59513e+07	3.62743e+07	3.60964e+07	1.94404e+07	1.08988e+08	2.57895e+08	1.12688e+08	2.32983e+08	7.36346e+07	6.73774e+07	2.50497e+08	1.09325e+08	1.08588e+08	1.02635e+08	1.07181e+08
POS145		Cer(d18:2/22:0+O)+H	Cer(d40:2+O)+H	Cer	(d18:2/22:0+O)	(d18:2)	(22:0+O)		C40 H78 O4 N1	636.593	12.6424	0.334494	0.524409	0.00044398	2.28118e+07	46005680	2.1063e+07	2.30646e+07	2.79823e+07	2.83342e+07	2.61029e+07	2.60637e+07	1.45067e+07	1.53357e+07	1.54885e+07	1.1124e+07	1.51227e+07	1.83533e+07	1.44903e+07	1.16976e+07	2.91865e+07	2.85964e+07	2.47316e+07
POS1450		TG(18:1/18:2/24:0)+NH4	TG(60:3)+NH4	TG	(18:1/18:2/24:0)	(18:1)	(18:2)	(24:0)	C63 H120 O6 N1	986.911	25.3071	0.511265	0.773913	0.0733409	9.86857e+07	1.16035e+08	6.2287e+07	1.0794e+08	9.64088e+07	1.47607e+08	1.00603e+08	1.19802e+08	4.82047e+07	7.72255e+07	1.04342e+08	6.9235e+07	7.38788e+07	105736874	5.82601e+07	1.20455e+08	1.35156e+08	1.34867e+08	1.37115e+08
POS1452		TG(24:0/18:2/18:2)+NH4	TG(60:4)+NH4	TG	(24:0/18:2/18:2)	(24:0)	(18:2)	(18:2)	C63 H118 O6 N1	984.895	24.3523	0.385842	1.13123	0.409266	6.77789e+07	8.14011e+07	4.40865e+07	8.35246e+07	6.53295e+07	7.83666e+07	7.4789e+07	6.6495e+07	4.8998e+07	7.83752e+07	1.10442e+08	5.90017e+07	8.23023e+07	9.53944e+07	4.25159e+07	1.18463e+08	1.00303e+08	8.92311e+07	9.12927e+07
POS1454		TG(24:0/18:2/18:2)+NH4	TG(60:4)+NH4	TG	(24:0/18:2/18:2)	(24:0)	(18:2)	(18:2)	C63 H118 O6 N1	984.895	25.0321	0.950072	1.52202	0.0841887	1.59161e+08	1.4766e+08	9.23657e+07	138772806	1.53376e+08	2.1243e+08	1.22446e+08	1.62143e+08	116792712	1.70235e+08	3.15476e+08	1.64647e+08	2.25795e+08	331513353	8.29793e+07	4.01257e+08	2.20294e+08	2.33721e+08	3.16692e+08
POS1457		TG(24:1/18:2/18:2)+NH4	TG(60:5)+NH4	TG	(24:1/18:2/18:2)	(24:1)	(18:2)	(18:2)	C63 H116 O6 N1	982.88	23.6973	0.408251	1.7362	0.00356612	2.42401e+07	1.81169e+07	2.76939e+07	3.50971e+07	2.40991e+07	1.62222e+07	3.28731e+07	2.1772e+07	3.63646e+07	5.10738e+07	4.80749e+07	2.8171e+07	3.98943e+07	4.26336e+07	3.10211e+07	7.02046e+07	3.99707e+07	3.21576e+07	5.25244e+07
POS1458		TG(24:1/18:2/18:2)+NH4	TG(60:5)+NH4	TG	(24:1/18:2/18:2)	(24:1)	(18:2)	(18:2)	C63 H116 O6 N1	982.88	24.2975	0.824365	1.54194	0.0448253	1.16899e+08	1.07644e+08	6.5285e+07	1.34018e+08	1.05374e+08	1.55122e+08	1.16894e+08	1.23938e+08	9.55684e+07	1.31134e+08	292971849	153283828	1.82065e+08	2.32836e+08	8.37761e+07	2.54932e+08	1.91787e+08	1.91776e+08	1.98177e+08
POS146		Cer(d18:2/22:0+O)+H	Cer(d40:2+O)+H	Cer	(d18:2/22:0+O)	(d18:2)	(22:0+O)		C40 H78 O4 N1	636.593	13.8113	0.288045	0.62924	0.392601	1.06678e+08	2.13895e+07	1.54527e+07	1.68711e+08	2.18562e+07	2.04918e+07	2.79825e+07	1.96602e+07	7.4142e+07	4.6489e+07	2.08632e+07	2.30976e+07	1.67282e+07	2.21494e+07	2.40915e+07	2.55328e+07	2.62142e+07	2.71087e+07	2.55411e+07
POS1461		TG(24:1/18:2/18:3)+NH4	TG(60:6)+NH4	TG	(24:1/18:2/18:3)	(24:1)	(18:2)	(18:3)	C63 H114 O6 N1	980.864	23.7786	0.576123	1.4385	0.0933459	7.70866e+07	4.75777e+07	5.60334e+07	4.71265e+07	6.32943e+07	1.0319e+08	9.10646e+07	8.60878e+07	74976679	6.44796e+07	1.21318e+08	9.20557e+07	8.08794e+07	154104037	5.53918e+07	1.78838e+08	7.7922e+07	1.30341e+08	1.19588e+08
POS1462		TG(18:3/18:2/24:2)+NH4	TG(60:7)+NH4	TG	(18:3/18:2/24:2)	(18:3)	(18:2)	(24:2)	C63 H112 O6 N1	978.848	23.1128	0.203467	1.66333	0.0418303	5.63544e+06	6.49945e+06	3.26319e+06	7.40352e+06	3.74542e+06	7.27625e+06	5.79074e+06	6.64874e+06	4.81082e+06	7.96658e+06	1.65975e+07	7.22334e+06	1.0481e+07	1.36499e+07	3.32809e+06	1.28932e+07	1.10408e+07	1.09065e+07	1.30208e+07
POS1463		TG(18:1/21:0/22:0)+NH4	TG(61:1)+NH4	TG	(18:1/21:0/22:0)	(18:1)	(21:0)	(22:0)	C64 H126 O6 N1	1004.96	26.2564	0.178057	0.182077	3.12146e-06	5.41733e+06	3.73375e+06	1.80333e+06	4.07628e+06	3.00905e+06	4.48238e+06	2.92266e+06	3.39527e+06	520544	504786	790651	933316	265670	945178	603077	687891	3.91583e+06	3.64989e+06	3.62436e+06
POS1464		TG(22:0/18:2/21:0)+NH4	TG(61:2)+NH4	TG	(22:0/18:2/21:0)	(22:0)	(18:2)	(21:0)	C64 H124 O6 N1	1002.94	25.9328	0.197321	0.434768	0.000468834	1.01957e+07	7.19542e+06	3.32477e+06	7.42616e+06	5.61331e+06	8.68893e+06	5.03991e+06	9.46512e+06	2.24765e+06	2.79062e+06	3.93707e+06	3.01014e+06	2.501e+06	3.77255e+06	1.98179e+06	4.51894e+06	7.58391e+06	7.1182e+06	7.71138e+06
POS1466		TG(25:0/18:2/18:2)+NH4	TG(61:4)+NH4	TG	(25:0/18:2/18:2)	(25:0)	(18:2)	(18:2)	C64 H120 O6 N1	998.911	25.1575	0.271105	1.911	0.0103295	8.38908e+06	7.18426e+06	3.23711e+06	8.83008e+06	5.98003e+06	1.22342e+07	5.70525e+06	9.77848e+06	8.85086e+06	1.24785e+07	2.02694e+07	1.05122e+07	1.60894e+07	2.09571e+07	6.01989e+06	2.20404e+07	15594911	1.42066e+07	1.44608e+07
POS1467		TG(25:1/18:2/18:2)+NH4	TG(61:5)+NH4	TG	(25:1/18:2/18:2)	(25:1)	(18:2)	(18:2)	C64 H118 O6 N1	996.895	24.6126	0.120031	1.31421	0.171414	4.27032e+06	6.27888e+06	1.88918e+06	3.90021e+06	3.96109e+06	6.2368e+06	3.21885e+06	5.16835e+06	3.56732e+06	4.2304e+06	8.50117e+06	4.91527e+06	5.59022e+06	7.84216e+06	2.86076e+06	8.38963e+06	6.33423e+06	5.96504e+06	6.19817e+06
POS1468		TG(20:0/20:1/22:0)+NH4	TG(62:1)+NH4	TG	(20:0/20:1/22:0)	(20:0)	(20:1)	(22:0)	C65 H128 O6 N1	1018.97	26.4155	0.508933	0.0927944	4.93405e-08	2.18715e+07	2.87863e+07	1.52257e+07	2.54663e+07	2.1702e+07	3.5523e+07	2.31504e+07	2.84653e+07	1.30318e+06	2.28642e+06	2.62541e+06	2.36172e+06	1.6055e+06	3.10333e+06	1.89855e+06	3.39246e+06	2.35117e+07	2.17951e+07	2.24095e+07
POS147		Cer(d18:2/22:0+O)+H	Cer(d40:2+O)+H	Cer	(d18:2/22:0+O)	(d18:2)	(22:0+O)		C40 H78 O4 N1	636.593	14.2729	0.358851	0.748581	0.0183584	5.7236e+07	8.33622e+07	4.71497e+07	6.75012e+07	5.42335e+07	6.38142e+07	7.74496e+07	6.28237e+07	3.66229e+07	5.59599e+07	5.83768e+07	5.88032e+07	2.44853e+07	5.19824e+07	5.4863e+07	4.33551e+07	8.0846e+07	7.80724e+07	8.16626e+07
POS1470		TG(22:0/18:2/22:0)+NH4	TG(62:2)+NH4	TG	(22:0/18:2/22:0)	(22:0)	(18:2)	(22:0)	C65 H126 O6 N1	1016.96	26.1104	0.56261	0.216488	3.13596e-07	3.55149e+07	4.10976e+07	2.37076e+07	3.56021e+07	2.87884e+07	5.25501e+07	3.25072e+07	3.66167e+07	5.63417e+06	7.64972e+06	9.42911e+06	7.50082e+06	5.89171e+06	9.78079e+06	6.2984e+06	9.81411e+06	3.62258e+07	3.40658e+07	3.69906e+07
POS1471		TG(26:0/18:1/18:2)+NH4	TG(62:3)+NH4	TG	(26:0/18:1/18:2)	(26:0)	(18:1)	(18:2)	C65 H124 O6 N1	1014.94	25.7271	0.196979	0.870379	0.359476	2.18248e+07	2.25038e+07	1.26386e+07	1.99918e+07	1.91282e+07	2.99203e+07	1.82394e+07	2.90027e+07	1.12212e+07	1.68642e+07	2.59925e+07	1.52522e+07	1.96726e+07	2.40301e+07	1.13702e+07	2.63899e+07	3.14177e+07	2.59208e+07	2.71749e+07
POS1472		TG(26:0/18:2/18:2)+NH4	TG(62:4)+NH4	TG	(26:0/18:2/18:2)	(26:0)	(18:2)	(18:2)	C65 H122 O6 N1	1012.93	25.371	0.489553	1.77314	0.022531	2.66809e+07	2.82805e+07	1.33993e+07	3.33978e+07	1.91451e+07	4.72958e+07	2.63981e+07	4.03308e+07	2.80047e+07	4.0809e+07	8.07824e+07	3.81593e+07	6.61738e+07	6.72151e+07	2.15472e+07	7.38694e+07	5.18948e+07	5.45409e+07	5.32029e+07
POS1474		TG(26:0/18:2/18:3)+NH4	TG(62:5)+NH4	TG	(26:0/18:2/18:3)	(26:0)	(18:2)	(18:3)	C65 H120 O6 N1	1010.91	24.8208	0.411204	1.65609	0.0332023	2.42435e+07	2.3272e+07	1.36437e+07	2.60021e+07	2.00048e+07	3.55514e+07	2.17857e+07	2.80655e+07	2.13092e+07	2.92095e+07	6.00073e+07	3.2622e+07	3.97635e+07	6.43803e+07	1.74906e+07	5.41288e+07	3.93252e+07	4.17649e+07	3.99244e+07
POS1476		TG(26:1/18:2/18:3)+NH4	TG(62:6)+NH4	TG	(26:1/18:2/18:3)	(26:1)	(18:2)	(18:3)	C65 H118 O6 N1	1008.9	24.3178	0.30096	1.4539	0.126925	1.75434e+07	1.65816e+07	9.6498e+06	2.02037e+07	1.07734e+07	2.39706e+07	1.81021e+07	1.80934e+07	1.28971e+07	1.80181e+07	4.473e+07	1.80417e+07	2.7234e+07	3.17386e+07	7.8019e+06	3.56952e+07	2.74199e+07	2.59864e+07	2.77419e+07
POS1477		TG(30:1/16:0/18:1)+NH4	TG(64:2)+NH4	TG	(30:1/16:0/18:1)	(30:1)	(16:0)	(18:1)	C67 H130 O6 N1	1044.99	26.4479	0.147948	0.660897	0.0150489	6.71279e+06	6.35287e+06	3.5852e+06	5.85155e+06	6.84533e+06	9.23659e+06	5.76399e+06	9.4217e+06	3.17691e+06	3.8595e+06	4.4183e+06	4.38272e+06	2.7179e+06	7.04934e+06	4.53108e+06	5.40067e+06	8.34302e+06	7.85816e+06	7.30779e+06
POS1478		TG(30:1/16:0/18:2)+NH4	TG(64:3)+NH4	TG	(30:1/16:0/18:2)	(30:1)	(16:0)	(18:2)	C67 H128 O6 N1	1042.97	26.0744	0.117576	0.863932	0.317649	1.05873e+07	1.11097e+07	5.93112e+06	9.7728e+06	1.35433e+07	1.44312e+07	9.76249e+06	1.20026e+07	6.26129e+06	8.40576e+06	1.01119e+07	9.18656e+06	5.62787e+06	1.56984e+07	9.50144e+06	1.04902e+07	1.4751e+07	1.37088e+07	1.40244e+07
POS1479		TG(28:1/18:1/18:2)+NH4	TG(64:4)+NH4	TG	(28:1/18:1/18:2)	(28:1)	(18:1)	(18:2)	C67 H126 O6 N1	1040.96	25.7793	0.0950082	0.901332	0.557751	1.0573e+07	1.17267e+07	4.61629e+06	5.74176e+06	1.36951e+07	1.1782e+07	7.78595e+06	1.66289e+07	6.67736e+06	7.50634e+06	1.19774e+07	9.73567e+06	8.52015e+06	1.22298e+07	5.82328e+06	1.19347e+07	1.26636e+07	1.09305e+07	1.68965e+07
POS113	Y	Cer(d18:2/20:0+O)+H	Cer(d38:2+O)+H	Cer	(d18:2/20:0+O)	(d18:2)	(20:0+O)		C38 H74 O4 N1	608.561	13.9696	2.30411	2.03323	0.000371556	4.59096e+08	4.74882e+08	3.87843e+08	3.27689e+08	5.97035e+08	4.69363e+08	8.33492e+08	3.95128e+08	1067033152	1334480447	8.95986e+08	1000024682	9.99104e+08	1151993741	4.30832e+08	1140681117	1069615391	9.70139e+08	1056273022
POS1480		TG(28:1/18:2/18:2)+NH4	TG(64:5)+NH4	TG	(28:1/18:2/18:2)	(28:1)	(18:2)	(18:2)	C67 H124 O6 N1	1038.94	25.3041	0.124452	0.951686	0.738817	9.42566e+06	9.27539e+06	5.15895e+06	9.66017e+06	1.07985e+07	1.21376e+07	1.02246e+07	1.15028e+07	4.8122e+06	6.84759e+06	1.09457e+07	7.81645e+06	8.03067e+06	1.36005e+07	8.15979e+06	1.41934e+07	1.32046e+07	1.25569e+07	1.29546e+07
POS1482		TG(30:1/18:0/18:2)+NH4	TG(66:3)+NH4	TG	(30:1/18:0/18:2)	(30:1)	(18:0)	(18:2)	C69 H132 O6 N1	1071	26.408	0.06941	1.11339	0.590965	6.36412e+06	7.66945e+06	3.68794e+06	1.05317e+07	1.1309e+07	1.03673e+07	7.77191e+06	8.31147e+06	6.07915e+06	7.87255e+06	8.24844e+06	1.0722e+07	4.28288e+06	1.80945e+07	9.21435e+06	8.98417e+06	1.18979e+07	1.06502e+07	1.09123e+07
POS1483		TG(30:1/18:1/18:2)+NH4	TG(66:4)+NH4	TG	(30:1/18:1/18:2)	(30:1)	(18:1)	(18:2)	C69 H130 O6 N1	1068.99	26.0647	0.229459	0.515759	0.00140978	7.25978e+06	1.1736e+07	7.1625e+06	1.1195e+07	1.61913e+07	1.47671e+07	1.11757e+07	9.68022e+06	3580986	4.62373e+06	4.04801e+06	5.14525e+06	7.06643e+06	1.02725e+07	5.99985e+06	5.25224e+06	9.69883e+06	1.0836e+07	1.0363e+07
POS1484		TG(30:1/18:2/18:2)+NH4	TG(66:5)+NH4	TG	(30:1/18:2/18:2)	(30:1)	(18:2)	(18:2)	C69 H128 O6 N1	1066.97	25.7169	0.186669	0.727953	0.0493441	1.161e+07	1.3326e+07	8.61726e+06	1.26713e+07	1.89514e+07	1.5825e+07	1.59641e+07	1.28776e+07	6.00014e+06	7.83992e+06	1.13936e+07	9.30511e+06	7.71855e+06	1.81957e+07	8.3642e+06	1.1143e+07	1.85378e+07	1.58843e+07	16724381
POS1485		TG(30:1/18:2/18:3)+NH4	TG(66:6)+NH4	TG	(30:1/18:2/18:3)	(30:1)	(18:2)	(18:3)	C69 H126 O6 N1	1064.96	25.3822	0.173059	0.540551	0.000755885	4.73631e+06	6.00339e+06	4.15108e+06	5.82665e+06	7.74404e+06	7.38383e+06	6.2485e+06	6.55348e+06	1.75362e+06	2.52204e+06	3.89464e+06	2.79856e+06	2.12716e+06	6.17342e+06	3.22114e+06	3.80577e+06	6.04256e+06	6.93273e+06	5.63652e+06
POS1486		TG(30:1/18:2/20:0)+NH4	TG(68:3)+NH4	TG	(30:1/18:2/20:0)	(30:1)	(18:2)	(20:0)	C71 H136 O6 N1	1099.04	26.7292	0.104856	1.71891	0.0358811	2.43987e+06	5.87679e+06	1.37811e+06	2.23773e+06	4.33436e+06	3.26377e+06	2.22754e+06	3.02206e+06	3.98125e+06	4.41095e+06	4.39876e+06	6.53307e+06	2.07164e+06	9.97919e+06	5.64582e+06	5.57422e+06	5.80619e+06	5.49712e+06	5.20401e+06
POS1487		TG(30:1/18:2/20:1)+NH4	TG(68:4)+NH4	TG	(30:1/18:2/20:1)	(30:1)	(18:2)	(20:1)	C71 H134 O6 N1	1097.02	26.3994	0.0520799	1.00598	0.983844	5.11044e+06	6.49444e+06	3.52947e+06	5.58829e+06	1.12456e+07	7.62247e+06	7.3151e+06	6.65844e+06	3.89939e+06	4.78296e+06	4.63586e+06	7.58871e+06	1.88771e+06	1.81063e+07	8.20746e+06	4.77638e+06	8.6723e+06	9.42643e+06	9.57775e+06
POS1488		TG(68:5)+NH4	TG(68:5)+NH4	TG	(68:5)	(68:5)			C71 H132 O6 N1	1095	26.0913	0.135036	1.37331	0.136589	6.72572e+06	8.09116e+06	4.92131e+06	7.29281e+06	1.30674e+07	8.90959e+06	8.7149e+06	7.38019e+06	6.77674e+06	8.11211e+06	1.14203e+07	1.15039e+07	6.8595e+06	2.19703e+07	9.93084e+06	1.2833e+07	1.305e+07	1.24518e+07	1.34603e+07
POS1489		TG(68:6)+NH4	TG(68:6)+NH4	TG	(68:6)	(68:6)			C71 H130 O6 N1	1092.99	25.7698	0.072601	0.826897	0.436547	1.85461e+06	4.67474e+06	1.57181e+06	4.48397e+06	7.22484e+06	5.25479e+06	3.28249e+06	1.97209e+06	1.8706e+06	2.34868e+06	3.67051e+06	3.13041e+06	2.39125e+06	5.63489e+06	2.38058e+06	3.64403e+06	3.25681e+06	3.56258e+06	4.06933e+06
POS149		Cer(d18:2/22:1)+H	Cer(d40:3)+H	Cer	(d18:2/22:1)	(d18:2)	(22:1)		C40 H76 O3 N1	618.582	14.2716	0.546619	0.745129	0.027941	1.07959e+08	1.85466e+08	9.9872e+07	1.63058e+08	1.2531e+08	1.53134e+08	1.71568e+08	1.12363e+08	6.92241e+07	1.16396e+08	106193506	1.2734e+08	8.03776e+07	8.59884e+07	144666642	1.03411e+08	1.69908e+08	1.774e+08	1.52632e+08
POS1490		TG(70:4)+NH4	TG(70:4)+NH4	TG	(70:4)	(70:4)			C73 H138 O6 N1	1125.05	26.7145	0.0912804	2.04598	0.0189687	1.08909e+06	2.06562e+06	624540	947927	3.26466e+06	1.40388e+06	1.35084e+06	1.46929e+06	2.08492e+06	2.84467e+06	2.31074e+06	3.90823e+06	1.11471e+06	6.01954e+06	3.92742e+06	2.78315e+06	3.46619e+06	3.43681e+06	3.29249e+06
POS1491		TG(28:1/18:2/24:2)+NH4	TG(70:5)+NH4	TG	(28:1/18:2/24:2)	(28:1)	(18:2)	(24:2)	C73 H136 O6 N1	1123.04	26.4311	0.154847	2.28206	0.00823583	1.863e+06	2.99281e+06	1.45003e+06	1.91422e+06	4.91074e+06	2.26248e+06	2.85133e+06	2.35685e+06	3.44293e+06	4.55283e+06	5.67032e+06	6.3978e+06	3.14307e+06	1.2205e+07	5.09945e+06	6.50224e+06	5.47794e+06	4.98333e+06	5.34922e+06
POS1492		WE(21:1)+NH4	WE(21:1)+NH4	WE	(21:1)	(21:1)			H44 C21 O2 N1	342.337	3.67263	0.377065	1.52978	0.000969873	2.20559e+07	2.90814e+07	2.8121e+07	3.45278e+07	4.35768e+07	4.31091e+07	3.30353e+07	2.71588e+07	3.39594e+07	5.81319e+07	4.88172e+07	5.56715e+07	4.88543e+07	4.967e+07	4.2004e+07	6.16531e+07	4.8741e+07	4.90381e+07	4.63037e+07
POS1493		WE(6:0/16:3)+NH4	WE(22:3)+NH4	WE	(6:0/16:3)	(6:0)	(16:3)		H42 C22 O2 N1	352.321	3.83484	0.139848	1.24233	0.123951	2.2436e+07	2.19823e+07	1.17631e+07	2.39308e+07	2.22468e+07	2.22281e+07	1.82773e+07	1.87684e+07	3.2393e+07	3.06991e+07	2.5063e+07	1.54143e+07	3.18882e+07	2.5686e+07	2.73601e+07	1.22983e+07	3.23898e+07	3.23074e+07	3.16164e+07
POS1494		WE(23:2)+NH4	WE(23:2)+NH4	WE	(23:2)	(23:2)			H46 C23 O2 N1	368.352	3.87053	0.278928	0.658646	0.0185414	1.67112e+07	1.82176e+07	2.21421e+07	3.11178e+07	3.53828e+07	3.92744e+07	2.20133e+07	2.29523e+07	1.26827e+07	2.46926e+07	1.70214e+07	2.12318e+07	1.23216e+07	1.23016e+07	1.78774e+07	1.87453e+07	2.76119e+07	2.78243e+07	2.60685e+07
POS791	Y	TG(33:2)+NH4	TG(33:2)+NH4	TG	(6:0/10:2/17:0)	(6:0)	(10:2)	(17:0)	C36 H68 O6 N1	610.504	9.39058	1.16639	1.6492	0.00460879	3.18951e+08	1.96961e+08	1.42252e+08	2.68803e+08	3.56229e+08	4.20577e+08	184428907	3.75598e+08	3.29344e+08	5.72767e+08	5.22635e+08	4.89993e+08	3.60411e+08	4.0637e+08	3.8507e+08	6.66865e+08	5.2004e+08	4.83037e+08	4.68044e+08
POS792	Y	TG(6:0/12:2/15:0)+NH4	TG(33:2)+NH4	TG	(6:0/12:2/15:0)	(6:0)	(12:2)	(15:0)	C36 H68 O6 N1	610.504	9.81516	1.35359	4.32962	9.6734e-05	7.90093e+07	3.49111e+07	2.30943e+07	5.56599e+07	3.85098e+07	8.53551e+07	1.93118e+07	8.89239e+07	1.33542e+08	2.37538e+08	2.15677e+08	269342924	2.67305e+08	1.8851e+08	1.2511e+08	402090206	1.60762e+08	1.55211e+08	1.58555e+08
POS151		Cer(d18:0/23:0)+H	Cer(d41:0)+H	Cer	(d18:0/23:0)	(d18:0)	(23:0)		C41 H84 O3 N1	638.645	17.7996	0.269875	1.73732	0.00139185	1.30364e+07	1.01797e+07	8.27597e+06	9.20085e+06	8.47112e+06	1.1839e+07	9.78329e+06	1.2027e+07	1.48447e+07	2.58889e+07	2.05543e+07	1.49138e+07	1.60131e+07	1.6874e+07	1.06509e+07	2.41338e+07	1.81366e+07	1.77733e+07	1.92549e+07
POS152		Cer(d18:0+pO/23:0)+H	Cer(d41:0+pO)+H	Cer	(d18:0+pO/23:0)	(d18:0+pO)	(23:0)		C41 H84 O4 N1	654.639	16.5293	0.672056	1.34018	0.0366419	1.36666e+08	1.51256e+08	8.83554e+07	1.39258e+08	1.28206e+08	1.76691e+08	1.30913e+08	1.61598e+08	1.17395e+08	177450263	2.66095e+08	1.62939e+08	1.77973e+08	2.22534e+08	1.30982e+08	2.36178e+08	2.0938e+08	2.03925e+08	2.05795e+08
POS153		Cer(d18:0+pO/23:0+O)+H	Cer(d41:0+pO+O)+H	Cer	(d18:0+pO/23:0+O)	(d18:0+pO)	(23:0+O)		C41 H84 O5 N1	670.634	16.0443	0.87463	3.12781	0.00170842	2.77494e+07	3.77805e+07	1.93607e+07	2.80445e+07	2.18134e+07	4.05465e+07	2.98953e+07	6.08148e+07	5.42477e+07	7.54789e+07	1.53597e+08	7.07974e+07	1.13558e+08	1.67846e+08	4.15322e+07	1.54955e+08	9.27555e+07	9.15462e+07	9.12108e+07
POS154		Cer(d18:1+hO/23:0+O)+H	Cer(d41:1+hO+O)+H	Cer	(d18:1+hO/23:0+O)	(d18:1+hO)	(23:0+O)		C41 H82 O5 N1	668.619	14.3875	0.216791	0.918887	0.383146	7.79779e+07	1.1147e+08	6.53359e+07	9.65371e+07	9.89641e+07	1.09902e+08	1.09814e+08	1.10855e+08	5.76088e+07	1.03311e+08	9.53982e+07	9.37841e+07	6.64361e+07	9.3428e+07	1.0088e+08	1.06672e+08	1.23327e+08	1.21459e+08	1.19182e+08
POS155		Cer(d18:1+hO/23:0+O)+H	Cer(d41:1+hO+O)+H	Cer	(d18:1+hO/23:0+O)	(d18:1+hO)	(23:0+O)		C41 H82 O5 N1	668.619	15.2814	0.672665	1.61721	0.0130493	5.81404e+07	7.71629e+07	4.44251e+07	5.9932e+07	6.4805e+07	7.78808e+07	77914286	7.74148e+07	7.32028e+07	8.40565e+07	1.37713e+08	9.24821e+07	1.12935e+08	1.68366e+08	5.48424e+07	1.45934e+08	1.11155e+08	1.11928e+08	1.1438e+08
POS156		Cer(d18:0/24:0)+H	Cer(d42:0)+H	Cer	(d18:0/24:0)	(d18:0)	(24:0)		C42 H86 O3 N1	652.66	18.4889	0.639275	2.0223	0.000664152	4.30408e+07	3.99612e+07	2.63941e+07	3.25869e+07	3.68456e+07	5.2686e+07	3.23122e+07	5.85334e+07	6.1039e+07	1.12764e+08	1.02463e+08	7.32109e+07	7.97962e+07	7.29306e+07	4.2237e+07	1.07468e+08	8.274e+07	8.11035e+07	8.28439e+07
POS370	Y	DG(16:0/18:2)+NH4	DG(34:2)+NH4	DG	(16:0/18:2)	(16:0)	(18:2)		C37 H72 O5 N1	610.541	13.9765	3.24568	0.590187	0.00024614	2280934989	2996469535	2764465049	2620863401	3301104323	2511504161	3383491072	1826933497	1302031347	1649917517	1460659302	1711398508	919584587	2038110893	2080572245	1636392254	2482061273	2691832166	2840479691
POS812	Y	TG(33:4)+Na	TG(33:4)+Na	TG	(6:0/9:0/18:4)	(6:0)	(9:0)	(18:4)	C36 H60 O6 Na1	611.428	7.27332	2.28615	5.07592	0.000121255	1.38099e+08	1.30609e+08	4.48563e+07	1.16236e+08	1.27889e+08	1.82126e+08	6.52888e+07	1.36625e+08	3.08603e+08	4.79165e+08	9.52723e+08	5.59503e+08	6.23837e+08	7.86546e+08	2.31702e+08	8.38064e+08	4.83938e+08	4.92616e+08	4.39409e+08
POS16		AGlcSiE(24:0)+NH4	AGlcSiE(24:0)+NH4	AGlcSiE	(24:0)	(24:0)			C59 H110 O7 N1	944.828	23.0448	0.339975	1.42538	0.0544568	5.53077e+07	4.42483e+07	2.71409e+07	6.05922e+07	4.6157e+07	6.96168e+07	4.40601e+07	6.71188e+07	4.65873e+07	125729605	6.97937e+07	7.79586e+07	5.74123e+07	6.15978e+07	5.47792e+07	9.65918e+07	8.36333e+07	8.30502e+07	9.21101e+07
POS160		Cer(d18:0+pO/24:0+O)+H	Cer(d42:0+pO+O)+H	Cer	(d18:0+pO/24:0+O)	(d18:0+pO)	(24:0+O)		C42 H86 O5 N1	684.65	17.1348	0.988258	3.47891	0.000188958	2.51978e+07	5.29271e+07	2.70392e+07	2.75832e+07	3.46543e+07	4.624e+07	3.93344e+07	4.17438e+07	6.54609e+07	1.21591e+08	1.84773e+08	9.66325e+07	1.3428e+08	1.95662e+08	6.51529e+07	1.61752e+08	1.00202e+08	1.20304e+08	1.05472e+08
POS161		Cer(d42:1)+H	Cer(d42:1)+H	Cer	(d42:1)	(d42:1)			C42 H84 O3 N1	650.645	14.4455	0.248223	0.512874	0.00015715	1.17762e+07	1.7596e+07	8.20301e+06	1.21378e+07	1.46751e+07	1.55755e+07	1.00085e+07	1.14768e+07	5.84705e+06	9.22226e+06	5.40722e+06	5.68249e+06	4.40652e+06	7.03952e+06	7.18515e+06	7.24031e+06	1.23941e+07	1.3108e+07	1.38469e+07
POS162		Cer(d18:1/24:0)+H	Cer(d42:1)+H	Cer	(d18:1/24:0)	(d18:1)	(24:0)		C42 H84 O3 N1	650.645	17.2116	0.35676	1.64494	0.00466899	2.43569e+07	3.28571e+07	1.94704e+07	2.2346e+07	2.30029e+07	3.05072e+07	2.81508e+07	2.67778e+07	2.53908e+07	7.13262e+07	4.45691e+07	4.08334e+07	3.50848e+07	3.94933e+07	3.71563e+07	4.74191e+07	4.62622e+07	4.27426e+07	4.69195e+07
POS163		Cer(d18:1/24:0)+H	Cer(d42:1)+H	Cer	(d18:1/24:0)	(d18:1)	(24:0)		C42 H84 O3 N1	650.645	18.0048	0.25322	1.22824	0.432853	5.44562e+07	4.4643e+07	1.46706e+07	6.18618e+07	1.83822e+07	1.03922e+08	1.23981e+07	8.50623e+07	3.07519e+07	6.36996e+07	7.91002e+07	7.43985e+07	7.48404e+07	4.99167e+07	3.2406e+07	8.05288e+07	6.76464e+07	6.96724e+07	7.19889e+07
POS164		Cer(d18:1/24:0+O)+H	Cer(d42:1+O)+H	Cer	(d18:1/24:0+O)	(d18:1)	(24:0+O)		C42 H84 O4 N1	666.639	14.1381	0.117358	1.12152	0.346624	1.51946e+07	1.93999e+07	1.00064e+07	1.65404e+07	1.77732e+07	2.21865e+07	1.158e+07	2.04052e+07	1.81442e+07	2.08729e+07	1.92468e+07	1.39322e+07	1.78944e+07	1.99431e+07	1.31387e+07	2.60864e+07	2.18115e+07	2.41183e+07	2.37611e+07
POS165		Cer(d18:1/24:0+O)+H	Cer(d42:1+O)+H	Cer	(d18:1/24:0+O)	(d18:1)	(24:0+O)		C42 H84 O4 N1	666.639	15.7834	0.135905	1.08797	0.342645	4.59576e+07	5.49331e+07	3.63914e+07	5.44123e+07	5.07034e+07	6.31405e+07	5.84907e+07	5.9589e+07	3.85e+07	6.18312e+07	6.02129e+07	6.25711e+07	4.6234e+07	6.07537e+07	5.93963e+07	7.13846e+07	7.06656e+07	7.57708e+07	7.13402e+07
POS167		Cer(d18:1/24:0+O)+H	Cer(d42:1+O)+H	Cer	(d18:1/24:0+O)	(d18:1)	(24:0+O)		C42 H84 O4 N1	666.639	16.4497	0.464625	1.56029	0.00141172	4.21427e+07	4.91467e+07	3.48755e+07	3.51721e+07	3.41664e+07	5.83976e+07	5.2237e+07	3.71306e+07	4.44371e+07	8.10467e+07	8.28994e+07	7.22588e+07	5.90615e+07	6.74006e+07	5.02148e+07	7.82782e+07	6.20315e+07	6.27153e+07	6.74295e+07
POS170		Cer(d18:1+hO/24:0+O)+H	Cer(d42:1+hO+O)+H	Cer	(d18:1+hO/24:0+O)	(d18:1+hO)	(24:0+O)		C42 H84 O5 N1	682.634	15.0995	0.292372	0.990344	0.915488	8.40551e+08	1083826358	7.19336e+08	9.50372e+08	1027863620	1028216128	1095089804	9.72364e+08	6.4129e+08	1118077526	1002445730	1014458774	6.973e+08	8.78977e+08	1258770693	1031774349	1287978742	1209748931	1259845945
POS787	Y	TG(33:1)+NH4	TG(33:1)+NH4	TG	(33:1)	(33:1)			C36 H70 O6 N1	612.52	9.27989	1.27973	1.83331	0.00122439	2.36142e+08	1.24906e+08	1.18669e+08	1.69907e+08	2.17216e+08	2.86872e+08	1.5036e+08	2.84379e+08	2.64028e+08	3.98076e+08	3.94583e+08	3.5599e+08	3.42222e+08	4.41026e+08	2.10503e+08	5.05695e+08	2.79985e+08	3.13602e+08	3.21452e+08
POS172		Cer(d18:2/24:0)+H	Cer(d42:2)+H	Cer	(d18:2/24:0)	(d18:2)	(24:0)		C42 H82 O3 N1	648.629	17.1473	0.302659	1.90414	0.0111373	1.28836e+07	9.94493e+06	4.75146e+06	1.74451e+07	7.45482e+06	2.27313e+07	5.97974e+06	1.42898e+07	1.45657e+07	2.71116e+07	3.01084e+07	2.26462e+07	3.04875e+07	1.7115e+07	8.68694e+06	3.10873e+07	2.64324e+07	2.1643e+07	2.06701e+07
POS173		Cer(d42:2+2O)+H	Cer(d42:2+2O)+H	Cer	(d42:2+2O)	(d42:2+2O)			C42 H82 O5 N1	680.619	13.7584	0.0369506	1.06425	0.523126	3.84807e+07	4.85612e+07	3.05783e+07	4.06045e+07	5.21245e+07	4.34008e+07	4.4418e+07	4.70474e+07	3.03797e+07	4.83288e+07	4.58721e+07	4.79925e+07	3.37383e+07	4.67605e+07	6.14726e+07	5.28519e+07	5.55208e+07	5.43681e+07	5.98567e+07
POS174		Cer(d42:2+2O)+H	Cer(d42:2+2O)+H	Cer	(d42:2+2O)	(d42:2+2O)			C42 H82 O5 N1	680.619	14.6039	0.374273	1.43899	0.0371079	2.51067e+07	2.72837e+07	1.98375e+07	2.94059e+07	3.09843e+07	3.26902e+07	3.65877e+07	5.67123e+07	3.45277e+07	4.05089e+07	5.43422e+07	4.46345e+07	4.39131e+07	6.75147e+07	2.66702e+07	6.00226e+07	4.90799e+07	4.88816e+07	4.76414e+07
POS175		Cer(d18:2/24:0+O)+H	Cer(d42:2+O)+H	Cer	(d18:2/24:0+O)	(d18:2)	(24:0+O)		C42 H82 O4 N1	664.624	14.9996	0.0163295	1.03812	0.678496	2.95439e+07	3.59719e+07	2.57735e+07	2.92886e+07	3.44615e+07	3.47627e+07	3.90829e+07	3.28349e+07	2.32806e+07	3.67793e+07	3.61761e+07	3.41617e+07	2.44655e+07	3.43747e+07	4.53894e+07	3.70687e+07	40723197	3.88877e+07	4.16616e+07
POS176		Cer(d18:2/24:0+O)+H	Cer(d42:2+O)+H	Cer	(d18:2/24:0+O)	(d18:2)	(24:0+O)		C42 H82 O4 N1	664.624	15.5565	0.140156	0.902869	0.682604	4.07596e+07	2.70125e+07	1.28158e+07	4.78686e+07	1.82353e+07	5.30714e+07	2.16295e+07	1.60088e+07	1.30232e+07	4.15506e+07	3.24044e+07	2.2607e+07	1.45853e+07	1.7501e+07	2.86025e+07	4.40685e+07	2.94542e+07	3.02308e+07	2.8971e+07
POS177		Cer(d18:2/24:0+O)+H	Cer(d42:2+O)+H	Cer	(d18:2/24:0+O)	(d18:2)	(24:0+O)		C42 H82 O4 N1	664.624	16.5168	0.769473	2.526	3.51398e-05	3.82175e+07	3.34179e+07	2.58426e+07	2.11778e+07	4.36629e+07	3.43529e+07	5.70084e+07	2.87692e+07	8.8796e+07	1.19241e+08	8.23899e+07	9.00244e+07	9.00491e+07	9.7426e+07	4.00633e+07	1.05479e+08	7.81768e+07	7.48813e+07	7.39078e+07
POS178		Cer(d24:0+pO/18:2+O)+H	Cer(d42:2+pO+O)+H	Cer	(d24:0+pO/18:2+O)	(d24:0+pO)	(18:2+O)		C42 H82 O5 N1	680.619	15.1217	0.158723	1.08575	0.625499	2.51175e+07	2.05077e+07	1.42823e+07	1.95681e+07	2.17405e+07	3.09822e+07	2.47835e+07	2.54207e+07	2.1368e+07	2.67693e+07	3.58199e+07	1.89941e+07	1.59126e+07	2.06853e+07	1.54497e+07	4.3044e+07	2.44212e+07	2.23722e+07	2.29906e+07
POS179		Cer(d18:2/24:1)+H	Cer(d42:3)+H	Cer	(d18:2/24:1)	(d18:2)	(24:1)		C42 H80 O3 N1	646.613	15.5594	0.511596	0.556132	0.00209233	8.54951e+07	7.50664e+07	6.08405e+07	6.7521e+07	5.94293e+07	6.80939e+07	6.65169e+07	7.35179e+07	1.68631e+07	8.32138e+07	2.64924e+07	3.61499e+07	2.12083e+07	2.94789e+07	5.4879e+07	4.11913e+07	7.60094e+07	1.13869e+08	6.57306e+07
POS18		AGlcSiE(25:0)+NH4	AGlcSiE(25:0)+NH4	AGlcSiE	(25:0)	(25:0)			C60 H112 O7 N1	958.843	23.468	0.119177	1.34048	0.116591	5.62666e+06	6.85478e+06	3.19358e+06	5.17708e+06	5.6955e+06	9.21175e+06	4.23625e+06	1.01587e+07	5.57092e+06	1.27098e+07	9.10172e+06	8.07139e+06	7.96671e+06	8.87421e+06	4.13484e+06	1.08014e+07	1.06546e+07	9.22682e+06	9.57836e+06
POS180		Cer(d18:2/24:1)+H	Cer(d42:3)+H	Cer	(d18:2/24:1)	(d18:2)	(24:1)		C42 H80 O3 N1	646.613	16.5192	0.706432	2.39618	4.3813e-05	3.89316e+07	2.93334e+07	2.40807e+07	1.92e+07	4.01135e+07	3.12117e+07	5.40417e+07	2.53933e+07	8.72962e+07	1.03403e+08	7.46826e+07	7.61566e+07	7.86543e+07	8.37833e+07	36682084	8.78748e+07	7.38943e+07	6.6512e+07	8.65223e+07
POS99	Y	Cer(d18:0+pO/20:0)+H	Cer(d38:0+pO)+H	Cer	(d18:0+pO/20:0)	(d18:0+pO)	(20:0)		C38 H78 O4 N1	612.593	14.5777	1.83647	2.93653	7.08475e-05	1.52607e+08	1.62644e+08	9.56527e+07	1.38452e+08	155144360	2.10254e+08	1.47492e+08	1.99161e+08	3.10907e+08	4.55884e+08	5.80164e+08	3.68912e+08	4.94691e+08	5.8595e+08	2.32183e+08	6.75472e+08	3.90817e+08	4.00769e+08	3.85683e+08
POS182		Cer(d18:0+pO/25:0)+H	Cer(d43:0+pO)+H	Cer	(d18:0+pO/25:0)	(d18:0+pO)	(25:0)		C43 H88 O4 N1	682.671	18.1171	0.636984	2.00583	9.06625e-05	3.70062e+07	5.08146e+07	2.47373e+07	3.00689e+07	3.03216e+07	3.8788e+07	3.33692e+07	5.19371e+07	5.51962e+07	8.32268e+07	9.1488e+07	7.21049e+07	8.07615e+07	7.47717e+07	4.51777e+07	9.30916e+07	7.52533e+07	7.21559e+07	5.52224e+07
POS793	Y	TG(33:3)+Na	TG(33:3)+Na	TG	(33:3)	(33:3)			C36 H62 O6 Na1	613.444	7.26121	1.41439	0.681514	0.0268345	5.40976e+08	5.38127e+08	4.57898e+08	9.63791e+08	8.64322e+08	9.48277e+08	4.27208e+08	8.10762e+08	4.15479e+08	6.97312e+08	4.42373e+08	4.4603e+08	3.63623e+08	5.14717e+08	3.45427e+08	5.58373e+08	4.95384e+08	8.13273e+08	7.61375e+08
POS184		Cer(d18:1/25:0+O)+H	Cer(d43:1+O)+H	Cer	(d18:1/25:0+O)	(d18:1)	(25:0+O)		C43 H86 O4 N1	680.655	16.4335	0.192111	1.28151	0.0790681	1.33489e+07	1.34564e+07	8.4545e+06	1.5351e+07	1.26043e+07	1.56589e+07	1.08291e+07	1.78157e+07	1.08661e+07	1.58686e+07	2.04109e+07	1.56418e+07	1.59585e+07	2.23472e+07	1.20993e+07	2.4594e+07	2.18767e+07	2.02765e+07	1.94985e+07
POS185		Cer(d18:1+hO/25:0)+H	Cer(d43:1+hO)+H	Cer	(d18:1+hO/25:0)	(d18:1+hO)	(25:0)		C43 H86 O4 N1	680.655	17.215	0.414467	1.80132	0.00119886	3.1945e+07	3.8854e+07	1.67725e+07	2.02808e+07	1.43326e+07	4.08008e+07	2.04379e+07	3.98582e+07	3.98523e+07	4.40565e+07	6.71573e+07	6.0849e+07	3.75619e+07	6.03511e+07	4.70942e+07	4.52801e+07	3.77928e+07	3.84833e+07	3.04588e+07
POS187		Cer(d18:1+hO/25:0+O)+H	Cer(d43:1+hO+O)+H	Cer	(d18:1+hO/25:0+O)	(d18:1+hO)	(25:0+O)		C43 H86 O5 N1	696.65	15.6128	0.682982	0.61164	0.00452764	9.35087e+07	1.32127e+08	7.61887e+07	1.35913e+08	1.03842e+08	155556844	1.21729e+08	1.78524e+08	4.01997e+07	8.78174e+07	7.45763e+07	8.2125e+07	4.90898e+07	7.00442e+07	9.90239e+07	1.07166e+08	1.52177e+08	1.34227e+08	1.46645e+08
POS188		Cer(d18:1+hO/25:0+O)+H	Cer(d43:1+hO+O)+H	Cer	(d18:1+hO/25:0+O)	(d18:1+hO)	(25:0+O)		C43 H86 O5 N1	696.65	16.6692	0.826731	3.16032	0.00226113	2.61781e+07	4.1052e+07	1.89603e+07	2.94605e+07	1.56066e+07	3.80096e+07	3.13645e+07	3.70382e+07	4.03499e+07	7.93066e+07	1.17102e+08	6.22011e+07	1.28789e+08	1.71315e+08	3.37914e+07	1.18257e+08	7.37198e+07	6.71371e+07	7.24904e+07
POS189		Cer(d18:2/25:1)+H	Cer(d43:3)+H	Cer	(d18:2/25:1)	(d18:2)	(25:1)		C43 H82 O3 N1	660.629	17.1782	0.294162	2.10073	0.000279757	7.10368e+06	6.63937e+06	6.30581e+06	5.37376e+06	7.86587e+06	8.94974e+06	1.20245e+07	7.87036e+06	1.5775e+07	2.39722e+07	1.525e+07	1.70353e+07	1.49233e+07	1.73545e+07	7.45254e+06	1.87617e+07	1.54768e+07	1.43533e+07	1.48032e+07
POS19		AGlcSiE(26:0)+NH4	AGlcSiE(26:0)+NH4	AGlcSiE	(26:0)	(26:0)			C61 H114 O7 N1	972.859	23.8375	0.346519	2.42663	0.000694175	1.2116e+07	9.87649e+06	6.0836e+06	1.09272e+07	8.59467e+06	9.37814e+06	8.04522e+06	1.0755e+07	2.02003e+07	4.3393e+07	2.00494e+07	2.39709e+07	1.93948e+07	1.62948e+07	1.75916e+07	2.29865e+07	1.67156e+07	1.56657e+07	1.75987e+07
POS190		Cer(d18:0/26:0)+H	Cer(d44:0)+H	Cer	(d18:0/26:0)	(d18:0)	(26:0)		C44 H90 O3 N1	680.692	19.9026	0.178836	1.60004	0.0065472	8.35679e+06	6.0133e+06	3.33772e+06	4.77055e+06	5.55783e+06	4.60698e+06	3.99793e+06	9.35633e+06	7.87351e+06	1.09675e+07	1.24064e+07	8.68469e+06	8.73758e+06	8.07345e+06	5.57026e+06	11284083	1.22398e+07	9.06381e+06	1.00294e+07
POS391	Y	DG(34:3)+Na	DG(34:3)+Na	DG	(34:3)	(34:3)			C37 H66 O5 Na1	613.48	10.2774	1.96421	0.292998	6.29528e-06	4.00802e+08	5.64304e+08	5.51786e+08	6.011e+08	4.63777e+08	4.35964e+08	8.51025e+08	4.37776e+08	1.10929e+08	1.84008e+08	1.52207e+08	1.51675e+08	7.69781e+07	1.88698e+08	2.45315e+08	1.51997e+08	5.5848e+08	5.10239e+08	4.92248e+08
POS459	Y	DG(18:3/18:3)+H	DG(36:6)+H	DG	(18:3/18:3)	(18:3)	(18:3)		C39 H65 O5	613.483	9.439	1.465	0.359042	3.79288e-06	2.24887e+08	3.24084e+08	3.1016e+08	3.55414e+08	3.30067e+08	2.75468e+08	4.07383e+08	2.40799e+08	6.54226e+07	1.41332e+08	9.74774e+07	1.12139e+08	4.05786e+07	1.326e+08	1.93757e+08	1.02903e+08	3.303e+08	3.10332e+08	3.26901e+08
POS193		Cer(d44:1)+H	Cer(d44:1)+H	Cer	(d44:1)	(d44:1)			C44 H88 O3 N1	678.676	15.6255	0.363248	0.30444	3.49149e-06	1.39609e+07	2.14971e+07	9.69867e+06	1.73254e+07	1.86793e+07	2.23131e+07	13626080	1.89439e+07	4.62136e+06	6.98309e+06	4.58664e+06	4.65711e+06	2.63355e+06	4.72837e+06	6.81701e+06	6.39028e+06	1.72212e+07	1.65754e+07	1.81711e+07
POS194		Cer(d18:0/26:1)+H	Cer(d44:1)+H	Cer	(d18:0/26:1)	(d18:0)	(26:1)		C44 H88 O3 N1	678.676	18.3489	0.237546	1.6738	0.00152164	9.70138e+06	8.68681e+06	7.9275e+06	6.96837e+06	1.00437e+07	9.99857e+06	7.44856e+06	1.2167e+07	1.273e+07	2.15234e+07	1.83061e+07	1.74776e+07	1.25528e+07	1.19755e+07	9.61433e+06	1.79106e+07	1.62354e+07	1.59523e+07	1.62259e+07
POS195		Cer(d18:1/26:0)+H	Cer(d44:1)+H	Cer	(d18:1/26:0)	(d18:1)	(26:0)		C44 H88 O3 N1	678.676	19.4106	0.0953274	0.942951	0.821736	1.42439e+07	9.5447e+06	2.79329e+06	1.13913e+07	5.30966e+06	1.94219e+07	2.9704e+06	1.75792e+07	5.59032e+06	1.11334e+07	1.41613e+07	9.67686e+06	1.3052e+07	7.54725e+06	4.84038e+06	1.25032e+07	1.41125e+07	1.35818e+07	1.37325e+07
POS196		Cer(d18:1/26:0+O)+H	Cer(d44:1+O)+H	Cer	(d18:1/26:0+O)	(d18:1)	(26:0+O)		C44 H88 O4 N1	694.671	17.1315	0.199609	1.06789	0.444153	1.73601e+08	2.34152e+08	1.57579e+08	1.98892e+08	2.02756e+08	2.25953e+08	2.20435e+08	2.22504e+08	1.34219e+08	2.32131e+08	2.33005e+08	2.35703e+08	1.73444e+08	2.42581e+08	2.38947e+08	2.56904e+08	270982617	2.70957e+08	2.73561e+08
POS198		Cer(d18:1+hO/26:0)+H	Cer(d44:1+hO)+H	Cer	(d18:1+hO/26:0)	(d18:1+hO)	(26:0)		C44 H88 O4 N1	694.671	17.8002	0.408689	1.25511	0.10608	7.00247e+07	7.26623e+07	6.60374e+07	1.00045e+08	6.71413e+07	1.08724e+08	1.20371e+08	9.42034e+07	1.00483e+08	1.42689e+08	1.34581e+08	1.23562e+08	9.57995e+07	1.1286e+08	4.72858e+07	1.20321e+08	1.62511e+08	166105581	1.69739e+08
POS199		Cer(d18:1+hO/26:0)+H	Cer(d44:1+hO)+H	Cer	(d18:1+hO/26:0)	(d18:1+hO)	(26:0)		C44 H88 O4 N1	694.671	18.1805	0.326367	2.12262	0.000721248	8.59308e+06	1.05182e+07	4.73426e+06	8.58661e+06	5.25927e+06	9.5837e+06	1.24738e+07	1.26284e+07	1.14454e+07	1.83764e+07	2.47808e+07	1.89703e+07	1.76569e+07	2.42019e+07	1.09952e+07	2.72023e+07	1.57505e+07	1.93852e+07	1.58194e+07
POS2		AGlcSiE(15:1)+NH4	AGlcSiE(15:1)+NH4	AGlcSiE	(15:1)	(15:1)			C50 H90 O7 N1	816.671	16.5233	0.299411	2.06447	5.07214e-05	1.14249e+07	8.69961e+06	6.77067e+06	1.11984e+07	7.25978e+06	1.26558e+07	7.48793e+06	9.33199e+06	1.62169e+07	2.77289e+07	2.15547e+07	1.95198e+07	1.76451e+07	1.26206e+07	1.87462e+07	2.04501e+07	1.7476e+07	1.72203e+07	1.81229e+07
POS20		AGlcSiE(30:1)+NH4	AGlcSiE(30:1)+NH4	AGlcSiE	(30:1)	(30:1)			C65 H120 O7 N1	1026.91	24.3554	0.178107	0.608733	0.00780799	8.74283e+06	8.12087e+06	8.18766e+06	9.52491e+06	1.36108e+07	1.44425e+07	6.9223e+06	1.47195e+07	5.00645e+06	6.44013e+06	3.56885e+06	6.73836e+06	9.10708e+06	5.26172e+06	5.78398e+06	9.39218e+06	1.00908e+07	9.3162e+06	1.03597e+07
POS200		Cer(d18:1+hO/26:0+O)+H	Cer(d44:1+hO+O)+H	Cer	(d18:1+hO/26:0+O)	(d18:1+hO)	(26:0+O)		C44 H88 O5 N1	710.666	16.2475	0.227963	0.933945	0.502437	1.18461e+08	1.60376e+08	1.01389e+08	1.41926e+08	1.45362e+08	1.78006e+08	1.57004e+08	1.65626e+08	7.86459e+07	1.62876e+08	1.40601e+08	1.47965e+08	1.02211e+08	1.39582e+08	1.64599e+08	1.54505e+08	1.93346e+08	1.91566e+08	1.89225e+08
POS201		Cer(d18:1+hO/26:0+O)+H	Cer(d44:1+hO+O)+H	Cer	(d18:1+hO/26:0+O)	(d18:1+hO)	(26:0+O)		C44 H88 O5 N1	710.666	16.5952	0.431896	1.74223	0.00235078	2.55938e+07	3.48189e+07	1.71753e+07	2.61006e+07	2.52307e+07	3.94293e+07	2.69926e+07	3.5165e+07	3.15103e+07	5.90006e+07	5.20743e+07	3.3387e+07	4.79256e+07	7.23421e+07	4.07176e+07	6.46372e+07	5.82169e+07	5.30948e+07	5.25834e+07
POS445	Y	DG(18:1/18:3)+H	DG(36:4)+H	DG	(18:1/18:3)	(18:1)	(18:3)		C39 H69 O5	617.514	11.1037	1.06075	0.4406	3.89901e-06	1.42721e+08	200735621	190988988	191232180	1.98127e+08	1.7278e+08	2.2726e+08	167885614	6.00954e+07	121662616	6.88634e+07	8.25374e+07	3.47882e+07	9.71209e+07	1.26547e+08	6.56425e+07	1.81448e+08	1.86149e+08	1.8225e+08
POS203		Cer(d18:0/26:2)+H	Cer(d44:2)+H	Cer	(d18:0/26:2)	(d18:0)	(26:2)		C44 H86 O3 N1	676.66	17.1496	0.0646731	1.0348	0.774747	3.01619e+07	1.96354e+07	1.55246e+07	1.77237e+07	1.80124e+07	2.02212e+07	1.53252e+07	2.13867e+07	1.73407e+07	2.92062e+07	2.41038e+07	1.99622e+07	1.89488e+07	1.9587e+07	1.32656e+07	2.10757e+07	2.73645e+07	2.72134e+07	2.50081e+07
POS204		Cer(d18:1/26:1)+H	Cer(d44:2)+H	Cer	(d18:1/26:1)	(d18:1)	(26:1)		C44 H86 O3 N1	676.66	17.8565	0.109513	1.17701	0.425447	1.75437e+07	1.39899e+07	5.59677e+06	1.61771e+07	8.53063e+06	2.3386e+07	4.34386e+06	2.10545e+07	1.08608e+07	1.88775e+07	1.88537e+07	1.98176e+07	1.74231e+07	1.28827e+07	9.40141e+06	2.20869e+07	2.03415e+07	1.97162e+07	2.12121e+07
POS205		Cer(d18:2/26:0+O)+H	Cer(d44:2+O)+H	Cer	(d18:2/26:0+O)	(d18:2)	(26:0+O)		C44 H86 O4 N1	692.655	16.3371	0.106764	0.825624	0.274203	1.11803e+07	1.2266e+07	8.47554e+06	1.10842e+07	9.22298e+06	1.44639e+07	1.5745e+07	2.48752e+07	6.26326e+06	1.29616e+07	1.14473e+07	1.35723e+07	8.33741e+06	1.29237e+07	1.10257e+07	1.2069e+07	1.45319e+07	1.48861e+07	1.60809e+07
POS206		Cer(d18:2/26:0+O)+H	Cer(d44:2+O)+H	Cer	(d18:2/26:0+O)	(d18:2)	(26:0+O)		C44 H86 O4 N1	692.655	17.8779	0.63212	2.73595	4.9232e-05	2.21526e+07	2.01891e+07	1.55644e+07	1.3908e+07	2.47532e+07	2.20648e+07	3.55722e+07	1.91068e+07	5.33712e+07	9.07656e+07	5.98025e+07	5.97136e+07	5.75198e+07	5.4269e+07	2.90559e+07	6.96725e+07	4.79244e+07	5.14985e+07	5.73417e+07
POS207		Cer(d18:2/26:1)+H	Cer(d44:3)+H	Cer	(d18:2/26:1)	(d18:2)	(26:1)		C44 H84 O3 N1	674.645	16.779	0.0628979	0.923786	0.572104	3.40498e+07	2.92832e+07	1.42362e+07	2.61789e+07	1.80797e+07	2.74917e+07	2.38629e+07	2.6497e+07	1.08484e+07	3.11621e+07	25942740	2.38938e+07	2.57379e+07	1.44967e+07	2.7995e+07	2.43842e+07	3.62299e+07	3.13953e+07	3.34948e+07
POS208		Cer(d18:2/26:1)+H	Cer(d44:3)+H	Cer	(d18:2/26:1)	(d18:2)	(26:1)		C44 H84 O3 N1	674.645	17.8765	0.61657	2.91992	4.14153e-05	1.95707e+07	1.89258e+07	1.43315e+07	1.17667e+07	2.07736e+07	1.88398e+07	2.72321e+07	2.00805e+07	5.04378e+07	8.88321e+07	4.96774e+07	5.51909e+07	5.02731e+07	5.72496e+07	2.8006e+07	6.27606e+07	4.61216e+07	4.69196e+07	5.08761e+07
POS209		Cer(d18:0+pO/27:0)+H	Cer(d45:0+pO)+H	Cer	(d18:0+pO/27:0)	(d18:0+pO)	(27:0)		C45 H92 O4 N1	710.702	19.3123	0.369322	2.32153	0.000806009	9.78272e+06	1.06733e+07	5.27797e+06	7.76675e+06	6.98452e+06	1.20333e+07	8.50693e+06	1.42362e+07	1.35949e+07	1.89465e+07	3.06557e+07	1.83324e+07	2.43215e+07	2.84285e+07	1.02377e+07	3.02052e+07	1.95837e+07	1.84163e+07	1.98462e+07
POS210		Cer(d18:0+pO/27:0+O)+H	Cer(d45:0+pO+O)+H	Cer	(d18:0+pO/27:0+O)	(d18:0+pO)	(27:0+O)		C45 H92 O5 N1	726.697	18.782	0.369602	6.69732	0.00119807	3.34161e+06	2.67558e+06	937729	1.25207e+06	1.25602e+06	2.83072e+06	1.57263e+06	3.87589e+06	7.13235e+06	9.06116e+06	2.35048e+07	8.42651e+06	1.68541e+07	2.78638e+07	4.40083e+06	2.1582e+07	1.10515e+07	1.08293e+07	1.05529e+07
POS211		Cer(d18:1/27:0+O)+H	Cer(d45:1+O)+H	Cer	(d18:1/27:0+O)	(d18:1)	(27:0+O)		C45 H90 O4 N1	708.686	17.7828	0.343055	1.62001	0.0153433	1.82002e+07	1.85196e+07	1.05248e+07	2.23849e+07	1.52768e+07	2.59988e+07	1.38192e+07	3.54234e+07	2.10233e+07	2.8668e+07	4.40388e+07	2.88711e+07	3.23437e+07	4.15001e+07	1.88179e+07	4.41779e+07	3.54665e+07	3.17666e+07	3.71699e+07
POS213		Cer(d18:2/27:6)+H	Cer(d45:8)+H	Cer	(d18:2/27:6)	(d18:2)	(27:6)		C45 H76 O3 N1	678.582	15.8679	0.201363	1.14006	0.229703	4.23433e+07	5.77786e+07	4.0279e+07	4.14871e+07	2.05009e+07	4.95712e+07	4.34027e+07	5.05297e+07	3.9648e+07	4.06942e+07	5.72557e+07	4.42839e+07	5.15506e+07	5.71093e+07	4.37628e+07	6.0033e+07	4.28608e+07	4.82303e+07	5.23607e+07
POS214		Cer(d18:0+pO/28:0)+H	Cer(d46:0+pO)+H	Cer	(d18:0+pO/28:0)	(d18:0+pO)	(28:0)		C46 H94 O4 N1	724.718	20.0034	0.60172	2.617	0.000513343	2.15689e+07	2.10142e+07	11594859	1.31023e+07	1.41537e+07	2.8087e+07	1.99205e+07	3.49196e+07	3.49349e+07	4.72918e+07	7.87421e+07	4.57245e+07	5.48683e+07	6.95554e+07	2.44208e+07	7.45944e+07	4.70372e+07	4.41923e+07	4.70569e+07
POS215		Cer(d18:0+pO/28:0+O)+H	Cer(d46:0+pO+O)+H	Cer	(d18:0+pO/28:0+O)	(d18:0+pO)	(28:0+O)		C46 H94 O5 N1	740.713	19.4974	0.0711342	1.06986	0.932029	4.25854e+06	2.05754e+06	797801	1.80051e+06	8.6079e+07	3.78858e+06	1.6936e+06	5.37213e+06	7.82374e+06	1.34444e+07	2.06868e+07	1.05356e+07	1.44911e+07	1.98627e+07	5.04881e+06	2.13494e+07	1.14737e+07	1.06056e+07	1.08884e+07
POS216		Cer(d18:1/28:0+O)+H	Cer(d46:1+O)+H	Cer	(d18:1/28:0+O)	(d18:1)	(28:0+O)		C46 H92 O4 N1	722.702	18.4399	0.329976	1.48799	0.00730267	2.02429e+07	2.97891e+07	1.89019e+07	2.06281e+07	2.61568e+07	2.77185e+07	3.28023e+07	3.22522e+07	2.17035e+07	3.96198e+07	4.6579e+07	4.27971e+07	2.97447e+07	4.80418e+07	3.19041e+07	4.98445e+07	4.61128e+07	4.35387e+07	4.69244e+07
POS217		Cer(d46:1+hO+O)+H	Cer(d46:1+hO+O)+H	Cer	(d46:1+hO+O)	(d46:1+hO+O)			C46 H92 O5 N1	738.697	17.9191	0.53415	5.06268	5.91799e-05	5.63723e+06	8.17826e+06	3.26302e+06	5.29499e+06	4.59038e+06	8.47324e+06	5.83099e+06	1.02382e+07	1.7256e+07	2.66366e+07	4.55e+07	2.60288e+07	3.37644e+07	4.42928e+07	1.72246e+07	5.00571e+07	2.20726e+07	2.41858e+07	2.40106e+07
POS218		Cer(d18:1+hO/28:0+O)+H	Cer(d46:1+hO+O)+H	Cer	(d18:1+hO/28:0+O)	(d18:1+hO)	(28:0+O)		C46 H92 O5 N1	738.697	18.6798	0.207174	2.59472	0.00158467	1.87992e+06	2.63225e+06	1.77292e+06	1.58895e+06	2.04764e+06	3.64454e+06	3.63794e+06	3.05397e+06	3.55414e+06	5.45999e+06	9.30749e+06	5.11391e+06	6.60708e+06	1.08288e+07	3.02883e+06	8.6639e+06	5.56059e+06	5.90224e+06	6.04139e+06
POS219		Cer(d18:2/28:0+O)+H	Cer(d46:2+O)+H	Cer	(d18:2/28:0+O)	(d18:2)	(28:0+O)		C46 H90 O4 N1	720.686	17.7911	0.111235	1.04151	0.706952	2.02999e+07	1.68184e+07	1.3254e+07	1.55043e+07	1.32985e+07	1.68902e+07	2.29037e+07	1.90004e+07	1.09864e+07	1.70517e+07	2.15841e+07	2.07933e+07	1.50093e+07	2.20192e+07	1.49822e+07	2.127e+07	2.23928e+07	2.04243e+07	2.33973e+07
POS220		Cer(d18:2/28:6)+H	Cer(d46:8)+H	Cer	(d18:2/28:6)	(d18:2)	(28:6)		C46 H78 O3 N1	692.598	16.5408	0.220296	0.651816	2.76163e-05	1.28012e+07	1.57526e+07	1.15111e+07	12310025	1.15543e+07	1.51728e+07	1.31038e+07	1.63676e+07	7.71345e+06	7.83022e+06	9.13514e+06	9.00469e+06	8.27271e+06	1.09343e+07	9.51537e+06	8.36397e+06	1.1009e+07	1.14906e+07	1.14815e+07
POS221		Cer(d18:2/29:6)+H	Cer(d47:8)+H	Cer	(d18:2/29:6)	(d18:2)	(29:6)		C47 H80 O3 N1	706.613	17.2276	0.149348	0.920271	0.379371	8.32402e+07	1.06384e+08	8.93521e+07	7.57493e+07	5.04916e+07	9.24682e+07	1.00641e+08	9.67379e+07	5.79649e+07	7.73217e+07	7.85827e+07	7.96713e+07	6.90385e+07	8.92266e+07	9.5894e+07	9.1948e+07	8.45229e+07	8.77477e+07	8.84131e+07
POS222		Cer(d22:0+pO/26:0)+H	Cer(d48:0+pO)+H	Cer	(d22:0+pO/26:0)	(d22:0+pO)	(26:0)		C48 H98 O4 N1	752.749	21.2963	0.10121	0.778517	0.470398	1.29517e+07	1.96161e+06	1.48869e+06	5.03496e+06	3.09421e+06	5.06593e+06	3.74187e+06	8.10541e+06	1.60955e+06	3.17504e+06	6.99432e+06	2.56511e+06	4.0159e+06	6.518e+06	1.39094e+06	5.99627e+06	6.9529e+06	7.56677e+06	5.39337e+06
POS223		Cer(d18:1/30:0+O)+H	Cer(d48:1+O)+H	Cer	(d18:1/30:0+O)	(d18:1)	(30:0+O)		C48 H96 O4 N1	750.733	19.8217	0.248269	2.25774	0.00119282	3.02488e+06	6.04069e+06	3.03279e+06	3.91955e+06	5.77988e+06	5.48171e+06	4.92647e+06	6.32493e+06	6.27284e+06	7.7355e+06	1.48772e+07	1.00375e+07	1.00332e+07	1.64133e+07	6.70213e+06	1.49212e+07	9.75729e+06	9.72536e+06	1.05012e+07
POS224		Cer(d18:1/30:6)+H	Cer(d48:7)+H	Cer	(d18:1/30:6)	(d18:1)	(30:6)		C48 H84 O3 N1	722.645	18.5586	0.283957	2.30773	6.61047e-05	6.51597e+06	1.27071e+07	3.0922e+06	7.22826e+06	8.53906e+06	7.19276e+06	5.35594e+06	4.90948e+06	1.19941e+07	2.27562e+07	1.51396e+07	1.51404e+07	1.37142e+07	1.37512e+07	2.00397e+07	1.56377e+07	1.36587e+07	1.36089e+07	1.41911e+07
POS225		Cer(d18:2/30:6)+H	Cer(d48:8)+H	Cer	(d18:2/30:6)	(d18:2)	(30:6)		C48 H82 O3 N1	720.629	17.9266	0.204437	1.32972	0.00766056	1.60297e+07	1.75989e+07	1.18185e+07	1.39576e+07	9.78626e+06	1.70202e+07	1.36164e+07	1.90051e+07	1.53911e+07	1.80289e+07	2.50226e+07	1.74462e+07	2.08233e+07	2.08304e+07	1.77015e+07	2.277e+07	1.71978e+07	1.76354e+07	1.73858e+07
POS226		Cer(d18:2/31:4)+H	Cer(d49:6)+H	Cer	(d18:2/31:4)	(d18:2)	(31:4)		C49 H88 O3 N1	738.676	18.8577	0.189085	1.36539	0.0945623	1.68585e+07	3.90213e+07	1.1366e+07	2.23833e+07	3.44678e+07	1.41033e+07	1.27922e+07	1.80851e+07	1.77873e+07	2.71625e+07	2.84448e+07	2.33175e+07	3.46351e+07	2.94074e+07	3.89608e+07	3.11421e+07	2.8607e+07	2.95916e+07	3.44952e+07
POS227		Cer(d18:1/31:5)+H	Cer(d49:6)+H	Cer	(d18:1/31:5)	(d18:1)	(31:5)		C49 H88 O3 N1	738.676	20.5355	0.965062	3.80891	2.57787e-05	3.22409e+07	4.72499e+07	1.05831e+07	2.74373e+07	4.16088e+07	2.79966e+07	1.90425e+07	3.27772e+07	7.54392e+07	9.07939e+07	1.34044e+08	9.77743e+07	1.3502e+08	1.45878e+08	6.37932e+07	1.67345e+08	8.84978e+07	8.17665e+07	8.65367e+07
POS229		Cer(d52:5)+H	Cer(d52:5)+H	Cer	(d52:5)	(d52:5)			C52 H96 O3 N1	782.738	19.3372	0.20046	3.42097	0.0177312	1.29994e+06	500368	67327.5	639441	9.45468e+06	1.36804e+06	0	1.27687e+06	2.88851e+06	3.76986e+06	7.47921e+06	6.34706e+06	6.50036e+06	9.23932e+06	1.66059e+06	1.20841e+07	4.21411e+06	3.59275e+06	3.90792e+06
POS150	Y	Cer(d18:2/22:1)+H	Cer(d40:3)+H	Cer	(d18:2/22:1)	(d18:2)	(22:1)		C40 H76 O3 N1	618.582	15.2016	1.22952	2.76325	4.82454e-05	7.26427e+07	7.6294e+07	5.6941e+07	4.45076e+07	8.67181e+07	8.11727e+07	1.28023e+08	6.49965e+07	2.10539e+08	2.61783e+08	2.0737e+08	2.22858e+08	2.33349e+08	2.04608e+08	7.38183e+07	2.74835e+08	1.95394e+08	1.88199e+08	1.78635e+08
POS881	Y	TG(35:5)+NH4	TG(35:5)+NH4	TG	(35:5)	(35:5)			C38 H66 O6 N1	632.488	5.96311	2.23566	4.50644	0.00053472	3.89849e+08	1.06001e+08	2.95508e+07	3.936e+07	1.27528e+08	1.92467e+08	4.90291e+07	1.24595e+08	4.69745e+08	4.64983e+08	9.72718e+08	5.17354e+08	6.10509e+08	5.68544e+08	179508483	9.86163e+08	3.10927e+08	5.80572e+08	6.1922e+08
POS238		CerG1(d18:1/16:0)+H	CerG1(d34:1)+H	CerG1	(d18:1/16:0)	(d18:1)	(16:0)		C40 H78 O8 N1	700.572	11.9239	0.352559	0.502256	0.106073	3.57911e+07	2.31364e+07	7.46553e+06	4.74918e+07	1.17109e+07	7.08758e+07	1.617e+06	6.16071e+07	8.31784e+06	1.99416e+07	2.39254e+07	1.79082e+07	1.4393e+07	8.84486e+06	1.42801e+07	2.28227e+07	2.93822e+07	3.19623e+07	3.29659e+07
POS239		CerG1(d18:2/16:0)+H	CerG1(d34:2)+H	CerG1	(d18:2/16:0)	(d18:2)	(16:0)		C40 H76 O8 N1	698.557	11.2115	0.455287	0.70869	0.230924	1.01771e+08	6.902e+07	3.9565e+07	1.69929e+08	7.47281e+07	196135402	2.6603e+07	1.276e+08	3.70691e+07	9.91638e+07	9.45492e+07	7.60872e+07	7.41132e+07	2.40584e+07	9.15892e+07	7.41151e+07	1.05976e+08	1.03785e+08	1.0726e+08
POS24		Cer(d18:0+pO/6:0)+H	Cer(d24:0+pO)+H	Cer	(d18:0+pO/6:0)	(d18:0+pO)	(6:0)		C24 H50 O4 N1	416.373	5.917	0.257682	3.10669	0.00123692	1.47445e+06	2.55973e+06	6.6891e+06	3.80362e+06	2.40985e+06	2.88141e+06	3.18037e+06	2.60477e+06	4.26855e+06	7.5217e+06	1.32142e+07	6.55456e+06	1.04719e+07	1.73713e+07	6.6146e+06	1.35246e+07	5.31926e+06	6.08397e+06	5.2955e+06
POS240		CerG1(d18:1/16:1)+H	CerG1(d34:2)+H	CerG1	(d18:1/16:1)	(d18:1)	(16:1)		C40 H76 O8 N1	698.557	11.6825	0.264768	0.802275	0.133563	3.66475e+07	3.77946e+07	2.38314e+07	4.94529e+07	2.85396e+07	5.48921e+07	3.3656e+07	4.43629e+07	3.21212e+07	2.58128e+07	3.17424e+07	3.46402e+07	1.98703e+07	2.32437e+07	4.82223e+07	3.23922e+07	4.42969e+07	4.58782e+07	4.30455e+07
POS241		CerG1(d34:2)+NH4	CerG1(d34:2)+NH4	CerG1	(d34:2)	(d34:2)			C40 H79 O8 N2	715.583	12.6867	0.977292	0.0464718	9.50048e-05	9.60901e+07	1.68097e+08	1.53257e+08	7.24671e+07	1.494e+08	7.82697e+07	2.32735e+08	4.47591e+07	3.75035e+06	6.39643e+06	6.85443e+06	3.36232e+06	6.13114e+06	4.46118e+06	6.26893e+06	9.01815e+06	8.5431e+07	8.79231e+07	8.36482e+07
POS242		CerG1(d18:2/16:1)+H	CerG1(d34:3)+H	CerG1	(d18:2/16:1)	(d18:2)	(16:1)		C40 H74 O8 N1	696.541	10.9464	0.844358	0.78771	0.155035	3.61441e+08	7.22752e+08	3.24927e+08	4.72956e+08	4.5071e+08	6.86574e+08	4.91366e+08	3.73294e+08	1.9416e+08	4.10812e+08	4.92517e+08	4.48442e+08	2.71535e+08	3.17947e+08	5.83612e+08	3.40457e+08	4.82541e+08	4.90015e+08	7.1252e+08
POS243		CerG1(d18:1/18:0+O)+H	CerG1(d36:1+O)+H	CerG1	(d18:1/18:0+O)	(d18:1)	(18:0+O)		C42 H82 O9 N1	744.598	12.7301	0.12037	0.910849	0.425837	4.90074e+07	6.7676e+07	3.12625e+07	4.32379e+07	6.65554e+07	5.79142e+07	3.41084e+07	6.35246e+07	3.38496e+07	4.8888e+07	4.88206e+07	5.10259e+07	4.39218e+07	4.2999e+07	5.32119e+07	5.37248e+07	5.09454e+07	4.96912e+07	5.16701e+07
POS245		CerG1(d18:1/18:1)+H	CerG1(d36:2)+H	CerG1	(d18:1/18:1)	(d18:1)	(18:1)		C42 H80 O8 N1	726.588	12.7307	0.092566	0.99944	0.995986	4.89677e+07	4.91683e+07	2.99936e+07	5.24673e+07	3.85623e+07	6.22358e+07	3.48089e+07	6.58602e+07	3.29234e+07	5.04698e+07	5.52349e+07	5.11304e+07	4.35565e+07	4.30427e+07	5.02375e+07	5.5255e+07	5.0611e+07	5.55642e+07	5.43844e+07
POS246		CerG1(d18:2/18:0+O)+H	CerG1(d36:2+O)+H	CerG1	(d18:2/18:0+O)	(d18:2)	(18:0+O)		C42 H80 O9 N1	742.583	12.1641	1.22737	0.808846	0.0807502	1422491673	1816250881	8.98965e+08	1489266030	1736915924	1098626426	1125641828	9.88092e+08	7.93308e+08	1186745775	1014452781	1028803290	9.74101e+08	1147296794	1326269926	1083579754	1238393466	1200262063	1911320711
POS247		CerG1(d18:2/18:1)+H	CerG1(d36:3)+H	CerG1	(d18:2/18:1)	(d18:2)	(18:1)		C42 H78 O8 N1	724.572	12.1603	0.375002	1.04606	0.728626	6.65783e+08	8.94327e+08	6.28145e+08	6.62271e+08	8.52449e+08	1146766394	8.13787e+08	7.15198e+08	5.75144e+08	8.52407e+08	7.25999e+08	7.66384e+08	7.13459e+08	8.50688e+08	1379962240	8.08505e+08	8.90127e+08	1258287535	1295050431
POS248		CerG1(d18:2/18:1+O)+H	CerG1(d36:3+O)+H	CerG1	(d18:2/18:1+O)	(d18:2)	(18:1+O)		C42 H78 O9 N1	740.567	11.211	0.411826	0.720504	0.0373715	5.64206e+07	8.00151e+07	5.16435e+07	6.47286e+07	7.82496e+07	7.34405e+07	7.44411e+07	7.16074e+07	2.52324e+07	5.65828e+07	5.45886e+07	5.99516e+07	2.30291e+07	4.05207e+07	8.96943e+07	4.70718e+07	7.41805e+07	7.47566e+07	7.68855e+07
POS25		Cer(d25:1)+H	Cer(d25:1)+H	Cer	(d25:1)	(d25:1)			C25 H50 O3 N1	412.379	6.07411	0.625736	0.431739	1.04965e-06	5.41465e+07	6.98142e+07	4.41175e+07	6.46339e+07	5.81885e+07	6.47383e+07	5.95102e+07	7.97775e+07	1.90318e+07	3.05337e+07	2.60159e+07	2.66043e+07	2.1475e+07	2.58876e+07	3.8399e+07	2.57319e+07	5.40655e+07	5.07858e+07	4.79519e+07
POS250		CerG1(d18:2/19:0+O)+H	CerG1(d37:2+O)+H	CerG1	(d18:2/19:0+O)	(d18:2)	(19:0+O)		C43 H82 O9 N1	756.598	12.6614	0.631939	0.802398	0.0193559	2.01521e+08	3.03416e+08	2.06435e+08	2.41287e+08	2.62733e+08	2.60986e+08	303876579	2.64303e+08	1.34092e+08	2.08122e+08	2.33239e+08	2.00072e+08	1.77223e+08	2.23062e+08	2.61502e+08	2.03236e+08	2.53679e+08	2.61822e+08	2.49493e+08
POS251		CerG1(d18:2/19:1)+H	CerG1(d37:3)+H	CerG1	(d18:2/19:1)	(d18:2)	(19:1)		C43 H80 O8 N1	738.588	12.6598	0.524197	0.830782	0.0406391	1.79066e+08	2.59487e+08	1.71831e+08	2.02e+08	2.25859e+08	2.31943e+08	2.57606e+08	2.39337e+08	1.25494e+08	1.93458e+08	2.15979e+08	1.79687e+08	1.51897e+08	1.94628e+08	226819397	1.80137e+08	2.2368e+08	2.35298e+08	2.24275e+08
POS252		CerG1(d18:1/20:0+O)+H	CerG1(d38:1+O)+H	CerG1	(d18:1/20:0+O)	(d18:1)	(20:0+O)		C44 H86 O9 N1	772.63	13.5104	0.399872	0.679287	0.00487824	4.51167e+07	5.72387e+07	4.7753e+07	5.11778e+07	8.15114e+07	6.10513e+07	6.13236e+07	6.42087e+07	2.93325e+07	5.61263e+07	3.9636e+07	4.37018e+07	2.65919e+07	2.87037e+07	5.23564e+07	4.23958e+07	5.39528e+07	7.27871e+07	6.91082e+07
POS253		CerG1(d18:1/20:0+O)+H	CerG1(d38:1+O)+H	CerG1	(d18:1/20:0+O)	(d18:1)	(20:0+O)		C44 H86 O9 N1	772.63	13.8398	0.187777	0.864455	0.2407	3.7524e+07	4.0339e+07	2.31287e+07	4.09605e+07	3.49824e+07	5.20561e+07	3.02836e+07	4.9596e+07	2.12446e+07	4.2208e+07	3.45698e+07	3.27689e+07	2.91919e+07	2.99925e+07	3.22081e+07	4.48208e+07	4.92844e+07	5.01966e+07	4.11789e+07
POS254		CerG1(d18:1+hO/20:0+O)+H	CerG1(d38:1+hO+O)+H	CerG1	(d18:1+hO/20:0+O)	(d18:1+hO)	(20:0+O)		C44 H86 O10 N1	788.625	12.7147	0.433184	0.933671	0.402248	5.88718e+08	8.12505e+08	6.03033e+08	6.42529e+08	7.39293e+08	6.99204e+08	9.01886e+08	6.64402e+08	4.66861e+08	6.31906e+08	7.26552e+08	6.8005e+08	5.69418e+08	7.24525e+08	8.28475e+08	6.48923e+08	7.26675e+08	7.52796e+08	7.49335e+08
POS255		CerG1(d18:1/20:1)+H	CerG1(d38:2)+H	CerG1	(d18:1/20:1)	(d18:1)	(20:1)		C44 H84 O8 N1	754.619	13.8405	0.147385	0.861751	0.324722	2.24625e+07	2.38894e+07	13056506	2.60019e+07	2.14669e+07	3.72817e+07	1.75955e+07	3.46942e+07	1.58461e+07	2.12362e+07	2.10512e+07	2.60237e+07	1.567e+07	1.6738e+07	2.53851e+07	2.73396e+07	3.23172e+07	2.79015e+07	2.52998e+07
POS448	Y	DG(18:2/18:2)+NH4	DG(36:4)+NH4	DG	(18:2/18:2)	(18:2)	(18:2)		C39 H72 O5 N1	634.541	13.1249	3.16588	0.744399	0.00485773	4355215534	5160134510	4622344764	4994525148	5955038995	4373366709	6014367600	3584958370	2675769826	3804393447	3745109052	3773014829	2639036697	4517263862	3810895839	4110705761	5070895185	5324695995	5760457848
POS442	Y	DG(18:1/18:2)+NH4	DG(36:3)+NH4	DG	(18:1/18:2)	(18:1)	(18:2)		C39 H74 O5 N1	636.556	14.0272	2.00936	0.741012	0.00478945	1741387978	1857335033	1715296895	1973463504	2384289459	1670835081	2055516517	1296298133	1097391930	1370151531	1280815186	1340380744	9.65981e+08	1623055254	1613123372	1597849788	1895072911	2023122528	2117205745
POS258		CerG1(d18:2/20:1+O)+H	CerG1(d38:3+O)+H	CerG1	(d18:2/20:1+O)	(d18:2)	(20:1+O)		C44 H82 O9 N1	768.598	12.2291	0.370665	0.991175	0.961546	2.81556e+08	3.83925e+08	2.80828e+08	2.99956e+08	3.41201e+08	3.33465e+08	3.66648e+08	2.77084e+08	1.47837e+08	257475332	2.97511e+08	4.44346e+08	1.5708e+08	4.0197e+08	6.07628e+08	2.28183e+08	3.19841e+08	3.09904e+08	3.1802e+08
POS259		CerG1(d18:2/20:2)+H	CerG1(d38:4)+H	CerG1	(d18:2/20:2)	(d18:2)	(20:2)		C44 H80 O8 N1	750.588	12.2884	0.682773	0.772886	0.185412	1.64069e+08	3.74184e+08	2.63816e+08	3.02816e+08	2.02065e+08	1.89644e+08	2.07155e+08	3.14453e+08	154945422	2.57669e+08	2.67419e+08	1.53873e+08	8.94045e+07	1.44285e+08	3.59428e+08	1.32818e+08	1.81066e+08	1.81438e+08	3.38792e+08
POS26		Cer(d27:1)+H	Cer(d27:1)+H	Cer	(d27:1)	(d27:1)			C27 H54 O3 N1	440.41	7.92484	0.637979	0.480006	1.62346e-05	6.44654e+07	8.28558e+07	4.80908e+07	7.96084e+07	7.04017e+07	73489012	6.11528e+07	9.01599e+07	2.36135e+07	4.25567e+07	3.0926e+07	3.18647e+07	2.7271e+07	2.98322e+07	5.30138e+07	3.46328e+07	6.43617e+07	6.04112e+07	5.94635e+07
POS260		CerG1(d18:1+hO/21:0+O)+H	CerG1(d39:1+hO+O)+H	CerG1	(d18:1+hO/21:0+O)	(d18:1+hO)	(21:0+O)		C45 H88 O10 N1	802.64	13.2484	0.0810677	1.01235	0.897204	6.83515e+07	9.66036e+07	6.30937e+07	8.52393e+07	8.76483e+07	9.54798e+07	9.92748e+07	9.0084e+07	5.52578e+07	1.01714e+08	9.17773e+07	97047716	5.93688e+07	9.42379e+07	9.47308e+07	1.00113e+08	112198613	1.11133e+08	1.16631e+08
POS261		CerG1(d18:2/21:0+O)+H	CerG1(d39:2+O)+H	CerG1	(d18:2/21:0+O)	(d18:2)	(21:0+O)		C45 H86 O9 N1	784.63	13.6923	0.686556	0.748659	0.00607782	1.6933e+08	2.18747e+08	1.52532e+08	2.05317e+08	189497020	2.31486e+08	2.25986e+08	1.96928e+08	9.35183e+07	1.76205e+08	164443382	1.74376e+08	1.03859e+08	1.47544e+08	1.85182e+08	1.45108e+08	2.25578e+08	2.24856e+08	2.3562e+08
POS262		CerG1(d18:2/21:1)+H	CerG1(d39:3)+H	CerG1	(d18:2/21:1)	(d18:2)	(21:1)		C45 H84 O8 N1	766.619	13.6931	0.562442	0.741613	0.00613452	1.0444e+08	1.38789e+08	9.39916e+07	1.30069e+08	1.22379e+08	1.49203e+08	1.36977e+08	1.24573e+08	5.95296e+07	8.08458e+07	1.07855e+08	1.07155e+08	6.60767e+07	9.29962e+07	1.16848e+08	110618517	1.39154e+08	1.47016e+08	1.5052e+08
POS263		CerG1(d18:0+pO/22:0+O)+H	CerG1(d40:0+pO+O)+H	CerG1	(d18:0+pO/22:0+O)	(d18:0+pO)	(22:0+O)		C46 H92 O10 N1	818.672	14.4827	0.0609766	1.10411	0.285548	1.31483e+07	1.70074e+07	9.91273e+06	1.40357e+07	1.82687e+07	1.58694e+07	1.76427e+07	16769440	1.17719e+07	1.71942e+07	1.72824e+07	1.87898e+07	1.31704e+07	1.77948e+07	1.94056e+07	2.00154e+07	2.08621e+07	21338473	2.17962e+07
POS264		CerG1(d18:1/22:0+O)+H	CerG1(d40:1+O)+H	CerG1	(d18:1/22:0+O)	(d18:1)	(22:0+O)		C46 H90 O9 N1	800.661	14.6699	0.116001	0.899113	0.362944	3.2358e+07	3.39728e+07	3.69472e+07	3.53014e+07	4.60096e+07	4.04998e+07	3.49064e+07	4.23704e+07	2.78686e+07	5.6304e+07	3.46569e+07	3.08622e+07	2.61666e+07	2.23738e+07	3.48435e+07	3.87852e+07	5.05116e+07	5.24203e+07	5.32673e+07
POS265		CerG1(d18:1/22:0+O)+H	CerG1(d40:1+O)+H	CerG1	(d18:1/22:0+O)	(d18:1)	(22:0+O)		C46 H90 O9 N1	800.661	15.0165	0.270768	0.691106	0.111824	3.02211e+07	3.18609e+07	1.4309e+07	3.9767e+07	1.97216e+07	5.43743e+07	1.37562e+07	4.73494e+07	1.33842e+07	2.68831e+07	2.41327e+07	2.22416e+07	2.0586e+07	1.61908e+07	1.87973e+07	3.15004e+07	3.35699e+07	3.40281e+07	3.46355e+07
POS266		CerG1(d18:1+hO/22:0+O)+H	CerG1(d40:1+hO+O)+H	CerG1	(d18:1+hO/22:0+O)	(d18:1+hO)	(22:0+O)		C46 H90 O10 N1	816.656	13.8065	0.613576	0.967029	0.708322	1266894039	1760193007	1225948082	1746034998	1710857743	1666857663	1835616867	1531499025	1030099896	1592541726	1600292781	1603938250	1091487650	1807925597	1861317110	1736124932	1872329111	1909214446	2323143494
POS267		CerG1(d18:2/22:0)+H	CerG1(d40:2)+H	CerG1	(d18:2/22:0)	(d18:2)	(22:0)		C46 H88 O8 N1	782.65	14.4649	0.202847	0.648274	0.161622	1.82054e+07	1.30242e+07	6.61977e+06	2.14547e+07	6.90246e+06	3.4314e+07	6.02416e+06	2.51725e+07	6.42408e+06	1.59947e+07	1.58232e+07	1.15772e+07	9.42409e+06	5.92278e+06	6.23843e+06	1.39845e+07	1.527e+07	2.06902e+07	2.02251e+07
POS268		CerG1(d18:1/22:1)+H	CerG1(d40:2)+H	CerG1	(d18:1/22:1)	(d18:1)	(22:1)		C46 H88 O8 N1	782.65	15.0227	0.110196	0.916685	0.689879	2.36237e+07	2.19345e+07	1.02248e+07	3.3262e+07	1.44467e+07	4.29218e+07	7.78945e+06	3.59883e+07	1.65885e+07	2.95497e+07	2.25073e+07	2.58022e+07	1.74217e+07	1.59714e+07	1.95582e+07	2.69465e+07	3.16534e+07	2.94732e+07	3.03876e+07
POS269		CerG1(d18:2/22:0+O)+H	CerG1(d40:2+O)+H	CerG1	(d18:2/22:0+O)	(d18:2)	(22:0+O)		C46 H88 O9 N1	798.645	14.2706	1.1271	0.815322	0.0563216	8.22945e+08	9.56041e+08	689215016	870963073	8.06611e+08	1120199658	1077565328	8.79631e+08	4.41998e+08	8.72224e+08	801532379	824611848	5.08958e+08	6.80304e+08	9.19275e+08	8.40308e+08	1099401945	1085767307	1142031053
POS270		CerG1(d40:2+hO+O)+H	CerG1(d40:2+hO+O)+H	CerG1	(d40:2+hO+O)	(d40:2+hO+O)			C46 H88 O10 N1	814.64	12.7202	0.0941722	1.08895	0.383969	5.47934e+07	8.41216e+07	5.79023e+07	5.64794e+07	7.74836e+07	6.52567e+07	8.03287e+07	6.36085e+07	5.17062e+07	6.95854e+07	7.24664e+07	7.88525e+07	5.52352e+07	8.78893e+07	9.57069e+07	7.65637e+07	6.86653e+07	7.5138e+07	7.9449e+07
POS271		CerG1(d18:2/22:1)+H	CerG1(d40:3)+H	CerG1	(d18:2/22:1)	(d18:2)	(22:1)		C46 H86 O8 N1	780.635	14.2715	0.909229	0.809801	0.0536881	5.10838e+08	6.03833e+08	433691017	6.32063e+08	4.9813e+08	5.78723e+08	691871737	441118250	284783024	4.69835e+08	5.21147e+08	516672297	3.1539e+08	4.28599e+08	5.95247e+08	4.23573e+08	7.0605e+08	542488431	6.21529e+08
POS272		CerG1(d18:1+hO/22:2)+H	CerG1(d40:3+hO)+H	CerG1	(d18:1+hO/22:2)	(d18:1+hO)	(22:2)		C46 H86 O9 N1	796.63	13.1248	0.500613	0.787917	0.0445063	1.26491e+08	1.39996e+08	9.9239e+07	142184496	142043509	1.61765e+08	128199770	148356249	6.59872e+07	1.22754e+08	1.10004e+08	1.32878e+08	6.36333e+07	9.00647e+07	1.5468e+08	117469102	1.49704e+08	1.59147e+08	1.67254e+08
POS273		CerG1(d18:2/22:2)+H	CerG1(d40:4)+H	CerG1	(d18:2/22:2)	(d18:2)	(22:2)		C46 H84 O8 N1	778.619	13.1293	0.36076	0.794493	0.0686567	5.95602e+07	7.66797e+07	5.47562e+07	8.31451e+07	7.60394e+07	7.98108e+07	6.33277e+07	7.51959e+07	3.28015e+07	6.30765e+07	5.72621e+07	6.73717e+07	3.30827e+07	4.95175e+07	8.7757e+07	6.0812e+07	7.60633e+07	7.97454e+07	8.35467e+07
POS274		CerG1(d18:1+hO/22:3)+H	CerG1(d40:4+hO)+H	CerG1	(d18:1+hO/22:3)	(d18:1+hO)	(22:3)		C46 H84 O9 N1	794.614	12.2535	0.661445	0.551621	2.77594e-05	1.01052e+08	8.67535e+07	7.5139e+07	1.26702e+08	8.31445e+07	9.17001e+07	8.15611e+07	7.89811e+07	4.03037e+07	5.74432e+07	4.99199e+07	6.64938e+07	3.89066e+07	4.82281e+07	4.82252e+07	5.04229e+07	6.45058e+07	8.61486e+07	8.99064e+07
POS276		CerG1(d18:1+hO/23:0+O)+H	CerG1(d41:1+hO+O)+H	CerG1	(d18:1+hO/23:0+O)	(d18:1+hO)	(23:0+O)		C47 H92 O10 N1	830.672	14.3876	0.339688	0.925686	0.418763	2.03681e+08	2.90006e+08	1.75365e+08	2.50485e+08	258403384	2.83431e+08	2.8366e+08	2.87701e+08	1.49149e+08	2.54394e+08	2.57283e+08	2.58021e+08	170095284	2.51682e+08	2.65341e+08	275707662	3.19447e+08	3.19566e+08	3.16225e+08
POS277		CerG1(d18:2/23:0+O)+H	CerG1(d41:2+O)+H	CerG1	(d18:2/23:0+O)	(d18:2)	(23:0+O)		C47 H90 O9 N1	812.661	14.8811	0.418124	0.735271	0.0123253	6.95738e+07	9.01958e+07	5.60121e+07	7.75891e+07	5.73238e+07	8.41658e+07	8.41932e+07	7.51501e+07	3.64847e+07	7.26898e+07	5.27938e+07	5.15567e+07	3.94384e+07	4.73456e+07	7.82089e+07	5.83826e+07	7.36745e+07	8.83488e+07	8.91414e+07
POS278		CerG1(d18:2/23:1)+H	CerG1(d41:3)+H	CerG1	(d18:2/23:1)	(d18:2)	(23:1)		C47 H88 O8 N1	794.65	14.886	0.191629	0.84887	0.16493	4.22552e+07	4.58399e+07	3.67095e+07	4.7917e+07	4.70322e+07	3.07199e+07	5.11571e+07	4.62687e+07	2.39294e+07	4.38479e+07	3.8154e+07	4.27042e+07	1.87148e+07	3.42384e+07	5.03011e+07	4.34318e+07	5.39564e+07	3.86568e+07	4.42648e+07
POS279		CerG1(d18:0+pO/24:0+O)+H	CerG1(d42:0+pO+O)+H	CerG1	(d18:0+pO/24:0+O)	(d18:0+pO)	(24:0+O)		C48 H96 O10 N1	846.703	15.6903	0.0198956	0.956945	0.814329	2.03675e+07	2.83957e+07	1.62862e+07	2.70441e+07	2.76395e+07	1.7976e+06	2.95116e+07	3.65979e+07	1.41056e+07	2.44999e+07	2.04064e+07	2.58706e+07	1.66458e+07	2.08516e+07	2.76988e+07	2.94826e+07	3.30522e+07	3.47804e+07	3.97031e+07
POS280		CerG1(d18:1/24:0+O)+H	CerG1(d42:1+O)+H	CerG1	(d18:1/24:0+O)	(d18:1)	(24:0+O)		C48 H94 O9 N1	828.692	15.922	0.0812878	0.84897	0.344009	1.12068e+07	9.44436e+06	9.96719e+06	9.32619e+06	1.74107e+07	1.18373e+07	1.55206e+07	1.89931e+07	7.05682e+06	1.98755e+07	9.17374e+06	9.96276e+06	8.00913e+06	8.57102e+06	1.38863e+07	1.15081e+07	1.46611e+07	1.63445e+07	1.63969e+07
POS281		CerG1(d18:1+hO/24:0+O)+H	CerG1(d42:1+hO+O)+H	CerG1	(d18:1+hO/24:0+O)	(d18:1+hO)	(24:0+O)		C48 H94 O10 N1	844.687	14.9857	0.542217	0.982961	0.849867	2121212076	2762008639	1847547403	2541882487	2628716687	2648429537	2749531657	2458045132	1619761457	2794187891	2424832743	2672030129	1763831565	2299717329	3185254425	2661112011	3180727971	3261465267	3244120578
POS282		CerG1(d42:2+2O)+H	CerG1(d42:2+2O)+H	CerG1	(d42:2+2O)	(d42:2+2O)			C48 H92 O10 N1	842.672	13.7547	0.0689354	1.0706	0.48005	9.31751e+07	1.13447e+08	7.75137e+07	9.8628e+07	1.2638e+08	1.11201e+08	1.13248e+08	1.09566e+08	7.41445e+07	1.24348e+08	1.11354e+08	1.29216e+08	7.77587e+07	1.15203e+08	144001050	1.2666e+08	1.30955e+08	136775879	1.40751e+08
POS148	Y	Cer(d18:2/22:0+O)+H	Cer(d40:2+O)+H	Cer	(d18:2/22:0+O)	(d18:2)	(22:0+O)		C40 H78 O4 N1	636.593	15.2007	1.29764	2.8406	4.94198e-05	7.05378e+07	8.27331e+07	6.0024e+07	5.06772e+07	9.44906e+07	8.52411e+07	1.35443e+08	7.12371e+07	2.2218e+08	2.7211e+08	2.1702e+08	2.24562e+08	2.535e+08	2.74722e+08	7.86482e+07	3.04739e+08	2.06627e+08	1.99879e+08	1.98046e+08
POS284		CerG1(d18:2/24:1)+H	CerG1(d42:3)+H	CerG1	(d18:2/24:1)	(d18:2)	(24:1)		C48 H90 O8 N1	808.666	15.5635	0.954239	0.609564	0.00631251	3.39963e+08	3.14926e+08	165624471	2.76778e+08	2.45765e+08	2.80311e+08	2.71941e+08	4.40966e+08	1.44445e+08	2.26209e+08	2.74412e+08	1.48669e+08	1.00893e+08	1.10368e+08	2.28362e+08	1.90749e+08	2.98094e+08	2.82648e+08	2.69357e+08
POS285		CerG1(d18:1+hO/24:2)+H	CerG1(d42:3+hO)+H	CerG1	(d18:1+hO/24:2)	(d18:1+hO)	(24:2)		C48 H90 O9 N1	824.661	14.1971	0.223389	0.793553	0.0777052	3.17947e+07	3.71877e+07	2.14045e+07	3.17293e+07	3.70463e+07	3.66138e+07	2.45428e+07	3.19939e+07	1.53214e+07	3.14841e+07	2.47954e+07	2.70736e+07	1.63768e+07	1.87371e+07	3.68519e+07	29583525	3.06325e+07	3.58602e+07	3.67628e+07
POS286		CerG1(d18:2/24:2)+H	CerG1(d42:4)+H	CerG1	(d18:2/24:2)	(d18:2)	(24:2)		C48 H88 O8 N1	806.65	14.2153	0.119123	0.936218	0.497947	2.40254e+07	2.99981e+07	1.72268e+07	2.85111e+07	2.96731e+07	2.83806e+07	2.13039e+07	2.60569e+07	2.52934e+07	2.74278e+07	2.53399e+07	2.54913e+07	1.40384e+07	2.10978e+07	3.03379e+07	2.30628e+07	3.35245e+07	3.021e+07	3.63516e+07
POS133	Y	Cer(d18:0+pO/22:0)+H	Cer(d40:0+pO)+H	Cer	(d18:0+pO/22:0)	(d18:0+pO)	(22:0)		C40 H82 O4 N1	640.624	15.8687	1.5305	1.3943	0.0251808	5.34842e+08	7.7475e+08	4.18944e+08	5.96429e+08	5.25308e+08	7.08847e+08	6.66662e+08	6.58093e+08	502225337	7.63807e+08	1112609347	747397220	8.18588e+08	1079134326	6.10264e+08	1175566732	9.18273e+08	9.82443e+08	9.373e+08
POS288		CerG1(d43:2+2O)+H	CerG1(d43:2+2O)+H	CerG1	(d43:2+2O)	(d43:2+2O)			C49 H94 O10 N1	856.687	14.3135	0.13766	0.843057	0.0867317	1.1388e+07	1.62789e+07	1.00169e+07	1.52479e+07	1.60132e+07	1.75873e+07	1.39935e+07	1.53599e+07	7.71095e+06	1.32827e+07	1.32188e+07	1.27306e+07	9.33286e+06	1.33557e+07	1.38777e+07	1.4189e+07	1.75166e+07	1.57676e+07	1.94835e+07
POS289		CerG1(d43:2+2O)+H	CerG1(d43:2+2O)+H	CerG1	(d43:2+2O)	(d43:2+2O)			C49 H94 O10 N1	856.687	14.6616	0.569391	2.26468	9.81648e-07	2.52013e+07	2.62578e+07	1.50095e+07	1.87831e+07	2.81753e+07	2.87438e+07	2.37899e+07	2.18158e+07	4.31895e+07	4.60719e+07	6.2044e+07	4.60985e+07	6.46404e+07	6.07979e+07	4.43126e+07	5.80996e+07	4.63634e+07	4.28982e+07	4.5958e+07
POS290		CerG1(d18:2/25:0+O)+H	CerG1(d43:2+O)+H	CerG1	(d18:2/25:0+O)	(d18:2)	(25:0+O)		C49 H94 O9 N1	840.692	16.1355	0.334171	0.653979	0.00535074	2.8482e+07	3.52431e+07	2.07086e+07	3.74203e+07	3.35418e+07	3.80576e+07	2.92966e+07	4.44321e+07	1.08343e+07	2.51185e+07	1.96977e+07	2.60197e+07	1.3185e+07	2.26984e+07	3.00895e+07	2.70882e+07	4.43538e+07	4.1617e+07	4.41587e+07
POS291		CerG1(d18:2/25:1)+H	CerG1(d43:3)+H	CerG1	(d18:2/25:1)	(d18:2)	(25:1)		C49 H92 O8 N1	822.682	16.1376	0.196862	0.757244	0.0326524	1.7626e+07	2.02034e+07	1.44307e+07	2.18152e+07	1.94701e+07	2.20162e+07	1.67034e+07	2.6619e+07	8.3424e+06	1.61274e+07	1.80578e+07	1.68131e+07	1.06352e+07	1.12558e+07	1.98808e+07	1.92015e+07	2.63811e+07	2.20968e+07	2.33339e+07
POS292		CerG1(d18:1+hO/26:0+O)+H	CerG1(d44:1+hO+O)+H	CerG1	(d18:1+hO/26:0+O)	(d18:1+hO)	(26:0+O)		C50 H98 O10 N1	872.719	16.2459	0.365826	0.934365	0.522069	3.12202e+08	4.34856e+08	2.65558e+08	3.71012e+08	3.83076e+08	4.61788e+08	417822916	4.47839e+08	2.14465e+08	4.33011e+08	3.82185e+08	388499977	2.4476e+08	373397759	4.37662e+08	4.17091e+08	5.08959e+08	5.02742e+08	5.28856e+08
POS293		CerG1(d18:2/26:0+O)+H	CerG1(d44:2+O)+H	CerG1	(d18:2/26:0+O)	(d18:2)	(26:0+O)		C50 H96 O9 N1	854.708	16.7833	0.0913089	1.02362	0.914402	8.57236e+07	1.23947e+08	4.93815e+07	9.59461e+07	9.3366e+07	115604447	1.04357e+08	1.06903e+08	8.77729e+06	1.7626e+08	1.33272e+08	1.4112e+08	9.07359e+07	5.37582e+07	1.23583e+08	6.60349e+07	1.22514e+08	1.25567e+08	9.89354e+07
POS294		CerG1(d18:2/26:1)+H	CerG1(d44:3)+H	CerG1	(d18:2/26:1)	(d18:2)	(26:1)		C50 H94 O8 N1	836.697	16.7809	0.107692	0.968163	0.800391	6.42931e+07	1.0574e+08	5.79265e+07	7.86863e+07	7.62908e+07	7.80337e+07	8.99491e+07	7.76839e+07	3.70946e+07	1.03985e+08	8.29213e+07	8.53464e+07	5.65259e+07	5.87422e+07	1.00733e+08	8.32421e+07	1.09476e+08	9.38836e+07	1.0316e+08
POS295		CerG1(d18:1+hO/26:2)+H	CerG1(d44:3+hO)+H	CerG1	(d18:1+hO/26:2)	(d18:1+hO)	(26:2)		C50 H94 O9 N1	852.692	15.3799	0.19701	0.790956	0.135116	2.31208e+07	2.75503e+07	1.76607e+07	2.56281e+07	4.42252e+07	3.03441e+07	3.40903e+07	2.97404e+07	1.27311e+07	2.33888e+07	2.30174e+07	2.56445e+07	1.47008e+07	2.08863e+07	3.65405e+07	2.68768e+07	2.7741e+07	2.91752e+07	3.29816e+07
POS296		CerG1(d18:2/26:2)+H	CerG1(d44:4)+H	CerG1	(d18:2/26:2)	(d18:2)	(26:2)		C50 H92 O8 N1	834.682	15.3807	0.0674922	0.946513	0.689002	1.35691e+07	1.82717e+07	9.47282e+06	1.36497e+07	1.72203e+07	1.51518e+07	1.68727e+07	1.60978e+07	1.1553e+07	1.34218e+07	1.37737e+07	1.37183e+07	7.40291e+06	11665139	2.26613e+07	1.9675e+07	1.62849e+07	1.70524e+07	3.03421e+07
POS297		CerG1(d18:1+hO/26:3)+H	CerG1(d44:4+hO)+H	CerG1	(d18:1+hO/26:3)	(d18:1+hO)	(26:3)		C50 H92 O9 N1	850.677	14.3113	0.220822	0.481657	0.00277123	1.55811e+07	1.1009e+07	5.39109e+06	1.38863e+07	7.24966e+06	1.23575e+07	5.87663e+06	1.02943e+07	3.51408e+06	6.5211e+06	6.49395e+06	6.1035e+06	4.20178e+06	3.45137e+06	6.71279e+06	2.32651e+06	9.72337e+06	1.23711e+07	1.01009e+07
POS298		CerG1(d18:1+hO/28:0+O)+H	CerG1(d46:1+hO+O)+H	CerG1	(d18:1+hO/28:0+O)	(d18:1+hO)	(28:0+O)		C52 H102 O10 N1	900.75	17.5819	0.164253	0.79363	0.083051	1.75e+07	3.24267e+07	1.70819e+07	2.09972e+07	2.72603e+07	2.30356e+07	3.31488e+07	2.49529e+07	1.02139e+07	1.797e+07	1.96425e+07	2.10566e+07	1.89984e+07	1.91055e+07	2.2388e+07	2.64968e+07	2.93545e+07	2.90952e+07	3.94598e+07
POS299		CerG1(d18:2/28:0+O)+H	CerG1(d46:2+O)+H	CerG1	(d18:2/28:0+O)	(d18:2)	(28:0+O)		C52 H100 O9 N1	882.739	18.1654	0.148891	0.611467	0.007536	6.30583e+06	9.56088e+06	5.70859e+06	6.46628e+06	7.01248e+06	5.73974e+06	1.12985e+07	9.20597e+06	1.63888e+06	4.21173e+06	5.57617e+06	3.92757e+06	3.51718e+06	5.48736e+06	7.13988e+06	5.98309e+06	7.57867e+06	6.03042e+06	3.34246e+06
POS3		AGlcSiE(16:0)+NH4	AGlcSiE(16:0)+NH4	AGlcSiE	(16:0)	(16:0)			C51 H94 O7 N1	832.702	18.2299	0.401155	1.07253	0.275862	9.84978e+08	1231425886	957237698	1095911505	1038579102	1100594703	1251658381	1139091262	1019503502	1393415239	1281324493	9.35993e+08	1028100527	1165884432	1333867875	1279608459	1329004116	1285743976	1316570923
POS301		CerG2(d30:4)+NH4	CerG2(d30:4)+NH4	CerG2	(d30:4)	(d30:4)			C42 H77 O13 N2	817.542	9.60837	0.416207	0.45533	2.90218e-06	2.78806e+07	3.1255e+07	2.37685e+07	3.05888e+07	3.63071e+07	2.43166e+07	3.348e+07	3.14952e+07	1.5645e+07	1.48828e+07	1.12948e+07	1.16448e+07	6.0388e+06	2.0349e+07	1.70826e+07	1.19279e+07	2.36551e+07	3.3249e+07	2.86297e+07
POS302		CerG3(d30:4)+NH4	CerG3(d30:4)+NH4	CerG3	(d30:4)	(d30:4)			C48 H87 O18 N2	979.595	8.79053	0.28829	0.654469	0.00478231	2.26916e+07	2.66254e+07	1.92291e+07	2.28056e+07	3.53521e+07	2.39731e+07	2.56775e+07	2.5322e+07	1.94246e+07	2.18691e+07	1.23038e+07	1.90906e+07	6.45583e+06	1.65948e+07	2.34484e+07	1.28037e+07	2.48719e+07	2.66554e+07	2.85938e+07
POS303		CerP(d29:0+pO+2O)+H	CerP(d29:0+pO+2O)+H	CerP	(d29:0+pO+2O)	(d29:0+pO+2O)			C29 H61 O9 N1 P1	598.408	5.97016	0.227243	0.512284	0.255357	1.01761e+07	1.61723e+07	2.12772e+07	16490555	5.56245e+06	2.00693e+07	8.0044e+07	9.10544e+06	2.17192e+06	6.41043e+06	9.49009e+06	8.49523e+06	5.16227e+06	3.43828e+07	8.91195e+06	1.66216e+07	2.25565e+07	2.36524e+07	2.11569e+07
POS304		CerP(d30:1+hO+O)+Na	CerP(d30:1+hO+O)+Na	CerP	(d30:1+hO+O)	(d30:1+hO+O)			C30 H60 O8 N1 P1 Na1	616.395	7.36416	0.256923	1.68364	0.0760228	2.17486e+07	3.38515e+07	2.50392e+07	3.11261e+07	1.95719e+07	3.30379e+07	4.63554e+07	4.95872e+06	1.52987e+07	3.74834e+07	4.61078e+07	4.69034e+07	2.46522e+07	4.54913e+07	9.75033e+07	4.97025e+07	4.2752e+07	4.22504e+07	4.2514e+07
POS305		CerP(d38:2+hO+O)+Na	CerP(d38:2+hO+O)+Na	CerP	(d38:2+hO+O)	(d38:2+hO+O)			C38 H74 O8 N1 P1 Na1	726.504	9.94353	0.709669	0.343654	0.000317081	6.18869e+07	7.47362e+07	4.30322e+07	9.93619e+07	4.00623e+07	7.56732e+07	8.07989e+07	1.09621e+08	4.24452e+06	2.54945e+07	3.83813e+07	3.19852e+07	9.10918e+06	1.80996e+07	4.89921e+07	2.47904e+07	6.48761e+07	6.60299e+07	7.2175e+07
POS307		Co(Q10)+H	Co(Q10)+H	Co	(Q10)	(Q10)			C59 H91 O4	863.691	20.3071	0.209866	1.15977	0.271475	2.1934e+07	3.19011e+07	2.10043e+07	2.23069e+07	2.85888e+07	2.51033e+07	3.33054e+07	2.13325e+07	1.91992e+07	2.43392e+07	3.93681e+07	2.61233e+07	3.01522e+07	4.46024e+07	2.14176e+07	3.31024e+07	3.96126e+07	3.5446e+07	3.89101e+07
POS308		Co(Q10)+NH4	Co(Q10)+NH4	Co	(Q10)	(Q10)			C59 H94 O4 N1	880.718	20.3053	0.319439	1.1516	0.309479	5.10601e+07	6.96973e+07	4.69304e+07	4.94467e+07	6.66353e+07	5.84629e+07	7.38097e+07	4.72953e+07	4.29562e+07	5.50175e+07	8.78539e+07	5.55738e+07	6.68752e+07	1.02855e+08	4.66778e+07	7.57699e+07	8.67505e+07	7.92223e+07	8.35261e+07
POS309		Co(Q6)+H	Co(Q6)+H	Co	(Q6)	(Q6)			C39 H59 O4	591.441	18.3016	0.151004	1.23541	0.130298	9.40161e+06	1.30496e+07	8.7382e+06	8.67436e+06	1.28689e+07	1.01654e+07	1.42239e+07	1.01741e+07	8.89596e+06	1.12689e+07	1.83022e+07	1.01024e+07	1.37527e+07	2.00958e+07	1.11375e+07	1.42909e+07	1.59298e+07	1.59275e+07	1.39672e+07
POS31		Cer(d31:4+pO)+H	Cer(d31:4+pO)+H	Cer	(d31:4+pO)	(d31:4+pO)			C31 H56 O4 N1	506.42	9.77	0.802789	6.85151	3.11118e-05	1.50785e+07	2.00808e+07	8.29205e+06	1.49921e+07	8.47352e+06	1.55369e+07	1.35586e+07	5.22639e+06	4.03528e+07	6.73654e+07	7.15464e+07	9.72381e+07	7.51827e+07	6.97804e+07	1.44107e+08	1.28066e+08	5.66476e+07	5.11273e+07	5.02403e+07
POS310		Co(Q9)+NH4	Co(Q9)+NH4	Co	(Q9)	(Q9)			C54 H86 O4 N1	812.655	17.2035	0.184484	0.760576	0.20818	1.50887e+07	2.39253e+07	2.27477e+07	2.29624e+07	1.62508e+07	2.52064e+07	3.6345e+07	2.8195e+07	5.22284e+06	1.97269e+07	2.30622e+07	5.79428e+06	1.24099e+07	2.73591e+07	3.45495e+07	1.69334e+07	2.33818e+07	2.10393e+07	1.91052e+07
POS311		Co(Q9)+H	Co(Q9)+H	Co	(Q9)	(Q9)			C54 H83 O4	795.629	18.2855	1.33248	1.22125	0.0911922	7.58464e+08	1028529366	7.25631e+08	8.16299e+08	995866740	8.65795e+08	1144825514	7.87806e+08	7.48798e+08	9.30442e+08	1367700964	9.45631e+08	1027125588	1540251935	9.00555e+08	1238690844	1243273049	1192168028	1231321958
POS312		Co(Q9)+NH4	Co(Q9)+NH4	Co	(Q9)	(Q9)			C54 H86 O4 N1	812.655	18.2863	1.87377	1.22843	0.0917547	1427608017	1884999074	1380720938	1458782389	1822104638	1558734428	2087087035	1435324757	1331210664	1705947655	2583736729	1739198009	1915506715	2828733760	1613263375	2319939987	2380739698	2245879186	2283084388
POS313		DG(15:0)+NH4	DG(15:0)+NH4	DG	(15:0)	(15:0)			C18 H38 O5 N1	348.274	1.71511	0.637164	0.956826	0.633167	5.34947e+08	5.1629e+08	5.2147e+08	7.89905e+08	6.87221e+08	8.14391e+08	4.97079e+08	6.74206e+08	603053021	6.81028e+08	6.43877e+08	5.68163e+08	531799192	7.02291e+08	4.28517e+08	659375883	7.72681e+08	7.45118e+08	7.74026e+08
POS314		DG(6:0/10:0)+NH4	DG(16:0)+NH4	DG	(6:0/10:0)	(6:0)	(10:0)		C19 H40 O5 N1	362.29	1.86295	0.308182	1.26307	0.437182	3.8823e+07	8.6018e+07	2.7094e+07	6.16371e+07	1.86263e+08	148051551	1.89547e+07	1.245e+08	4.19646e+07	6.92649e+07	1.0381e+08	7.23756e+07	1.78144e+08	9.98642e+07	1.16877e+08	1.90913e+08	3.16108e+07	3.64694e+07	3.1235e+07
POS315		DG(16:0)+Na	DG(16:0)+Na	DG	(6:0/10:0)	(6:0)	(10:0)		C19 H36 O5 Na1	367.245	1.89821	0.945871	1.91262	0.00799422	136118772	8.8585e+07	9.04836e+07	1.17807e+08	6.86097e+07	1.63068e+08	1.73035e+08	9.53597e+07	1.3567e+08	2.39065e+08	2.13623e+08	1.1203e+08	4.10504e+08	2.26845e+08	2.00451e+08	2.4642e+08	1.19396e+08	8.51348e+07	7.82895e+07
POS316		DG(6:0/10:2)+H	DG(16:2)+H	DG	(6:0/10:2)	(6:0)	(10:2)		C19 H33 O5	341.232	2.16011	0.256088	0.771509	0.179855	1.11049e+08	8.56197e+07	3.91735e+07	5.89446e+07	1.27531e+08	3.67301e+07	1.07853e+08	8.05661e+07	4.20662e+07	5.57005e+07	7.92063e+07	4.9153e+07	5.23178e+07	7.14675e+07	6.49603e+07	8.46556e+07	1.17194e+08	8.90215e+07	9.38582e+07
POS317		DG(16:2)+H	DG(16:2)+H	DG	(16:2)	(16:2)			C19 H33 O5	341.232	2.99811	0.195862	1.11284	0.610309	2.42235e+07	2.77877e+07	2.16391e+07	1.83324e+07	2.49335e+07	3.3702e+07	5.01918e+07	1.67299e+07	1.47899e+07	2.21848e+07	3.77864e+07	2.2435e+07	2.37433e+07	5.40759e+07	2.71182e+07	3.99548e+07	2.88759e+07	2.79257e+07	2.58087e+07
POS318		DG(6:0/12:0)+NH4	DG(18:0)+NH4	DG	(6:0/12:0)	(6:0)	(12:0)		C21 H44 O5 N1	390.321	2.06979	0.17451	0.850828	0.411875	5.43438e+07	4.2415e+07	2.66646e+07	6.38438e+07	3.30498e+07	3.56205e+07	8.11737e+07	4.64136e+07	1.94515e+07	2.52953e+07	2.71245e+07	4.61688e+07	4.29503e+07	4.74939e+07	6.69187e+07	5.09106e+07	2.42487e+07	1.21654e+07	3.75101e+07
POS319		DG(6:0/12:1)+H	DG(18:1)+H	DG	(6:0/12:1)	(6:0)	(12:1)		C21 H39 O5	371.279	1.84921	0.904777	0.331649	0.00163746	1.01232e+08	8.98175e+07	5.66064e+07	1.83699e+08	6.06617e+07	1.66596e+08	7.83866e+07	1.57448e+08	3.65647e+07	4.14575e+07	2.78564e+07	4.32038e+07	9.36206e+06	8.1356e+07	3.21726e+07	2.46697e+07	1.04339e+08	107226264	8.90627e+07
POS32		Cer(d32:0)+H	Cer(d32:0)+H	Cer	(d32:0)	(d32:0)			C32 H66 O3 N1	512.504	10.8406	0.888636	0.0307905	0.331504	1.61774e+07	3.72567e+06	2771616701	1.88831e+07	1.12392e+07	1.59276e+07	13562904	1.20768e+07	4.86462e+06	8.20488e+06	1.53761e+07	1.05626e+07	7.53664e+06	1.93922e+07	8.85526e+06	1.33673e+07	1.50291e+07	1.32199e+07	1.54603e+07
POS909	Y	TG(6:0/12:2/18:1)+NH4	TG(36:3)+NH4	TG	(6:0/12:2/18:1)	(6:0)	(12:2)	(18:1)	C39 H72 O6 N1	650.535	10.9008	2.07168	0.574059	0.0070312	1179658833	2334820869	1402832710	1144677301	1979990268	1120267127	1583131219	8.18846e+08	6.28044e+08	1210399528	7.63473e+08	8.65808e+08	4.45098e+08	9.60019e+08	9.69131e+08	7.96569e+08	1252282870	1282419483	1308736821
POS322		DG(6:0/12:2)+H	DG(18:2)+H	DG	(6:0/12:2)	(6:0)	(12:2)		C21 H37 O5	369.264	2.28447	0.506807	1.11966	0.733635	9.58588e+07	8.76613e+07	1.62606e+07	4.25214e+07	2.93898e+07	1.82338e+08	1.81931e+08	1.50292e+08	5.32696e+07	6.67277e+07	8.32192e+07	3.8075e+07	1.65304e+08	1.93597e+08	6.95056e+07	210638104	2.00148e+08	1.39818e+08	7.8163e+07
POS323		DG(6:0/12:2)+H	DG(18:2)+H	DG	(6:0/12:2)	(6:0)	(12:2)		C21 H37 O5	369.264	2.593	0.695825	1.4097	0.134901	98408223	8.53861e+07	8.19496e+07	1.49846e+08	8.75654e+07	2.12295e+08	1.00876e+08	1.21185e+08	7.69394e+07	1.41814e+08	2.69161e+08	9.34342e+07	2.00897e+08	2.26926e+08	9.35454e+07	2.18892e+08	2.67842e+08	2.6175e+08	2.40173e+08
POS325		DG(16:0/12:3)+H	DG(28:3)+H	DG	(16:0/12:3)	(16:0)	(12:3)		C31 H55 O5	507.404	7.31295	0.391789	2.26814	0.00235439	1.26044e+07	1.95025e+07	8.59522e+06	1.0565e+07	1.79037e+07	3.54119e+07	2.03682e+07	1.41025e+07	1.90953e+07	6.07924e+07	4.11724e+07	5.46494e+07	2.30712e+07	3.03684e+07	4.4657e+07	4.15868e+07	5.87013e+07	2.85758e+07	2.92892e+07
POS327		DG(16:0/12:3)+H	DG(28:3)+H	DG	(16:0/12:3)	(16:0)	(12:3)		C31 H55 O5	507.404	9.49332	0.59986	2.12135	0.0149263	3.91129e+07	6.80937e+07	3.10066e+07	4.86802e+07	6.12971e+07	4.41437e+07	3.04814e+07	3.23654e+07	6.13769e+07	1.23146e+08	9.3663e+07	1.29625e+08	4.28215e+07	5.02149e+07	1.84705e+08	6.79109e+07	1.0255e+08	93178175	9.77397e+07
POS328		DG(16:0/12:3)+H	DG(28:3)+H	DG	(16:0/12:3)	(16:0)	(12:3)		C31 H55 O5	507.404	10.5975	0.726565	1.92065	0.054371	6.47627e+07	1.05872e+08	4.39973e+07	9.74667e+07	9.85226e+07	9.62587e+07	4.88186e+07	4.13387e+07	1.29396e+08	2.04522e+08	7.57715e+07	220846157	6.69552e+07	4.39865e+07	2.95828e+08	1.09393e+08	1.46257e+08	1.47752e+08	1.4309e+08
POS329		DG(29:0)+Na	DG(29:0)+Na	DG	(29:0)	(29:0)			C32 H62 O5 Na1	549.449	10.8125	0.217343	0.883874	0.533575	7.93569e+07	8.31535e+07	5.45075e+07	8.83107e+07	7.36218e+07	158860682	7.83177e+07	1.21487e+08	3.69564e+07	1.57652e+08	7.56768e+07	7.00478e+07	8.25457e+07	8.34657e+07	6.47282e+07	8.08867e+07	1.06164e+08	1.06205e+08	1.00496e+08
POS330		DG(18:1/12:3)+H	DG(30:4)+H	DG	(18:1/12:3)	(18:1)	(12:3)		C33 H57 O5	533.42	9.64253	0.418758	3.90713	0.00434235	4.90004e+06	1.14909e+07	5.00776e+06	1.14262e+07	9.63348e+06	1.15977e+07	6.1088e+06	5.70484e+06	1.6642e+07	3.26381e+07	1.52691e+07	4.96018e+07	2.44911e+07	2.43348e+07	7.2806e+07	2.15791e+07	1.96054e+07	2.65076e+07	1.5574e+07
POS331		DG(18:1/12:3)+H	DG(30:4)+H	DG	(18:1/12:3)	(18:1)	(12:3)		C33 H57 O5	533.42	10.6537	0.402593	1.8598	0.0488394	2.17733e+07	3.875e+07	1.31791e+07	3.58167e+07	3.00103e+07	2.84226e+07	1.62456e+07	1.86219e+07	4.6318e+07	5.93631e+07	2.81419e+07	6.25925e+07	2.48312e+07	1.45386e+07	9.97464e+07	4.16727e+07	5.03856e+07	5.52902e+07	4.77009e+07
POS332		DG(18:2/12:3)+H	DG(30:5)+H	DG	(18:2/12:3)	(18:2)	(12:3)		C33 H55 O5	531.404	9.76258	0.331564	1.7248	0.0137327	1.86003e+07	3.14531e+07	1.18749e+07	2.89213e+07	2.77876e+07	2.94024e+07	1.52714e+07	1.15354e+07	4.38192e+07	5.80288e+07	2.73563e+07	4.88766e+07	2.90785e+07	1.54383e+07	3.64408e+07	4.25365e+07	4.93451e+07	4.16137e+07	4.7235e+07
POS471	Y	DG(16:0/22:1)+H	DG(38:1)+H	DG	(16:0/22:1)	(16:0)	(22:1)		C41 H79 O5	651.592	13.3766	1.52488	0.0165758	7.30438e-11	1.62494e+08	2.20181e+08	167152522	2.01791e+08	2.31761e+08	2.36626e+08	2.61351e+08	2.13662e+08	2.29948e+06	4.49643e+06	3.79186e+06	2.85065e+06	3.05687e+06	2.46508e+06	4.49602e+06	4.63986e+06	1.45001e+08	1.65233e+08	1.65565e+08
POS334		DG(31:3)+Na	DG(31:3)+Na	DG	(31:3)	(31:3)			C34 H60 O5 Na1	571.433	6.39779	0.527483	0.466283	0.00380384	3.7568e+07	3.77623e+07	3.1921e+07	7.22143e+07	4.7623e+07	8.41648e+07	3.05177e+07	5.747e+07	1.5315e+07	2.50241e+07	3.17437e+07	2.77696e+07	1.44039e+07	1.27135e+07	2.08994e+07	3.82901e+07	5.28902e+07	5.18796e+07	4.85988e+07
POS336		DG(21:0/10:3)+NH4	DG(31:3)+NH4	DG	(21:0/10:3)	(21:0)	(10:3)		C34 H64 O5 N1	566.478	11.1499	0.631403	0.821386	0.232512	2.80408e+08	221359852	1.68292e+08	2.46856e+08	2.35113e+08	4.66522e+08	2.83326e+08	3.80066e+08	1.36702e+08	2.92945e+08	2.51174e+08	254499214	1.5325e+08	2.47968e+08	2.10174e+08	3.27643e+08	3.49857e+08	3.35674e+08	3.21548e+08
POS337		DG(31:3)+H	DG(31:3)+H	DG	(21:0/10:3)	(21:0)	(10:3)		C34 H61 O5	549.451	11.1506	0.264071	0.838969	0.290189	5.22126e+07	4.47045e+07	3.18237e+07	4.89986e+07	4.7829e+07	9.27362e+07	5.33874e+07	7.75524e+07	2.79614e+07	6.31682e+07	4.97274e+07	4.91535e+07	3.38553e+07	5.08955e+07	3.94601e+07	6.26805e+07	7.18863e+07	7.03866e+07	6.54754e+07
POS338		DG(31:3p)+H	DG(31:3p)+H	DG	(31:3p)	(31:3p)			C34 H61 O4	533.456	11.452	0.929141	2.4721	0.000196257	7.34285e+07	5.44577e+07	3.21791e+07	6.04222e+07	5.43751e+07	1.07984e+08	4.97259e+07	7.89018e+07	8.59232e+07	2.03332e+08	1.45382e+08	1.85952e+08	1.27836e+08	1.75366e+08	1.13231e+08	2.27397e+08	1.54795e+08	1.52958e+08	1.40485e+08
POS34		Cer(d34:0)+H	Cer(d34:0)+H	Cer	(d34:0)	(d34:0)			C34 H70 O3 N1	540.535	12.2805	0.802357	0.0603817	0.327012	2.62687e+07	1.16833e+07	2229089577	2.90072e+07	2.36213e+07	2.50602e+07	1.32956e+07	2.75101e+07	8.86324e+06	1.41541e+07	2.25324e+07	2.3355e+07	1.15962e+07	2.01189e+07	1.83403e+07	2.50825e+07	2.28296e+07	1.91612e+07	2.2922e+07
POS340		DG(16:0/16:0)+Na	DG(32:0)+Na	DG	(16:0/16:0)	(16:0)	(16:0)		C35 H68 O5 Na1	591.496	11.6772	0.618605	0.699765	0.0256757	1.53022e+08	2.2076e+08	1.39505e+08	1.48227e+08	2.02646e+08	130765915	1.72115e+08	9.44938e+07	9.86596e+07	1.13001e+08	1.02576e+08	1.23621e+08	5.07907e+07	130666465	1.73743e+08	8.97206e+07	1.6578e+08	1.67881e+08	1.79777e+08
POS341		DG(16:0/16:0)+NH4	DG(32:0)+NH4	DG	(16:0/16:0)	(16:0)	(16:0)		C35 H72 O5 N1	586.541	14.9063	0.296942	1.57873	0.042235	1.89752e+07	5.03212e+07	2.4329e+07	2.14113e+07	2.92518e+07	1.86241e+07	4.59037e+07	1.18505e+07	2.58528e+07	3.95317e+07	4.44944e+07	4.85376e+07	2.7991e+07	4.64603e+07	7.42125e+07	4.12933e+07	4.1114e+07	4.15019e+07	4.75752e+07
POS345		DG(32:1p)+Na	DG(32:1p)+Na	DG	(32:1p)	(32:1p)			C35 H66 O4 Na1	573.485	9.88874	0.574009	0.703832	0.0366894	7.94045e+07	1.38275e+08	1.13334e+08	1.5608e+08	9.71606e+07	1.18194e+08	1.21819e+08	1.18018e+08	4.09601e+07	9.75799e+07	8.70033e+07	9.14761e+07	4.43282e+07	6.73194e+07	1.54676e+08	7.98674e+07	1.32906e+08	1.24296e+08	1.23517e+08
POS346		DG(32:1p)+Na	DG(32:1p)+Na	DG	(32:1p)	(32:1p)			C35 H66 O4 Na1	573.485	10.8336	0.379321	1.07792	0.727705	1.45008e+08	2.40333e+08	1.53079e+08	2.60478e+08	107043026	1.13805e+08	1.88674e+08	1.86651e+08	7.29949e+07	291931198	1.37601e+08	2.04721e+08	1.40829e+08	1.38424e+08	3.55529e+08	1.61739e+08	1.21483e+08	1.81847e+08	1.22955e+08
POS348		DG(32:1p)+H	DG(32:1p)+H	DG	(32:1p)	(32:1p)			C35 H67 O4	551.503	12.2144	0.622223	0.66401	0.173103	1.71663e+08	2.89226e+08	2.0331e+08	1.86223e+08	1.75117e+08	1.68556e+08	6.33202e+08	3.49776e+08	7.27214e+07	1.96083e+08	1.99006e+08	2.19384e+08	1.6547e+08	1.39392e+08	3.45587e+08	107953104	2.79217e+08	2.59379e+08	2.49852e+08
POS349		DG(32:1p)+H	DG(32:1p)+H	DG	(32:1p)	(32:1p)			C35 H67 O4	551.503	17.7425	0.202834	1.09795	0.540099	7.20765e+07	9.12642e+07	6.68853e+07	1.07272e+08	1.0337e+08	9.6093e+07	1.12761e+08	8.74548e+07	6.15754e+07	1.60204e+08	9.75364e+07	1.17751e+08	7.0753e+07	6.47704e+07	1.45985e+08	9.08052e+07	1.23552e+08	1.07858e+08	1.04676e+08
POS35		Cer(d18:0/16:0)+H	Cer(d34:0)+H	Cer	(d18:0/16:0)	(d18:0)	(16:0)		C34 H70 O3 N1	540.535	13.2679	0.608435	2.65827	2.51152e-05	1.95817e+07	1.74978e+07	2.92559e+07	1.62278e+07	3.12118e+07	2.13671e+07	2.23864e+07	2.93197e+07	4.13186e+07	8.05349e+07	6.94215e+07	5.37344e+07	4.1126e+07	5.99166e+07	6.31994e+07	8.7442e+07	5.34751e+07	4.79642e+07	5.11611e+07
POS350		DG(32:1p)+H	DG(32:1p)+H	DG	(32:1p)	(32:1p)			C35 H67 O4	551.503	22.8499	0.332717	1.08915	0.416273	9.61774e+07	1.04698e+08	7.76252e+07	9.81679e+07	1.04186e+08	1.4531e+08	1.11879e+08	1.16894e+08	8.15849e+07	9.64493e+07	1.2224e+08	1.19299e+08	114685834	1.65776e+08	9.99296e+07	1.31194e+08	133664991	131309495	1.43608e+08
POS351		DG(32:2p)+H	DG(32:2p)+H	DG	(32:2p)	(32:2p)			C35 H65 O4	549.488	21.9027	0.167409	0.786847	0.265259	1.40815e+07	7.67853e+06	5.68281e+06	1.67504e+07	8.71464e+06	1.75747e+07	5.30798e+06	1.47405e+07	6.37156e+06	7.20752e+06	1.23318e+07	8.3405e+06	8.12749e+06	1.35803e+07	4.55552e+06	1.07194e+07	1.57996e+07	1.19291e+07	1.44894e+07
POS352		DG(32:2p)+H	DG(32:2p)+H	DG	(32:2p)	(32:2p)			C35 H65 O4	549.488	22.7518	0.246814	0.677906	0.0188329	2.44664e+07	1.52739e+07	1.03738e+07	2.54236e+07	2.06517e+07	2.77571e+07	1.16449e+07	2.31326e+07	1.18714e+07	1.20179e+07	1.40109e+07	1.49485e+07	1.09043e+07	1.41518e+07	1.38476e+07	1.58476e+07	2.0401e+07	1.94811e+07	1.83817e+07
POS353		DG(33:2)+Na	DG(33:2)+Na	DG	(33:2)	(33:2)			C36 H66 O5 Na1	601.48	12.5151	0.270372	1.23319	0.438647	1.1511e+08	2.72949e+07	5.1886e+07	8.9478e+07	1.78254e+07	3.74337e+07	1.7163e+07	3.4709e+07	4.39079e+07	5.56007e+07	6.8495e+07	5.59819e+07	6.78584e+07	6.8208e+07	2.83599e+07	9.36417e+07	4.20917e+07	3.74307e+07	3.48622e+07
POS354		DG(33:4)+H	DG(33:4)+H	DG	(33:4)	(33:4)			C36 H63 O5	575.467	10.6016	1.03579	0.624754	0.0631883	2.66625e+08	2.28844e+08	1.87986e+08	2.61112e+08	2.10169e+08	590377476	4.17135e+08	5.42318e+08	1.34204e+08	2.62786e+08	1.58034e+08	1.7709e+08	133805005	3.21018e+08	167709017	3.35043e+08	3.93555e+08	3.66824e+08	3.25769e+08
POS355		DG(33:4)+NH4	DG(33:4)+NH4	DG	(33:4)	(33:4)			C36 H66 O5 N1	592.494	11.1802	1.0586	0.761238	0.102394	4.13515e+08	4.0794e+08	3.30582e+08	5.74916e+08	4.71214e+08	7.74697e+08	5.07245e+08	7.83389e+08	2.35382e+08	457472720	3.82925e+08	4.30449e+08	229282800	474312378	468947506	5.66766e+08	6.47138e+08	5.80779e+08	6.99136e+08
POS356		DG(33:5)+H	DG(33:5)+H	DG	(33:5)	(33:5)			C36 H61 O5	573.451	8.33747	0.366116	1.75108	0.0357212	3.09784e+07	2.29412e+07	1.38543e+07	2.46778e+07	2.5915e+07	5.33099e+07	2.13149e+07	4.57264e+07	2.74945e+07	1.03083e+08	4.33311e+07	5.52946e+07	4.15722e+07	5.19594e+07	3.11203e+07	6.41598e+07	5.27484e+07	4.28652e+07	4.63007e+07
POS358		DG(33:5)+H	DG(33:5)+H	DG	(33:5)	(33:5)			C36 H61 O5	573.451	10.2512	0.366327	0.599427	0.0395588	2.64835e+07	2.33234e+07	2.45523e+07	3.39329e+07	2.21745e+07	6.34071e+07	4.44952e+07	6.05648e+07	1.22877e+07	2.51897e+07	2.04449e+07	2.15558e+07	15409220	3.03826e+07	1.75441e+07	3.6375e+07	4.48979e+07	4.07055e+07	3.88868e+07
POS359		DG(33:5)+NH4	DG(33:5)+NH4	DG	(33:5)	(33:5)			C36 H64 O5 N1	590.478	10.2679	0.827124	0.588002	0.0398651	1.39464e+08	1.10415e+08	1.27299e+08	1.72033e+08	1.05107e+08	3.2698e+08	2.11882e+08	3.19587e+08	6.47243e+07	1.1469e+08	1.02805e+08	1.10202e+08	7.83936e+07	1.39549e+08	9.42473e+07	1.84898e+08	219182535	1.99602e+08	1.90003e+08
POS36		Cer(d18:0/16:0)+H	Cer(d34:0)+H	Cer	(d18:0/16:0)	(d18:0)	(16:0)		C34 H70 O3 N1	540.535	14.4367	0.312664	2.01701	0.00958952	1.22786e+07	8.99409e+06	6.45213e+06	1.03333e+07	6.93081e+06	1.16274e+07	6.45664e+06	9.02813e+06	1.15965e+07	1.37539e+07	2.40504e+07	1.00367e+07	2.53779e+07	2.95351e+07	7.52718e+06	2.3551e+07	1.48857e+07	1.4569e+07	1.26534e+07
NEG902	Y	TG(36:2)+NH4	TG(36:2)+NH4	TG	(36:2)	(36:2)			C39 H74 O6 N1	652.551	14.1751	2.07098	1.60784	0.0112383	8.8984e+08	8.80219e+08	2.86266e+08	6.18962e+08	1133777241	8.15221e+08	1555639923	6.65204e+08	1529860945	1834012924	1251787903	1227541502	1269624020	1670013117	7.35119e+08	1487879733	1837773944	1774565993	1808980564
POS361		DG(33:6)+NH4	DG(33:6)+NH4	DG	(33:6)	(33:6)			C36 H62 O5 N1	588.462	9.38053	0.410066	0.497521	0.0293267	2.28812e+07	2.38788e+07	4.34561e+07	3.69821e+07	2.3004e+07	6.5412e+07	9.60248e+07	5.60204e+07	1.41628e+07	2.13066e+07	1.89121e+07	2.90097e+07	1.34993e+07	2.7741e+07	2.11128e+07	3.7174e+07	4.84426e+07	4.46691e+07	4.1582e+07
POS362		DG(16:0/18:1)+NH4	DG(34:1)+NH4	DG	(16:0/18:1)	(16:0)	(18:1)		C37 H74 O5 N1	612.556	14.9694	0.19968	0.99563	0.967807	1.37463e+08	1.53392e+08	1.14694e+08	1.61799e+08	1.72613e+08	1.51871e+08	1.573e+08	1.02819e+08	112052122	1.56404e+08	130888218	1.48414e+08	9.42144e+07	1.3805e+08	2.15761e+08	1.51133e+08	1.70217e+08	185928756	2.02095e+08
POS363		DG(34:1e)+Na	DG(34:1e)+Na	DG	(34:1e)	(34:1e)			C37 H72 O4 Na1	603.532	15.0036	0.170949	1.36752	0.0693139	1.44224e+07	1.51128e+07	1.72392e+07	2.08397e+07	1.88618e+07	1.8518e+07	1.53796e+07	1.38146e+07	1.54879e+07	3.62933e+07	1.87156e+07	3.49065e+07	1.26362e+07	2.11518e+07	2.29806e+07	2.13325e+07	2.33185e+07	2.29825e+07	4.23107e+07
POS364		DG(34:1p)+Na	DG(34:1p)+Na	DG	(34:1p)	(34:1p)			C37 H70 O4 Na1	601.517	12.2458	0.426387	0.869155	0.229308	235468256	2.37788e+08	2.29941e+08	2.64107e+08	2.32459e+08	2.58343e+08	1.51116e+08	131534197	1.6757e+08	1.73301e+08	2.56052e+08	159632654	1.29956e+08	237138091	1.99461e+08	1.89877e+08	2.97082e+08	2.35048e+08	2.87729e+08
POS366		DG(16:0/18:2)+NH4	DG(34:2)+NH4	DG	(16:0/18:2)	(16:0)	(18:2)		C37 H72 O5 N1	610.541	11.5707	0.368553	1.50503	0.0163224	3.73183e+07	2.68971e+07	2.73379e+07	2.78262e+07	4.45852e+07	4.75701e+07	3.42513e+07	3.11639e+07	3.90473e+07	4.44491e+07	4.25e+07	7.25977e+07	4.976e+07	7.99575e+07	3.40456e+07	5.44609e+07	6.00511e+07	3.84017e+07	4.3725e+07
POS368		DG(16:0/18:2)+NH4	DG(34:2)+NH4	DG	(16:0/18:2)	(16:0)	(18:2)		C37 H72 O5 N1	610.541	11.7459	0.0815791	1.08886	0.658262	4.13591e+07	5.0767e+07	4.79341e+07	5.28477e+07	5.216e+07	6.01918e+07	6.2546e+07	6.76902e+07	2.92737e+07	1.0616e+08	7.7558e+07	9.38167e+07	3.57799e+07	4.72614e+07	4.15287e+07	4.28169e+07	1.02513e+08	5.47053e+07	5.84565e+07
POS369		DG(16:0/18:2)+NH4	DG(34:2)+NH4	DG	(16:0/18:2)	(16:0)	(18:2)		C37 H72 O5 N1	610.541	12.6392	0.249939	1.26147	0.384007	3.5964e+07	3.31417e+07	2.96558e+07	3.23199e+07	3.14096e+07	4.36731e+07	7.63152e+07	8.17954e+07	4.59789e+07	6.98355e+07	3.65141e+07	6.61454e+07	1.25771e+08	4.72882e+07	3.07785e+07	3.72098e+07	4.72377e+07	5.03664e+07	4.00944e+07
POS37		Cer(d34:0+O)+H	Cer(d34:0+O)+H	Cer	(d34:0+O)	(d34:0+O)			C34 H70 O4 N1	556.53	9.96311	0.174767	0.180896	0.312241	2.14114e+06	680207	1.10436e+08	8.20099e+06	4.24297e+06	4.00181e+06	2.22016e+06	5.08873e+06	304272	408211	4.62936e+06	2.6916e+06	1.76112e+06	7.3196e+06	2.70777e+06	4.96302e+06	4.24556e+06	3.79755e+06	4.04875e+06
POS896	Y	TG(36:2)+NH4	TG(36:2)+NH4	TG	(36:2)	(36:2)			C39 H74 O6 N1	652.551	10.7915	1.61797	1.71168	0.0129346	427299988	5.44122e+08	3.27627e+08	4.58838e+08	5.22926e+08	3.37736e+08	390599740	2.12703e+08	8.02626e+08	8.88519e+08	5.51016e+08	8.54174e+08	4.94331e+08	3.89791e+08	1116951073	4.17375e+08	4.97425e+08	5.8684e+08	6.62494e+08
POS38		Cer(d34:0+pO)+H	Cer(d34:0+pO)+H	Cer	(d34:0+pO)	(d34:0+pO)			C34 H70 O4 N1	556.53	10.5335	0.343073	0.0489884	0.333011	2.71467e+06	841416	419939599	5.09716e+06	3.12987e+06	3.19455e+06	2.06185e+06	2.85136e+06	491405	472941	3.69689e+06	2.85605e+06	1.52014e+06	6.36151e+06	2.65618e+06	3.49147e+06	3.27072e+06	2.93476e+06	2.93031e+06
POS142	Y	Cer(d18:1+hO/22:0+O)+H	Cer(d40:1+hO+O)+H	Cer	(d18:1+hO/22:0+O)	(d18:1+hO)	(22:0+O)		C40 H80 O5 N1	654.603	14.6524	1.77089	2.20165	0.00168639	189847961	2.7616e+08	1.72293e+08	1.96645e+08	222176406	2.66165e+08	325148508	2.45269e+08	3.54058e+08	3.96126e+08	6.5799e+08	4.16656e+08	6.06183e+08	8.29064e+08	2.31718e+08	6.77488e+08	4.76543e+08	4.8458e+08	4.75617e+08
POS383		DG(34:2e)+Na	DG(34:2e)+Na	DG	(34:2e)	(34:2e)			C37 H70 O4 Na1	601.517	14.0219	0.418701	0.811976	0.0691483	1.51321e+08	1.48433e+08	1.33555e+08	1.57575e+08	2.12291e+08	1.33756e+08	1.6864e+08	9.91474e+07	9.51802e+07	1.29866e+08	1.1495e+08	1.15467e+08	9.17326e+07	1.65493e+08	1.21175e+08	1.44339e+08	1.63115e+08	1.70147e+08	1.77575e+08
POS134	Y	Cer(d18:0+pO/22:0+O)+H	Cer(d40:0+pO+O)+H	Cer	(d18:0+pO/22:0+O)	(d18:0+pO)	(22:0+O)		C40 H82 O5 N1	656.619	15.3857	1.67525	3.43802	0.000178577	9.00115e+07	1.30959e+08	6.69157e+07	8.41134e+07	9.16182e+07	1.26193e+08	1.04996e+08	1.40982e+08	2.11057e+08	278308748	477777089	2.76047e+08	4.02731e+08	5.23262e+08	1.79518e+08	5.24754e+08	2.86558e+08	2.76905e+08	282292764
POS386		DG(34:2p)+Na	DG(34:2p)+Na	DG	(34:2p)	(34:2p)			C37 H68 O4 Na1	599.501	12.2098	0.72227	0.601017	0.000976655	1.17052e+08	1.83159e+08	1.29121e+08	1.4449e+08	128720638	130984600	1.94283e+08	122680182	6.87164e+07	1.08326e+08	5.60101e+07	7.22181e+07	6.50882e+07	122822197	1.19159e+08	7.9123e+07	1.42504e+08	1.18149e+08	1.22069e+08
POS387		DG(34:2p)+H	DG(34:2p)+H	DG	(34:2p)	(34:2p)			C37 H69 O4	577.519	17.7571	0.17044	1.10305	0.606369	6.37405e+07	7.09093e+07	5.00328e+07	8.76738e+07	3.74765e+07	8.462e+07	7.44457e+07	7.43363e+07	4.00653e+07	1.07501e+08	8.64301e+07	8.49801e+07	4.48835e+07	3.69184e+07	1.29272e+08	6.91658e+07	9.36906e+07	8.85027e+07	9.30101e+07
POS388		DG(34:2p)+Na	DG(34:2p)+Na	DG	(34:2p)	(34:2p)			C37 H68 O4 Na1	599.501	21.0112	0.863727	1.24438	0.0792347	2.47278e+08	2.12309e+08	2.02903e+08	3.01055e+08	2.33343e+08	2.51244e+08	2.84591e+08	2.45038e+08	2.50306e+08	241702539	3.93111e+08	2.88489e+08	3.32337e+08	4.00601e+08	1.70137e+08	3.84404e+08	3.3096e+08	3.17528e+08	3.23753e+08
POS975	Y	TG(16:0/10:1/12:2)+H	TG(38:3)+H	TG	(16:0/10:1/12:2)	(16:0)	(10:1)	(12:2)	C41 H73 O6	661.54	13.9388	1.11212	1.66176	0.0262557	1.73288e+08	2.70795e+08	2.66722e+08	2.21175e+08	238928472	1.69409e+08	3.95352e+08	9.92218e+07	2.13481e+08	2.64566e+08	5.32355e+08	3.18561e+08	3.37971e+08	6.60069e+08	3.08136e+08	4.14015e+08	3.30624e+08	3.47492e+08	354759586
POS390		DG(16:0/18:3)+H	DG(34:3)+H	DG	(16:0/18:3)	(16:0)	(18:3)		C37 H67 O5	591.498	8.55716	0.154442	0.79597	0.225806	8.59925e+06	1.33083e+07	8.40214e+06	1.30873e+07	1.47384e+07	1.1252e+07	1.63895e+07	1.25755e+07	1.19996e+07	1.65953e+07	7.54402e+06	1.28113e+07	3.78611e+06	4.27086e+06	1.46254e+07	6.65289e+06	2.66395e+07	1.29253e+07	1.24812e+07
POS1015	Y	TG(18:3/10:4/11:2)+H	TG(39:9)+H	TG	(18:3/10:4/11:2)	(18:3)	(10:4)	(11:2)	C42 H63 O6	663.462	10.5885	1.16239	1.42928	0.0419373	4.32725e+08	4.92414e+08	2.53939e+08	3.41566e+08	4.42303e+08	4.02853e+08	264715737	2.2659e+08	6.39567e+08	6.32431e+08	3.61302e+08	6.55184e+08	3.9919e+08	2.70624e+08	7.08786e+08	4.16518e+08	5.12457e+08	4.66618e+08	5.07755e+08
POS392		DG(16:0/18:3)+H	DG(34:3)+H	DG	(16:0/18:3)	(16:0)	(18:3)		C37 H67 O5	591.498	10.6731	0.916925	1.20402	0.413076	4.27296e+08	8.44026e+08	3.59438e+08	6.47568e+08	6.13196e+08	593356180	4.78932e+08	3.79039e+08	4.46762e+08	7.68964e+08	5.33472e+08	8.40266e+08	3.047e+08	4.19712e+08	1352220759	5.62771e+08	1082435657	8.11799e+08	7.2912e+08
POS393		DG(16:0/18:3)+NH4	DG(34:3)+NH4	DG	(16:0/18:3)	(16:0)	(18:3)		C37 H70 O5 N1	608.525	10.6747	0.420754	1.21656	0.387481	7.88626e+07	1.6727e+08	8.02484e+07	1.31974e+08	1.16605e+08	1.19744e+08	9.85915e+07	7.58027e+07	9.22319e+07	150956785	9.94264e+07	1.68119e+08	6.50016e+07	9.04157e+07	2.77157e+08	1.14005e+08	2.07437e+08	1.61674e+08	1.4133e+08
POS1014	Y	TG(18:4/10:2/11:3)+H	TG(39:9)+H	TG	(18:4/10:2/11:3)	(18:4)	(10:2)	(11:3)	C42 H63 O6	663.462	9.47416	1.18189	2.52181	0.0283184	1.01911e+08	2.42049e+08	1.2485e+08	1.16375e+08	1.84033e+08	1.06188e+08	144234958	9.455e+07	4.96349e+08	2.18121e+08	7.72389e+08	1.80728e+08	5.2863e+08	1.10488e+08	4.07251e+08	9.58211e+07	161935265	1.5842e+08	1.75883e+08
POS395		DG(16:0/18:3)+NH4	DG(34:3)+NH4	DG	(16:0/18:3)	(16:0)	(18:3)		C37 H70 O5 N1	608.525	10.9334	0.155941	0.847338	0.0932134	3.51623e+07	3.82802e+07	3.19934e+07	4.22995e+07	3.43997e+07	3.75496e+07	4.07124e+07	3.73862e+07	2.30786e+07	3.54122e+07	2.44825e+07	31083102	4.79782e+07	2.35185e+07	3.28726e+07	3.38976e+07	4.05297e+07	4.10445e+07	4.47025e+07
POS397		DG(16:0/18:3)+NH4	DG(34:3)+NH4	DG	(16:0/18:3)	(16:0)	(18:3)		C37 H70 O5 N1	608.525	11.7141	0.173602	1.16449	0.233113	5.06708e+07	2.96183e+07	3.1024e+07	3.63599e+07	3.17261e+07	5.51868e+07	2.35499e+07	4.52973e+07	3.23896e+07	4.54422e+07	4.13947e+07	3.9944e+07	6.09431e+07	4.08582e+07	4.08001e+07	5.15714e+07	3.36257e+07	4.00773e+07	3.14418e+07
POS399		DG(16:0/18:3)+NH4	DG(34:3)+NH4	DG	(16:0/18:3)	(16:0)	(18:3)		C37 H70 O5 N1	608.525	11.8412	0.363104	1.3155	0.0929402	7.3298e+07	6.41778e+07	5.96634e+07	6.35951e+07	1.17924e+08	4.1088e+07	6.92495e+07	8.59881e+07	112278183	5.95662e+07	151707544	9.14086e+07	7.88318e+07	8.61678e+07	8.14486e+07	9.49854e+07	1.33546e+08	7.90905e+07	8.28183e+07
POS4		AGlcSiE(16:1)+NH4	AGlcSiE(16:1)+NH4	AGlcSiE	(16:1)	(16:1)			C51 H92 O7 N1	830.687	17.1577	0.572223	1.31564	0.00459499	1.57908e+08	1.80106e+08	1.37163e+08	1.73459e+08	1.3429e+08	1.99711e+08	1.69024e+08	1.69594e+08	170570169	2.13043e+08	2.27973e+08	281238979	1.8219e+08	1.81453e+08	2.3509e+08	2.46742e+08	2.32687e+08	2.44213e+08	248111386
POS40		Cer(d18:1/16:0)+H	Cer(d34:1)+H	Cer	(d18:1/16:0)	(d18:1)	(16:0)		C34 H68 O3 N1	538.519	12.8613	0.876765	1.98145	0.00683172	9.13854e+07	6.77455e+07	4.10228e+07	1.01801e+08	6.62097e+07	1.09449e+08	4.64108e+07	1.18721e+08	8.91269e+07	1.21492e+08	2.00919e+08	1.4387e+08	1.53001e+08	1.96454e+08	9.02274e+07	2.78479e+08	1.41389e+08	1.43719e+08	1.55516e+08
POS400		DG(16:1/18:2)+NH4	DG(34:3)+NH4	DG	(16:1/18:2)	(16:1)	(18:2)		C37 H70 O5 N1	608.525	12.7589	0.514685	1.6116	0.0222719	5.81544e+07	4.65666e+07	3.69564e+07	4.88789e+07	6.13054e+07	6.9344e+07	1.04115e+08	1.36685e+08	5.65816e+07	1.16481e+08	9.36138e+07	1.19484e+08	1.29185e+08	8.54702e+07	1.51548e+08	1.53362e+08	8.35509e+07	8.93771e+07	7.95302e+07
POS401		DG(16:1/18:2)+NH4	DG(34:3)+NH4	DG	(16:1/18:2)	(16:1)	(18:2)		C37 H70 O5 N1	608.525	13.1567	0.816302	0.774199	0.00300765	2.84358e+08	3.37796e+08	2.98767e+08	3.28226e+08	353153597	3.24302e+08	3.17175e+08	2.46909e+08	2.02539e+08	2.307e+08	2.59831e+08	2.49809e+08	1.53974e+08	2.80343e+08	2.69273e+08	2.81819e+08	327282360	3.49517e+08	3.75686e+08
POS402		DG(34:3p)+Na	DG(34:3p)+Na	DG	(34:3p)	(34:3p)			C37 H66 O4 Na1	597.485	9.91663	0.464472	0.430197	0.000476361	3.16633e+07	4.64848e+07	1.93145e+07	4.64942e+07	1.93422e+07	4.14734e+07	3.91694e+07	5.36719e+07	1.33303e+07	1.66585e+07	2.01401e+07	1.42446e+07	1.06495e+07	1.41076e+07	2.16761e+07	1.72259e+07	3.15635e+07	5.17244e+07	3.18385e+07
POS404		DG(34:3p)+H	DG(34:3p)+H	DG	(34:3p)	(34:3p)			C37 H67 O4	575.503	12.6644	0.442992	1.03084	0.841543	3.4295e+08	609101719	3.67575e+08	3.48264e+08	4.05179e+08	4.12996e+08	6.70779e+08	4.32824e+08	3.13698e+08	5.84896e+08	3.25975e+08	5.32032e+08	3.99967e+08	5.25437e+08	7.08366e+08	3.09999e+08	8.0596e+08	4.70839e+08	4.29262e+08
POS406		DG(34:3p)+H	DG(34:3p)+H	DG	(34:3p)	(34:3p)			C37 H67 O4	575.503	13.992	0.89018	0.69709	0.00246044	2.58252e+08	3.45454e+08	2.91563e+08	3.07257e+08	3.61737e+08	292988024	3.91012e+08	2.14749e+08	1.84385e+08	2.46599e+08	1.92631e+08	2.24792e+08	1.39766e+08	2.83241e+08	229704607	2.15823e+08	3.17634e+08	3.54918e+08	3.25209e+08
POS407		DG(34:3p)+H	DG(34:3p)+H	DG	(34:3p)	(34:3p)			C37 H67 O4	575.503	15.8572	0.379072	0.723773	0.0280477	4.96059e+07	6.50013e+07	4.72514e+07	7.32951e+07	3.80149e+07	7.07878e+07	7.65853e+07	5.54097e+07	2.4039e+07	5.26683e+07	4.50665e+07	4.59984e+07	2.6496e+07	3.90214e+07	6.19938e+07	4.91973e+07	7.15985e+07	7.0731e+07	7.45893e+07
POS232	Y	CerG1(d30:0)+NH4	CerG1(d30:0)+NH4	CerG1	(d30:0)	(d30:0)			C36 H75 O8 N2	663.552	12.4097	1.25724	0.0322612	1.34815e-05	1.2884e+08	2.68682e+08	194711321	1.18573e+08	2.61301e+08	1.13128e+08	2.98413e+08	1.16115e+08	5.29616e+06	1.32649e+07	6.46802e+06	1.20022e+06	6.16405e+06	1.60265e+06	6.41034e+06	7.97791e+06	9.94648e+07	1.09745e+08	1.07618e+08
POS413		DG(34:3p)+H	DG(34:3p)+H	DG	(34:3p)	(34:3p)			C37 H67 O4	575.503	22.8477	0.545682	0.960956	0.661972	3.47768e+08	3.39811e+08	2.56113e+08	3.37215e+08	3.63245e+08	4.86485e+08	3.68675e+08	3.79014e+08	2.61425e+08	310708600	3.6316e+08	3.29019e+08	3.16807e+08	4.66776e+08	3.24932e+08	3.93117e+08	4.16958e+08	4.10099e+08	4.21076e+08
POS414		DG(34:3p)+H	DG(34:3p)+H	DG	(34:3p)	(34:3p)			C37 H67 O4	575.503	23.6664	0.487612	0.575365	0.034949	5.58901e+07	4.89835e+07	2.02006e+07	71942941	4.43856e+07	1.08318e+08	3.51941e+07	7.71776e+07	2.85315e+07	3.70574e+07	3.99735e+07	2.06827e+07	1.90018e+07	3.2633e+07	3.4216e+07	5.3776e+07	6.87569e+07	1.03591e+08	6.48953e+07
POS42		Cer(d18:1/16:0+O)+H	Cer(d34:1+O)+H	Cer	(d18:1/16:0+O)	(d18:1)	(16:0+O)		C34 H68 O4 N1	554.514	12.3823	0.370966	2.37672	0.00758321	1.24441e+07	8.30713e+06	6.0141e+06	7.67558e+06	1.33105e+07	1.26799e+07	1.14149e+07	1.34555e+07	1.29274e+07	1.9818e+07	2.4069e+07	2.37232e+07	2.07703e+07	5.24884e+07	1.36149e+07	3.5327e+07	2.07655e+07	1.94055e+07	3.98416e+07
POS420		DG(34:4)+Na	DG(34:4)+Na	DG	(34:4)	(34:4)			C37 H64 O5 Na1	611.465	7.73147	0.302345	0.43945	3.26071e-05	1.33571e+07	1.94362e+07	1.88385e+07	1.63167e+07	1.71037e+07	1.40863e+07	2.07049e+07	1.4458e+07	5.39384e+06	9.62501e+06	7.87718e+06	2.07248e+06	3.19537e+06	1.2306e+07	9.45104e+06	9.09787e+06	1.60935e+07	1.45923e+07	2.19699e+07
POS427		DG(34:4)+NH4	DG(34:4)+NH4	DG	(18:4/16:0)	(18:4)	(16:0)		C37 H68 O5 N1	606.509	10.8787	0.365094	0.700945	0.0236812	5.19101e+07	3.19457e+07	4.61608e+07	4.15606e+07	4.21323e+07	6.69343e+07	6.51637e+07	7.72101e+07	2.90938e+07	3.75482e+07	4.42539e+07	2.44598e+07	3.44089e+07	5.01463e+07	3.32638e+07	4.33376e+07	5.12701e+07	4.67579e+07	5.21477e+07
POS428		DG(18:4/16:0)+H	DG(34:4)+H	DG	(18:4/16:0)	(18:4)	(16:0)		C37 H65 O5	589.483	10.7901	1.36722	1.61069	0.129123	3.40082e+08	7.22764e+08	2.60448e+08	4.46042e+08	5.22773e+08	3.28061e+08	3.73416e+08	2.64431e+08	4.37054e+08	880314335	4.94028e+08	9.27825e+08	2.43618e+08	3.79281e+08	1469121581	4.16397e+08	7.21385e+08	6.84869e+08	6.47489e+08
POS429		DG(16:1/18:3)+NH4	DG(34:4)+NH4	DG	(16:1/18:3)	(16:1)	(18:3)		C37 H68 O5 N1	606.509	12.1706	0.18052	0.821453	0.141696	3.79869e+07	3.89247e+07	3.67344e+07	4.08695e+07	4.89231e+07	2.88768e+07	6.27492e+07	6.32443e+07	2.69037e+07	4.39001e+07	3.36909e+07	4.06481e+07	3.24175e+07	4.84547e+07	3.86529e+07	2.96661e+07	4.33085e+07	4.90146e+07	5.41335e+07
POS157	Y	Cer(d18:0+pO/24:0)+H	Cer(d42:0+pO)+H	Cer	(d18:0+pO/24:0)	(d18:0+pO)	(24:0)		C42 H86 O4 N1	668.655	17.2137	3.13101	1.44996	0.00150044	2467080046	3559716519	2088079143	2506646668	2421180369	3032520886	3126650260	2601942965	2504205117	4568262731	4651482255	3944039448	3330226934	4036088826	3918354596	4661956332	4270719765	4356232355	4301407018
POS430		DG(34:4p)+Na	DG(34:4p)+Na	DG	(34:4p)	(34:4p)			C37 H64 O4 Na1	595.47	10.2752	0.476606	0.245984	5.84921e-06	2.14921e+07	3.30424e+07	3.18916e+07	3.27558e+07	2.62779e+07	2.40207e+07	4.86251e+07	2.31658e+07	5.06499e+06	9.14208e+06	7.21624e+06	7.68192e+06	2.93891e+06	8.83326e+06	1.157e+07	6.9016e+06	2.99723e+07	2.77109e+07	2.69316e+07
POS431		DG(35:4)+NH4	DG(35:4)+NH4	DG	(35:4)	(35:4)			C38 H70 O5 N1	620.525	11.7671	0.242255	1.32196	0.0618118	6.03342e+07	5.57843e+07	3.59961e+07	6.63612e+07	6.89759e+07	7.29576e+07	4.95233e+07	7.04793e+07	5.23154e+07	7.60145e+07	8.12046e+07	7.88093e+07	5.61233e+07	6.99854e+07	1.28846e+08	9.17846e+07	8.40197e+07	7.71726e+07	7.09235e+07
POS432		DG(20:0/16:0)+NH4	DG(36:0)+NH4	DG	(20:0/16:0)	(20:0)	(16:0)		C39 H80 O5 N1	642.603	17.5611	0.98957	0.0198708	4.43527e-06	6.60252e+07	1.57571e+08	7.52178e+07	8.30562e+07	1.05278e+08	9.32696e+07	1.72623e+08	7.72893e+07	909017	1.81942e+06	2.09259e+06	2.6596e+06	1.38316e+06	2.06236e+06	2.23438e+06	3.3388e+06	5.76938e+07	5.7057e+07	6.28016e+07
POS435		DG(36:2)+H	DG(36:2)+H	DG	(36:2)	(36:2)			C39 H73 O5	621.545	14.1786	0.32906	0.150724	7.08e-05	1.18164e+07	2.37279e+07	1.07089e+07	1.3012e+07	1.1892e+07	1.39051e+07	2.03404e+07	6.35121e+06	372001	500778	6.13246e+06	780550	583631	1.3415e+06	1.3014e+06	5.83168e+06	1.06902e+07	1.1259e+07	1.16141e+07
POS436		DG(18:1/18:1)+NH4	DG(36:2)+NH4	DG	(18:1/18:1)	(18:1)	(18:1)		C39 H76 O5 N1	638.572	15.0041	0.170057	1.01978	0.860217	1.07389e+08	1.13511e+08	9.13186e+07	129536141	1.47888e+08	1.23042e+08	1.21256e+08	8.70409e+07	1.03036e+08	1.1976e+08	9.97182e+07	116604271	8.0242e+07	1.06524e+08	1.80357e+08	1.32962e+08	1.4333e+08	1.4926e+08	1.60384e+08
POS437		DG(18:1/18:2)+NH4	DG(36:3)+NH4	DG	(18:1/18:2)	(18:1)	(18:2)		C39 H74 O5 N1	636.556	11.6112	0.1654	1.2422	0.0255774	1.81719e+07	2.04778e+07	1.85115e+07	1.4797e+07	2.24229e+07	25525729	1.33505e+07	2.25444e+07	2.16502e+07	3.10763e+07	2.16576e+07	2.23817e+07	2.16454e+07	2.29002e+07	2.4914e+07	2.73107e+07	2.40608e+07	2.04185e+07	2.80013e+07
POS438		DG(18:0/18:3)+H	DG(36:3)+H	DG	(18:0/18:3)	(18:0)	(18:3)		C39 H71 O5	619.53	11.8257	0.270935	1.16027	0.626107	9.32645e+07	1.12866e+08	1.93725e+07	4.43735e+07	3.12586e+07	4.34373e+07	2.29039e+07	3.28941e+07	4.7996e+07	119935018	4.59326e+07	6.60574e+07	3.3821e+07	2.9743e+07	8.00386e+07	4.10156e+07	4.81804e+07	4.8646e+07	4.5439e+07
POS439		DG(18:0/18:3)+H	DG(36:3)+H	DG	(18:0/18:3)	(18:0)	(18:3)		C39 H71 O5	619.53	12.1339	0.356129	0.672162	0.00141924	3.0484e+07	3.83143e+07	3.27871e+07	4.07777e+07	3.8823e+07	3.75321e+07	3.74487e+07	4.02044e+07	2.20259e+07	3.70961e+07	2.05925e+07	2.57689e+07	1.17402e+07	2.59179e+07	3.37746e+07	2.22935e+07	3.33824e+07	3.64566e+07	5.1684e+07
POS171	Y	Cer(d18:1+hO/24:0+O)+H	Cer(d42:1+hO+O)+H	Cer	(d18:1+hO/24:0+O)	(d18:1+hO)	(24:0+O)		C42 H84 O5 N1	682.634	15.9362	2.07395	1.79773	0.00304873	4.42551e+08	6.09071e+08	3.57834e+08	4.27458e+08	4.5823e+08	6.04942e+08	6.83341e+08	5.33503e+08	5.74168e+08	8.41075e+08	1160366707	7.2908e+08	9.88062e+08	1418025848	5.54941e+08	1135399855	1005886161	8.38043e+08	9.28623e+08
POS440		DG(18:1/18:2)+H	DG(36:3)+H	DG	(18:1/18:2)	(18:1)	(18:2)		C39 H71 O5	619.53	12.6618	0.604931	0.545273	5.06566e-05	7.07558e+07	7.42816e+07	6.44096e+07	7.77165e+07	7.04069e+07	7.4415e+07	9.626e+07	7.80265e+07	4.17709e+07	4.66676e+07	3.89384e+07	3.99442e+07	2.69337e+07	6.12145e+07	5.66823e+07	1.84318e+07	7.65259e+07	7.62597e+07	6.93949e+07
POS441		DG(18:1/18:2)+NH4	DG(36:3)+NH4	DG	(18:1/18:2)	(18:1)	(18:2)		C39 H74 O5 N1	636.556	12.6871	0.280587	0.723656	0.051328	3.65346e+07	2.97585e+07	3.60695e+07	3.43453e+07	3.69785e+07	4.53616e+07	5.7725e+07	6.60962e+07	2.28094e+07	2.05765e+07	2.63132e+07	3.8438e+07	2.31716e+07	3.15402e+07	4.51785e+07	4.00921e+07	3.60058e+07	4.52255e+07	4.92786e+07
POS181	Y	Cer(d18:0+pO/25:0)+H	Cer(d43:0+pO)+H	Cer	(d18:0+pO/25:0)	(d18:0+pO)	(25:0)		C43 H88 O4 N1	682.671	17.9012	1.83426	2.32023	9.14326e-05	2.4303e+08	2.88811e+08	1.39178e+08	2.57606e+08	1.93423e+08	3.09735e+08	2.18103e+08	3.41305e+08	3.29558e+08	6.2358e+08	7.36245e+08	5.4127e+08	5.56747e+08	6.28759e+08	3.99449e+08	8.04412e+08	5.06963e+08	5.48236e+08	5.98588e+08
POS443		DG(18:1/18:2)+H	DG(36:3)+H	DG	(18:1/18:2)	(18:1)	(18:2)		C39 H71 O5	619.53	14.0284	0.445766	0.73787	0.0046234	8.48153e+07	8.96931e+07	7.84187e+07	9.6739e+07	1.11235e+08	8.01437e+07	1.02611e+08	5.9762e+07	5.44273e+07	6.55823e+07	6.47907e+07	6.15465e+07	4.6115e+07	7.92122e+07	7.40717e+07	7.32852e+07	9.09343e+07	9.5254e+07	101096473
POS444		DG(18:1/18:3)+H	DG(36:4)+H	DG	(18:1/18:3)	(18:1)	(18:3)		C39 H69 O5	617.514	10.7467	0.240496	1.12196	0.580365	1.41987e+08	4.36232e+08	1.99041e+08	4.5382e+08	2.50828e+08	385756355	2.62091e+08	1.50717e+08	1.55477e+08	4.20073e+08	2.65569e+08	3.49881e+08	2.0189e+08	271799481	5.26801e+08	3.67103e+08	3.80427e+08	3.31018e+08	3.01994e+08
POS159	Y	Cer(d18:0+pO/24:0+O)+H	Cer(d42:0+pO+O)+H	Cer	(d18:0+pO/24:0+O)	(d18:0+pO)	(24:0+O)		C42 H86 O5 N1	684.65	16.7305	3.54104	4.52624	0.000149576	2.93485e+08	4.00609e+08	2.04918e+08	2.69387e+08	2.46392e+08	3.81953e+08	3.33538e+08	4.29993e+08	7.2071e+08	1309553235	2109745858	1027369195	1683712757	1989764254	6.22316e+08	2125254633	1142911692	1060155016	1061856000
POS446		DG(18:1/18:3)+H	DG(36:4)+H	DG	(18:1/18:3)	(18:1)	(18:3)		C39 H69 O5	617.514	11.8683	0.736436	0.607482	0.0107189	136805141	344345440	1.66714e+08	1.70028e+08	1.77468e+08	1.49108e+08	2.00999e+08	1.65178e+08	8.34962e+07	1.23476e+08	8.99878e+07	1.15942e+08	119094228	1.12771e+08	1.73661e+08	9.92625e+07	1.78292e+08	1.8629e+08	1.74592e+08
POS447		DG(18:1/18:3)+NH4	DG(36:4)+NH4	DG	(18:1/18:3)	(18:1)	(18:3)		C39 H72 O5 N1	634.541	11.9052	0.250943	0.715999	0.0857155	2.34671e+07	2.59437e+07	2.50298e+07	2.25178e+07	3.28156e+07	3.24782e+07	5.33488e+07	5.0035e+07	1.36355e+07	2.43953e+07	2.44839e+07	2.62698e+07	2.32124e+07	3.11037e+07	1.18297e+07	3.52648e+07	3.36618e+07	3.2152e+07	3.08584e+07
POS1032	Y	TG(18:2/10:1/12:2)+H	TG(40:5)+H	TG	(18:2/10:1/12:2)	(18:2)	(10:1)	(12:2)	C43 H73 O6	685.54	13.1196	1.18915	1.87556	0.0266388	1.31608e+08	1.90232e+08	1.8715e+08	179987080	1.76089e+08	1.31029e+08	2.77996e+08	7.95709e+07	1.65693e+08	1.96922e+08	4.67208e+08	2.4674e+08	2.99384e+08	608294321	168709669	3.85927e+08	230521896	2.61372e+08	277569844
POS449		DG(18:2/18:2)+H	DG(36:4)+H	DG	(18:2/18:2)	(18:2)	(18:2)		C39 H69 O5	617.514	13.1243	0.988124	0.755196	0.00848854	4.54411e+08	4.98621e+08	4.70959e+08	5.13564e+08	5.91041e+08	4.45802e+08	6.10414e+08	3.7226e+08	259983474	3.87226e+08	3.92739e+08	3.75236e+08	2.72208e+08	5.14573e+08	3.74197e+08	4.12205e+08	4.79623e+08	5.17887e+08	5.69665e+08
POS45		Cer(d18:2/16:0+O)+H	Cer(d34:2+O)+H	Cer	(d18:2/16:0+O)	(d18:2)	(16:0+O)		C34 H66 O4 N1	552.499	10.9485	0.403511	0.669072	0.0176527	4.1019e+07	7.90448e+07	4.00476e+07	6.26847e+07	5.10102e+07	5.91088e+07	4.51368e+07	5.93158e+07	1.71872e+07	4.35787e+07	3.76802e+07	4.42365e+07	2.03929e+07	3.11136e+07	6.00766e+07	3.83649e+07	5.8908e+07	5.03963e+07	5.46026e+07
POS451		DG(18:4/18:1)+H	DG(36:5)+H	DG	(18:4/18:1)	(18:4)	(18:1)		C39 H67 O5	615.498	9.86832	0.249017	1.11893	0.317044	2.73482e+08	4.12769e+08	2.13079e+08	464468003	4.07387e+08	3.88209e+08	2.53161e+08	263889309	3.515e+08	3.53199e+08	357449738	4.19814e+08	3.18389e+08	3.41115e+08	3.63254e+08	4.9004e+08	4.04744e+08	5.03713e+08	4.94771e+08
POS454		DG(18:3/18:2)+H	DG(36:5)+H	DG	(18:3/18:2)	(18:3)	(18:2)		C39 H67 O5	615.498	10.8903	0.513268	0.903303	0.642398	4.42836e+08	6.45397e+08	1.61039e+08	2.37373e+08	3.97623e+08	3.4337e+08	4.62704e+08	1.59573e+08	2.34906e+08	3.75365e+08	287304895	3.8364e+08	1.67984e+08	2.80211e+08	5.61577e+08	2.83348e+08	6.20964e+08	4.58537e+08	4.20899e+08
POS455		DG(18:3/18:2)+NH4	DG(36:5)+NH4	DG	(18:3/18:2)	(18:3)	(18:2)		C39 H70 O5 N1	632.525	12.3395	1.18695	1.15519	0.193251	9.09916e+08	9.59613e+08	8.84598e+08	1067047692	1152816150	1081653664	1029228443	7.74842e+08	7.4795e+08	1082961772	1291212692	1133028351	9.14288e+08	1576063677	8.77162e+08	1456759718	1214973544	1364487854	1394796653
POS456		DG(18:3/18:2)+H	DG(36:5)+H	DG	(18:3/18:2)	(18:3)	(18:2)		C39 H67 O5	615.498	12.3418	0.420418	1.18182	0.138589	107829208	1.08235e+08	1.03707e+08	1.26093e+08	1.37658e+08	1.211e+08	122397569	9.0227e+07	8.82411e+07	129287302	159230260	1.39438e+08	1.04213e+08	1.80103e+08	1.07095e+08	1.76417e+08	1.35721e+08	1.59914e+08	1.66476e+08
POS457		DG(18:3/18:2)+NH4	DG(36:5)+NH4	DG	(18:3/18:2)	(18:3)	(18:2)		C39 H70 O5 N1	632.525	12.6729	0.405529	1.19009	0.121852	1.40716e+08	1.6427e+08	9.46126e+07	1.69867e+08	1.64092e+08	1.38535e+08	1.43514e+08	1.37843e+08	9.80554e+07	1.88669e+08	1.6814e+08	1.9492e+08	1.42629e+08	2.04312e+08	1.50528e+08	2.25456e+08	2.17453e+08	1.9456e+08	1.93713e+08
POS1028	Y	TG(18:1/10:1/12:2)+H	TG(40:4)+H	TG	(18:1/10:1/12:2)	(18:1)	(10:1)	(12:2)	C43 H75 O6	687.556	13.9764	1.02069	3.52264	0.00155314	3.43897e+07	4.42932e+07	4.4369e+07	3.80986e+07	4.67362e+07	3.452e+07	5.47573e+07	2.00662e+07	7.67601e+07	7.91205e+07	2.05559e+08	9.58348e+07	1.50681e+08	2.59742e+08	6.60589e+07	1.83734e+08	8.66604e+07	8.77596e+07	9.74783e+07
POS46		Cer(d16:0+pO/18:2+2O)+Na	Cer(d34:2+pO+2O)+Na	Cer	(d16:0+pO/18:2+2O)	(d16:0+pO)	(18:2+2O)		C34 H65 O6 N1 Na1	606.47	3.16653	0.800526	1.81691	0.00316611	1.48384e+08	8.65029e+07	4.88596e+07	1.05393e+08	8.15356e+07	1.29661e+08	1.08251e+08	1.09131e+08	7.2762e+07	2.41661e+08	188227275	180813310	1.40942e+08	2.19512e+08	1.83194e+08	2.58606e+08	1.36593e+08	137829566	1.94235e+08
POS460		DG(36:6)+H	DG(36:6)+H	DG	(36:6)	(36:6)			C39 H65 O5	613.483	9.96495	0.16772	0.991146	0.941071	130668316	2.50205e+08	1.16069e+08	1.9275e+08	1.74942e+08	1.98596e+08	146511594	1.13329e+08	1.38047e+08	1.82999e+08	1.78691e+08	1.76204e+08	1.18553e+08	1.64943e+08	2.04301e+08	1.47618e+08	2.42881e+08	229550892	2.36207e+08
POS467		DG(37:2)+NH4	DG(37:2)+NH4	DG	(37:2)	(37:2)			C40 H78 O5 N1	652.587	11.4064	0.388194	1.59276	9.2645e-05	2.88739e+07	1.96963e+07	2.14613e+07	2.17047e+07	3.02551e+07	2.76281e+07	1.96461e+07	2.26432e+07	3.68838e+07	3.94415e+07	3.48894e+07	3.68279e+07	4.17453e+07	4.35933e+07	2.62889e+07	4.59944e+07	2.84998e+07	3.00045e+07	3.20659e+07
POS469		DG(19:1/18:3)+NH4	DG(37:4)+NH4	DG	(19:1/18:3)	(19:1)	(18:3)		C40 H74 O5 N1	648.556	13.7766	0.0387656	0.908135	0.705233	7.95967e+06	1.23422e+07	1.10475e+07	6.80158e+06	2.58243e+07	6.96718e+06	1.60883e+07	5.10904e+06	7.10348e+06	8.02462e+06	9.31681e+06	1.06462e+07	5.44528e+06	1.54648e+07	1.55485e+07	1.21256e+07	1.38697e+07	1.40803e+07	1.33786e+07
POS47		Cer(d18:2/16:1)+H	Cer(d34:3)+H	Cer	(d18:2/16:1)	(d18:2)	(16:1)		C34 H64 O3 N1	534.488	10.9471	0.616914	0.700906	0.0324735	1.32267e+08	1.99173e+08	123522654	1.67322e+08	1.26911e+08	1.8504e+08	1.19912e+08	1.01539e+08	5.22306e+07	1.11552e+08	131756425	121475401	5.43129e+07	8.52802e+07	161721618	9.16986e+07	129710259	1.3485e+08	1.48498e+08
POS236	Y	CerG1(d32:0)+NH4	CerG1(d32:0)+NH4	CerG1	(d32:0)	(d32:0)			C38 H79 O8 N2	691.583	13.4019	1.81071	0.0172367	5.05107e-10	2.5842e+08	3.35317e+08	3.33691e+08	2.83198e+08	329313494	2.71123e+08	4.46575e+08	2.98809e+08	4.84029e+06	5.03966e+06	6.4733e+06	3.98687e+06	5.92005e+06	5.45811e+06	6.88189e+06	5.46445e+06	1.76963e+08	1.95351e+08	1.91508e+08
POS476		DG(20:0/18:2)+NH4	DG(38:2)+NH4	DG	(20:0/18:2)	(20:0)	(18:2)		C41 H80 O5 N1	666.603	16.5086	0.435848	0.445558	0.0571646	5.13373e+07	9.97838e+07	5.6882e+07	5.33002e+07	5.92796e+07	6.62535e+07	1.10528e+08	3.48673e+07	6.87469e+07	8.24142e+06	8.93226e+06	7.03611e+06	4.75262e+06	9.46275e+06	7.14063e+06	122827437	5.2844e+07	5.58979e+07	5.5953e+07
POS477		DG(20:1/18:2)+NH4	DG(38:3)+NH4	DG	(20:1/18:2)	(20:1)	(18:2)		C41 H78 O5 N1	664.587	15.2012	0.244409	0.787756	0.0710799	3.95071e+07	6.13168e+07	4.09822e+07	4.67768e+07	5.86515e+07	4.11937e+07	6.82362e+07	3.39838e+07	2.84522e+07	4.16158e+07	3.44356e+07	4.02856e+07	2.42024e+07	4.71659e+07	4.60643e+07	4.55137e+07	5.74558e+07	5.79098e+07	6.19833e+07
POS479		DG(20:2/18:2)+NH4	DG(38:4)+NH4	DG	(20:2/18:2)	(20:2)	(18:2)		C41 H76 O5 N1	662.572	14.1469	0.261158	0.708867	0.0684506	3.0095e+07	4.05361e+07	3.19914e+07	3.57348e+07	4.16912e+07	2.84001e+07	4.59799e+07	2.09375e+07	1.73985e+07	2.08289e+07	2.19241e+07	2.308e+07	1.33682e+07	5.16925e+07	1.91577e+07	2.7748e+07	3.42044e+07	3.57018e+07	3.80542e+07
POS484	Y	DG(22:0/18:2)+NH4	DG(40:2)+NH4	DG	(22:0/18:2)	(22:0)	(18:2)		C43 H84 O5 N1	694.634	17.8695	1.07925	0.250455	4.60333e-06	1.35856e+08	2.07534e+08	1.41828e+08	1.45611e+08	1.47854e+08	1.51944e+08	2.49032e+08	1.00296e+08	3.02112e+07	4.71148e+07	3.52243e+07	4.5077e+07	2.66553e+07	4.64992e+07	4.24145e+07	4.73757e+07	1.31387e+08	1.47516e+08	1.53622e+08
POS481		DG(20:0/20:1)+H	DG(40:1)+H	DG	(20:0/20:1)	(20:0)	(20:1)		C43 H83 O5	679.624	14.4209	0.497402	0.0567275	3.20284e-07	1.79114e+07	3.72535e+07	1.66594e+07	2.0704e+07	3.03708e+07	2.31054e+07	3.46258e+07	2.78384e+07	1.16509e+06	1.93526e+06	1.7696e+06	901738	1.65838e+06	1.34993e+06	1.04529e+06	2.00063e+06	2.14894e+07	1.97627e+07	2.02671e+07
POS191	Y	Cer(d18:0+pO/26:0)+H	Cer(d44:0+pO)+H	Cer	(d18:0+pO/26:0)	(d18:0+pO)	(26:0)		C44 H90 O4 N1	696.686	18.6088	1.32154	1.83555	0.00055056	211864565	2.47817e+08	1.34118e+08	2.09545e+08	1.79536e+08	2.99917e+08	2.08434e+08	2.94643e+08	2.42277e+08	4.79496e+08	5.10613e+08	3.79592e+08	3.60631e+08	4.4776e+08	3.1077e+08	5.46916e+08	4.08039e+08	4.01271e+08	4.22666e+08
POS487		DG(22:1/18:2)+NH4	DG(40:3)+NH4	DG	(22:1/18:2)	(22:1)	(18:2)		C43 H82 O5 N1	692.619	16.4487	0.121554	0.785716	0.0631621	9.95732e+06	1.18896e+07	8.89161e+06	1.141e+07	1.48236e+07	9.67314e+06	1.44782e+07	6.9582e+06	5.90336e+06	8.58664e+06	8.19656e+06	9.4751e+06	5.89455e+06	1.05559e+07	1.00316e+07	1.05634e+07	1.33299e+07	1.45172e+07	1.47099e+07
POS488		DG(22:1/18:2)+H	DG(40:3)+H	DG	(22:1/18:2)	(22:1)	(18:2)		C43 H79 O5	675.592	19.5594	0.26663	0.104179	4.41563e-11	6.85036e+06	8.07772e+06	5.29205e+06	7.13658e+06	7.46017e+06	7.83583e+06	8.17331e+06	6.40044e+06	507885	979281	1.05263e+06	707551	626283	772189	289947	1.02604e+06	6.10486e+06	6.58862e+06	7.00678e+06
POS490		DG(40:5)+Na	DG(40:5)+Na	DG	(40:5)	(40:5)			C43 H74 O5 Na1	693.543	9.78479	0.229332	1.54652	0.0603226	1.7491e+07	2.1585e+07	1.44687e+07	2.80463e+07	1.06647e+07	2.05419e+07	1.83321e+07	1.16782e+07	2.876e+07	3.30092e+07	2.04358e+07	5.46758e+07	1.77469e+07	2.1119e+07	2.72975e+07	1.78115e+07	2.82919e+07	2.43651e+07	1.18488e+07
POS493		DG(24:0/18:2)+NH4	DG(42:2)+NH4	DG	(24:0/18:2)	(24:0)	(18:2)		C45 H88 O5 N1	722.666	19.2786	0.0754738	1.0512	0.623815	7.15893e+06	8.54521e+06	7.27649e+06	9.01689e+06	1.0073e+07	9.13527e+06	1.20389e+07	7.50349e+06	7.36127e+06	1.05894e+07	9.60235e+06	8.53892e+06	7.40931e+06	1.16867e+07	7.23469e+06	1.19481e+07	1.2172e+07	1.18287e+07	1.24107e+07
POS494		DG(24:1/18:2)+NH4	DG(42:3)+NH4	DG	(24:1/18:2)	(24:1)	(18:2)		C45 H86 O5 N1	720.65	17.7728	0.259105	0.692947	0.000947142	20247186	2.19284e+07	2.28824e+07	2.54533e+07	2.79301e+07	2.10416e+07	3.184e+07	2.03877e+07	1.31182e+07	1.68603e+07	1.67452e+07	1.75553e+07	1.1767e+07	1.9813e+07	1.87066e+07	1.82797e+07	2.79689e+07	2.7877e+07	3.16609e+07
POS495		DGDG(16:0/16:0)+Na	DGDG(32:0)+Na	DGDG	(16:0/16:0)	(16:0)	(16:0)		C47 H88 O15 Na1	915.602	12.5324	0.488602	0.729044	0.025639	5.3685e+07	8.73862e+07	1.09464e+08	1.32846e+08	1.1775e+08	1.06262e+08	1.55432e+08	1.2508e+08	5.5818e+07	8.42596e+07	9.8891e+07	7.11054e+07	7.21346e+07	7.91072e+07	1.01071e+08	8.49355e+07	1.01107e+08	9.0668e+07	1.17356e+08
POS496		DGDG(16:0/16:1)+Na	DGDG(32:1)+Na	DGDG	(16:0/16:1)	(16:0)	(16:1)		C47 H86 O15 Na1	913.586	11.6275	0.330881	0.370031	6.04564e-06	1.15101e+07	1.5375e+07	1.72175e+07	1.59694e+07	1.90288e+07	1.41044e+07	1.53806e+07	2.25457e+07	6.2403e+06	6.97913e+06	6.12633e+06	7.77154e+06	2.20253e+06	5.50726e+06	1.0319e+07	3.37668e+06	1.13118e+07	1.09817e+07	1.16817e+07
POS497		DGDG(16:0/18:1)+Na	DGDG(34:1)+Na	DGDG	(16:0/18:1)	(16:0)	(18:1)		C49 H90 O15 Na1	941.617	12.6628	0.394224	0.929301	0.355498	432408761	5.85157e+08	386439482	4.68254e+08	5.47531e+08	4.77035e+08	563379310	5.69057e+08	3.18672e+08	5.08454e+08	4.81494e+08	433616674	4.15485e+08	5.29395e+08	5.55009e+08	5.02268e+08	5.86722e+08	5.52917e+08	5.3678e+08
POS183	Y	Cer(d18:0+pO/25:0+O)+H	Cer(d43:0+pO+O)+H	Cer	(d18:0+pO/25:0+O)	(d18:0+pO)	(25:0+O)		C43 H88 O5 N1	698.666	17.3701	1.26333	7.68808	0.00171509	2.03908e+07	2.57891e+07	1.13182e+07	1.78036e+07	1.41129e+07	3.41978e+07	1.49627e+07	3.89345e+07	6.81552e+07	9.39965e+07	2.90475e+08	9.72481e+07	2.01618e+08	3.21109e+08	4.37894e+07	2.48319e+08	1.20931e+08	1.18905e+08	1.17321e+08
POS499		DGDG(16:0/18:2)+Na	DGDG(34:2)+Na	DGDG	(16:0/18:2)	(16:0)	(18:2)		C49 H88 O15 Na1	939.602	12.2395	0.577821	0.583948	0.0146103	8.78237e+07	6.38243e+07	1.49206e+08	1.55706e+08	1.06419e+08	5.21521e+07	1.42397e+08	1.25636e+08	4.75461e+07	8.00805e+07	4.73968e+07	5.38124e+07	3.61802e+07	1.11202e+08	8.30929e+07	5.64108e+07	1.11735e+08	1.03708e+08	9.80747e+07
POS5		AGlcSiE(17:0)+NH4	AGlcSiE(17:0)+NH4	AGlcSiE	(17:0)	(17:0)			C52 H96 O7 N1	846.718	18.9461	0.206693	1.69834	0.000359432	6.05261e+06	8.74125e+06	4.83377e+06	6.89652e+06	6.31465e+06	7.83904e+06	8.43486e+06	8.33483e+06	8.96036e+06	1.50141e+07	1.33745e+07	1.55002e+07	8.57693e+06	1.14644e+07	1.05033e+07	1.41716e+07	1.36071e+07	1.18411e+07	1.27838e+07
POS1020	Y	TG(40:1)+NH4	TG(40:1)+NH4	TG	(40:1)	(40:1)			C43 H84 O6 N1	710.629	12.6809	1.76957	0.0492967	3.91948e-05	2.77833e+08	4.93398e+08	4.19044e+08	2.67844e+08	4.37702e+08	2.96355e+08	7.0252e+08	1.39597e+08	1.36542e+07	1.95269e+07	1.85118e+07	1.13127e+07	1.77307e+07	1.77975e+07	2.70342e+07	2.40125e+07	261066783	2.61815e+08	2.68444e+08
POS501		DGDG(16:1/18:3)+Na	DGDG(34:4)+Na	DGDG	(16:1/18:3)	(16:1)	(18:3)		C49 H84 O15 Na1	935.57	10.0232	0.437005	0.263294	1.30498e-07	1.72632e+07	1.77459e+07	2.03173e+07	2.59559e+07	2.09466e+07	2.46303e+07	2.38654e+07	2.91842e+07	3.6765e+06	6.8903e+06	8.44289e+06	6.8056e+06	2.0294e+06	6.90413e+06	8.81038e+06	3.80968e+06	1.69322e+07	1.98774e+07	2.16317e+07
POS502		DGDG(18:1/18:1)+Na	DGDG(36:2)+Na	DGDG	(18:1/18:1)	(18:1)	(18:1)		C51 H92 O15 Na1	967.633	12.6932	0.0446247	0.981292	0.840469	4.97924e+08	5.29625e+08	2.73021e+08	3.03101e+08	3.63127e+08	3.27173e+08	3.7599e+08	3.28489e+08	3.25723e+08	3.48761e+08	3.61504e+08	3.84068e+08	3.64981e+08	3.4583e+08	3.90223e+08	4.21265e+08	4.94682e+08	4.05771e+08	4.14401e+08
POS202	Y	Cer(d18:1+hO/26:0+O)+H	Cer(d44:1+hO+O)+H	Cer	(d18:1+hO/26:0+O)	(d18:1+hO)	(26:0+O)		C44 H88 O5 N1	710.666	17.2721	1.09807	1.60316	0.00489274	1.74044e+08	2.28596e+08	1.27954e+08	1.86407e+08	1.54015e+08	2.79217e+08	2.13543e+08	259377765	2.07293e+08	324823549	4.02764e+08	2.8119e+08	3.22247e+08	440076387	2.09375e+08	4.14412e+08	3.47721e+08	3.33471e+08	3.61273e+08
POS504		DGDG(18:0/18:3)+Na	DGDG(36:3)+Na	DGDG	(18:0/18:3)	(18:0)	(18:3)		C51 H90 O15 Na1	965.617	12.1733	0.923143	0.509936	4.24787e-05	1.27375e+08	1.87513e+08	1.69611e+08	1.60847e+08	1.88099e+08	1.50228e+08	2.12895e+08	1.61168e+08	6.67722e+07	1.1677e+08	8.01314e+07	8.36936e+07	3.48005e+07	1.05807e+08	1.30472e+08	7.3912e+07	1.57557e+08	1.54418e+08	1.57204e+08
POS192	Y	Cer(d18:0+pO/26:0+O)+H	Cer(d44:0+pO+O)+H	Cer	(d18:0+pO/26:0+O)	(d18:0+pO)	(26:0+O)		C44 H90 O5 N1	712.681	18.1516	2.55303	5.24655	0.000371085	1.39098e+08	1.51066e+08	7.7592e+07	1.07481e+08	9.09978e+07	188287017	1.03796e+08	2.58416e+08	4.03964e+08	5.677e+08	1040809097	4.63311e+08	8.21323e+08	1180178375	2.61709e+08	1120001077	5.11078e+08	5.01495e+08	5.10279e+08
POS506		DGDG(18:2/18:3)+Na	DGDG(36:5)+Na	DGDG	(18:2/18:3)	(18:2)	(18:3)		C51 H86 O15 Na1	961.586	10.2917	0.830574	0.320105	1.41538e-07	6.96858e+07	7.98838e+07	9.15566e+07	9.76108e+07	9.5366e+07	8.1219e+07	1.09977e+08	1.02171e+08	1.84974e+07	3.17613e+07	2.339e+07	3.34181e+07	1.14436e+07	3.92643e+07	5.0579e+07	2.45131e+07	7.68103e+07	7.12034e+07	8.81745e+07
POS614	Y	PA(18:1/18:2)+NH4	PA(36:3)+NH4	PA	(18:1/18:2)	(18:1)	(18:2)		C39 H75 O8 N1 P1	716.522	12.1709	2.48229	0.680039	0.0408819	2024707432	2008007186	1786423054	3103403365	1591650220	2730875869	1198738835	1308165801	1053377030	1345937395	1471251285	1396717293	6.79893e+08	1267698105	2210422216	1286658512	2203590344	2031737150	2201751078
POS508		DGDG(18:3/18:3)+Na	DGDG(36:6)+Na	DGDG	(18:3/18:3)	(18:3)	(18:3)		C51 H84 O15 Na1	959.57	9.90095	0.457457	0.244649	1.08803e-06	1.73441e+07	2.50833e+07	2.72276e+07	2.91501e+07	2.22497e+07	2.3709e+07	3.54934e+07	2.13815e+07	3.84774e+06	6.92932e+06	5.6596e+06	6.59787e+06	1.1819e+06	8.66087e+06	1.30246e+07	3.42882e+06	2.11226e+07	2.11566e+07	2.17507e+07
POS509		DGDG(18:2/20:1)+Na	DGDG(38:3)+Na	DGDG	(18:2/20:1)	(18:2)	(20:1)		C53 H94 O15 Na1	993.648	12.8383	0.379272	0.52961	0.000164078	2.61456e+07	3.43304e+07	2.99086e+07	3.14146e+07	3.63373e+07	2.44642e+07	4.41802e+07	2.93817e+07	1.14513e+07	1.92052e+07	1.31713e+07	1.85401e+07	9.65671e+06	2.26666e+07	2.55724e+07	1.54028e+07	2.67536e+07	2.85261e+07	3.16099e+07
POS640	Y	PC(32:1)+H	PC(32:1)+H	PC	(32:1)	(32:1)			C40 H79 O8 N1 P1	732.554	11.4772	2.07435	0.192049	0.000451112	3.1592e+08	5.33877e+08	5.39111e+08	5.59814e+08	2.86936e+08	4.87106e+08	1120267061	7.95428e+08	5.233e+07	1.27335e+08	7.92045e+07	1.29769e+08	2.85264e+07	7.47865e+07	3.68616e+08	3.02435e+07	3.55788e+08	3.8584e+08	3.22402e+08
POS510		DGDG(18:2/22:0)+Na	DGDG(40:2)+Na	DGDG	(18:2/22:0)	(18:2)	(22:0)		C55 H100 O15 Na1	1023.7	15.0366	0.401278	0.476623	6.10787e-05	2.27256e+07	3.8444e+07	2.83161e+07	3.02701e+07	3.15875e+07	3.02238e+07	4.4942e+07	2.59342e+07	9.99534e+06	2.01342e+07	1.03861e+07	1.71312e+07	1.15403e+07	1.69572e+07	2.08596e+07	1.33163e+07	2.75027e+07	2.63556e+07	2.84503e+07
POS511		DGDG(18:2/22:1)+Na	DGDG(40:3)+Na	DGDG	(18:2/22:1)	(18:2)	(22:1)		C55 H98 O15 Na1	1021.68	13.8429	0.233766	0.409579	0.000381448	7.96331e+06	1.40221e+07	9.57603e+06	8.63087e+06	1.37412e+07	7.64824e+06	1.45977e+07	7.62896e+06	2.31741e+06	5.03852e+06	5.44426e+06	3.23877e+06	4.42536e+06	3.07616e+06	8.69396e+06	2.09168e+06	7.9406e+06	7.36858e+06	8.50018e+06
POS513		LPA(18:1)+NH4	LPA(18:1)+NH4	LPA	(18:1)	(18:1)			C21 H45 O7 N1 P1	454.293	3.61095	0.248914	0.375915	0.00845833	9.69767e+06	4.74182e+06	5.77966e+06	1.87073e+07	5.62367e+06	1.57643e+07	4.49682e+06	1.17415e+07	2.0299e+06	3.78026e+06	4.15262e+06	4.14583e+06	2.93893e+06	5.05669e+06	2.40521e+06	4.26787e+06	9.17237e+06	8.45789e+06	7.19931e+06
POS514		LPA(18:2)+NH4	LPA(18:2)+NH4	LPA	(18:2)	(18:2)			C21 H43 O7 N1 P1	452.277	2.68626	0.490497	0.258271	0.00310629	2.04401e+07	1.70298e+07	2.27897e+07	5.72475e+07	3.10418e+07	5.31646e+07	8.83212e+06	3.01573e+07	3.84821e+06	3.30546e+06	8.83987e+06	1.2728e+07	5.15493e+06	1.66525e+07	6.16653e+06	5.47125e+06	1.3783e+07	1.91953e+07	3.01394e+07
POS515		LPA(18:2)+H	LPA(18:2)+H	LPA	(18:2)	(18:2)			C21 H40 O7 N0 P1	435.251	2.66863	0.429458	0.494767	0.0289454	2.60181e+07	2.42137e+07	2.68395e+07	6.79037e+07	1.80855e+07	5.54468e+07	2.25211e+07	3.87086e+07	8.06297e+06	6.39914e+06	1.52871e+07	1.0597e+07	2.54223e+07	3.52549e+07	1.21313e+07	2.52499e+07	1.46591e+07	3.9624e+07	3.24302e+07
POS639	Y	PC(32:0)+H	PC(32:0)+H	PC	(32:0)	(32:0)			C40 H81 O8 N1 P1	734.569	12.6047	1.10986	1.69243	0.0252519	1.97293e+08	151630245	2.84592e+08	1.75977e+08	2.36734e+08	1.18873e+08	2.23434e+08	1.7864e+08	2.31268e+08	5.85121e+08	3.33309e+08	2.84144e+08	4.64323e+08	2.32341e+08	1.35722e+08	3.86101e+08	3.05616e+08	2.28748e+08	2.22536e+08
POS518		LPC(18:0)+H	LPC(18:0)+H	LPC	(18:0)	(18:0)			C26 H55 O7 N1 P1	524.371	4.87258	0.521184	2.02366	0.00362151	3.11166e+07	3.7909e+07	2.60842e+07	4.43445e+07	1.91786e+07	2.92721e+07	4.83476e+07	1.80889e+07	3.93923e+07	1.03341e+08	7.72258e+07	7.52712e+07	5.80241e+07	3.87914e+07	4.03442e+07	8.23116e+07	5.60043e+07	5.44523e+07	5.24779e+07
POS519		LPC(18:1)+H	LPC(18:1)+H	LPC	(18:1)	(18:1)			C26 H53 O7 N1 P1	522.355	3.39021	0.494986	0.179892	0.00881857	1.70473e+07	9.34991e+06	1.50019e+07	5.90631e+07	6.02132e+06	5.90068e+07	2.15396e+07	4.70058e+07	2.22277e+06	3.11915e+06	7.74078e+06	2.86689e+06	9.69599e+06	5.32222e+06	3.94537e+06	7.18811e+06	2.71499e+07	2.38944e+07	22709889
POS520		LPC(18:1)+H	LPC(18:1)+H	LPC	(18:1)	(18:1)			C26 H53 O7 N1 P1	522.355	3.585	0.463897	0.13489	0.000504736	2.10597e+07	1.58916e+07	1.57882e+07	4.81678e+07	7.95981e+06	2.81238e+07	3.28978e+07	1.75335e+07	836509	3.1697e+06	4.01387e+06	3.65156e+06	2.2565e+06	1.7353e+06	6.49231e+06	3.12564e+06	1.83178e+07	1.90777e+07	2.06738e+07
POS521		LPC(18:2)+H	LPC(18:2)+H	LPC	(18:2)	(18:2)			C26 H51 O7 N1 P1	520.34	2.72726	0.652549	0.199957	0.0113258	2.37614e+07	1.82341e+07	3.58752e+07	1.13582e+08	9.58357e+06	9.57671e+07	3.46834e+07	8.69889e+07	2.05318e+06	2.59735e+06	1.44757e+07	4.25645e+06	1.3909e+07	1.61816e+07	2.00087e+07	1.0195e+07	5.75509e+07	5.71903e+07	5.49987e+07
POS523		LPC(18:3)+H	LPC(18:3)+H	LPC	(18:3)	(18:3)			C26 H49 O7 N1 P1	518.324	3.43553	0.476465	0.129783	0.000223891	2.40212e+07	1.83923e+07	1.485e+07	4.43684e+07	6.87824e+06	3.11536e+07	3.69359e+07	2.09161e+07	1.33197e+06	3.05163e+06	5.4362e+06	4.88185e+06	2.5314e+06	2.49949e+06	1.18824e+06	4.71336e+06	1.53982e+07	1.74413e+07	1.58629e+07
POS524		LPC(20:0)+H	LPC(20:0)+H	LPC	(20:0)	(20:0)			C28 H59 O7 N1 P1	552.402	6.90458	0.176936	2.53148	0.000534127	1.76753e+06	3.72906e+06	1.88182e+06	2.67508e+06	1.39701e+06	2.95525e+06	3.37853e+06	1.61754e+06	2.95204e+06	9.6898e+06	6.85214e+06	7.52405e+06	4.93135e+06	3.69092e+06	6.7923e+06	6.68267e+06	5.00482e+06	4.90558e+06	4.90891e+06
POS525		LPC(20:1)+H	LPC(20:1)+H	LPC	(20:1)	(20:1)			C28 H57 O7 N1 P1	550.387	5.06016	0.0586142	1.17403	0.563196	7.15228e+06	6.7695e+06	4.83547e+06	1.15154e+07	3.80243e+06	6.36832e+06	7.79989e+06	2.60791e+06	2.87177e+06	1.53685e+07	7.08738e+06	8.44507e+06	2.99616e+06	3.06797e+06	1.1789e+07	8.07485e+06	8.47409e+06	8.45517e+06	8.32158e+06
POS526		LPC(22:0)+H	LPC(22:0)+H	LPC	(22:0)	(22:0)			C30 H63 O7 N1 P1	580.434	8.59763	0.347739	2.5847	2.41886e-05	7.9606e+06	1.27935e+07	5.54977e+06	8.83805e+06	5.11163e+06	8.69764e+06	9.02391e+06	5.84114e+06	1.0463e+07	2.48529e+07	2.3921e+07	2.23148e+07	2.04067e+07	1.53823e+07	2.18063e+07	2.57985e+07	1.61521e+07	1.67964e+07	1.69971e+07
POS527		LPC(24:0)+H	LPC(24:0)+H	LPC	(24:0)	(24:0)			C32 H67 O7 N1 P1	608.465	10.0926	0.530966	3.4848	2.52334e-05	1.27674e+07	1.5147e+07	5.97312e+06	1.49241e+07	7.47122e+06	1.33922e+07	1.3361e+07	1.02521e+07	1.7676e+07	5.45179e+07	4.34463e+07	5.23541e+07	3.72195e+07	3.11837e+07	3.51796e+07	5.35129e+07	3.03142e+07	2.63479e+07	3.19624e+07
POS528		LPC(24:1)+H	LPC(24:1)+H	LPC	(24:1)	(24:1)			C32 H65 O7 N1 P1	606.449	8.60284	0.223882	1.69201	0.00572706	1.31151e+07	9.00318e+06	6.56908e+06	1.35625e+07	5.56476e+06	1.10406e+07	8.88009e+06	6.26843e+06	9.43502e+06	1.6901e+07	2.28189e+07	1.74926e+07	1.54282e+07	1.08801e+07	1.21658e+07	2.00932e+07	1.5177e+07	1.57141e+07	1.48594e+07
POS529		LPC(26:0)+H	LPC(26:0)+H	LPC	(26:0)	(26:0)			C34 H71 O7 N1 P1	636.496	11.4248	0.319602	2.93701	0.000919636	5.24584e+06	5.88878e+06	9.66473e+06	5.86487e+06	2.07328e+06	4.52578e+06	1.03806e+07	4.36838e+06	5.58482e+06	2.42315e+07	1.85024e+07	2.64338e+07	1.34139e+07	1.04573e+07	1.82466e+07	2.41418e+07	1.12785e+07	1.54047e+07	1.24188e+07
POS673	Y	PE(18:2/18:2)+H	PE(36:4)+H	PE	(18:2/18:2)	(18:2)	(18:2)		C41 H75 O8 N1 P1	740.522	11.3865	1.04773	0.469518	0.015931	2.14351e+08	2.08142e+08	1.4768e+08	4.03963e+08	1.31984e+08	3.17358e+08	1.09423e+08	1.27432e+08	5.74921e+07	100804040	1.38267e+08	9.07301e+07	3.79444e+07	6.31989e+07	1.74515e+08	1.16604e+08	2.32573e+08	2.25399e+08	237878894
POS530		LPE(16:0)+Na	LPE(16:0)+Na	LPE	(16:0)	(16:0)			C21 H44 O7 N1 P1 Na1	476.275	3.61258	0.236984	0.378739	0.0013145	1.14469e+07	1.093e+07	9.03698e+06	1.74382e+07	4.06445e+06	1.04015e+07	9.92325e+06	5.60292e+06	2.59883e+06	4.59552e+06	5.47508e+06	6.17814e+06	2.42752e+06	2.42192e+06	2.06214e+06	4.10221e+06	7.42193e+06	9.44867e+06	8.19246e+06
POS531		LPE(16:0)+H	LPE(16:0)+H	LPE	(16:0)	(16:0)			C21 H45 O7 N1 P1	454.293	3.61174	0.886126	0.414531	0.00457473	1.56639e+08	1.49422e+08	1.2319e+08	2.84177e+08	6.37751e+07	1.75251e+08	1.47323e+08	8.26101e+07	4.05358e+07	8.8022e+07	7.9e+07	1.08207e+08	3.6578e+07	3.50069e+07	3.71319e+07	6.56543e+07	1.40497e+08	1.35358e+08	1.36269e+08
POS532		LPE(18:0)+H	LPE(18:0)+H	LPE	(18:0)	(18:0)			C23 H49 O7 N1 P1	482.324	5.16437	0.262749	2.86941	7.31588e-05	3.92255e+06	4.69509e+06	2.92534e+06	5.65439e+06	3.68016e+06	4.37844e+06	3.69697e+06	1.94496e+06	6.61747e+06	1.47306e+07	1.3895e+07	1.37772e+07	9.17353e+06	8.01393e+06	7.6975e+06	1.47535e+07	6.92696e+06	6.75404e+06	6.64999e+06
POS535		LPE(18:2)+H	LPE(18:2)+H	LPE	(18:2)	(18:2)			C23 H45 O7 N1 P1	478.293	2.85737	0.521905	0.17853	0.0371524	1.57646e+07	1.3276e+07	1.01776e+07	9.16346e+07	9.64227e+06	7.86617e+07	9.09368e+06	3.85589e+07	2.8693e+06	3.40242e+06	9.22487e+06	3.88709e+06	8.20503e+06	8.89181e+06	4.07069e+06	7.08224e+06	2.30213e+07	3.48104e+07	2.20523e+07
POS536		LPE(22:0)+H	LPE(22:0)+H	LPE	(22:0)	(22:0)			C27 H57 O7 N1 P1	538.387	8.87805	0.40635	2.37126	1.566e-05	1.24553e+07	1.83468e+07	9.39879e+06	1.47804e+07	7.99111e+06	1.22524e+07	1.26552e+07	7.71566e+06	2.24872e+07	4.04366e+07	2.8946e+07	2.89358e+07	2.91082e+07	2.09766e+07	2.3599e+07	3.21922e+07	1.99108e+07	2.04377e+07	1.89037e+07
POS537		LPE(24:0)+H	LPE(24:0)+H	LPE	(24:0)	(24:0)			C29 H61 O7 N1 P1	566.418	10.3611	0.462982	3.80957	2.28118e-05	8.47149e+06	7.23323e+06	4.02296e+06	1.0582e+07	3.64099e+06	1.18268e+07	4.4227e+06	7.4022e+06	1.71776e+07	3.43399e+07	2.89401e+07	3.00872e+07	3.38179e+07	23617928	1.33552e+07	3.81048e+07	1.44998e+07	1.33176e+07	1.46195e+07
POS538		MG(18:3)+H	MG(18:3)+H	MG	(18:3)	(18:3)			C21 H37 O4	353.269	2.20921	0.532234	0.697795	0.104891	7.08362e+07	1.71521e+08	5.71808e+07	1.70682e+08	8.1919e+07	2.29162e+08	1.44316e+08	1.88568e+08	6.27337e+07	1.24955e+08	1.07649e+08	127852942	1.29469e+08	6.82218e+07	7.05378e+07	8.60527e+07	1.46713e+08	1.92231e+08	1.83438e+08
POS539		MG(18:3)+H	MG(18:3)+H	MG	(18:3)	(18:3)			C21 H37 O4	353.269	2.57242	1.76461	0.879088	0.315376	2913489647	2521618669	1755540681	3449116700	2506676639	3626236767	2573673841	3565548805	1581099121	3172553611	3622076452	2425024399	1806742640	2838077381	2255585693	2440426892	4210452417	3691592915	3426802854
POS54		Cer(d34:4)+H	Cer(d34:4)+H	Cer	(d34:4)	(d34:4)			C34 H62 O3 N1	532.472	13.4018	0.552292	1.2922	0.14205	2.10443e+08	1.62011e+08	122831924	1.74238e+08	1.94794e+08	3.56741e+08	1.82297e+08	272895388	1.603e+08	3.59388e+08	2.38034e+08	3.02219e+08	1.79346e+08	3.29399e+08	2.16289e+08	381071157	1.6914e+08	1.933e+08	199233107
POS546		MG(18:3)+H	MG(18:3)+H	MG	(18:3)	(18:3)			C21 H37 O4	353.269	10.8967	0.255074	0.756736	0.0252932	4.67661e+07	5.45701e+07	3.12582e+07	4.0226e+07	4.68576e+07	4.0269e+07	3.88091e+07	3.46232e+07	1.98929e+07	2.89011e+07	2.50252e+07	3.39472e+07	2.78605e+07	3.36235e+07	3.37406e+07	4.92889e+07	4.28607e+07	4.34448e+07	4.21907e+07
POS547		MG(18:3)+H	MG(18:3)+H	MG	(18:3)	(18:3)			C21 H37 O4	353.269	11.6362	0.233806	0.843204	0.263951	9.43535e+07	1.3953e+08	8.14188e+07	9.5478e+07	1.1429e+08	7.73075e+07	1.09377e+08	6.7604e+07	5.76635e+07	7.61753e+07	1.23721e+08	125751856	6.87727e+07	6.69529e+07	8.9871e+07	4.82498e+07	1.14274e+08	1.06419e+08	1.04649e+08
POS55		Cer(d34:4)+H	Cer(d34:4)+H	Cer	(d34:4)	(d34:4)			C34 H62 O3 N1	532.472	13.7805	0.214521	1.29181	0.156963	2.84631e+07	2.65524e+07	2.30411e+07	2.75397e+07	3.43533e+07	5.65858e+07	2.93852e+07	4.39416e+07	2.15818e+07	5.3121e+07	3.9659e+07	5.86714e+07	2.74171e+07	6.14758e+07	3.47263e+07	5.19582e+07	2.85194e+07	2.9994e+07	3.05208e+07
POS257	Y	CerG1(d18:2/20:1)+H	CerG1(d38:3)+H	CerG1	(d18:2/20:1)	(d18:2)	(20:1)		C44 H82 O8 N1	752.603	13.1364	2.51986	0.701342	0.00609785	2118268060	2752209219	1848734508	2456825931	2715093458	2242014769	2859779976	2003279672	1058874468	2055718033	1855905093	2012300978	1171016996	1269920386	2433693933	1465415122	2192607362	2546356933	2742811571
POS554		MG(18:4)+H	MG(18:4)+H	MG	(18:4)	(18:4)			C21 H35 O4	351.253	10.8256	0.493128	1.50423	0.0861777	6.20171e+07	106660351	9.57218e+07	5.2014e+07	4.63425e+07	8.14895e+07	6.57936e+07	3.46616e+07	7.06092e+07	139190109	1.06403e+08	1.35623e+08	3.81021e+07	6.18846e+07	1.775e+08	9.00407e+07	9.36317e+07	1.23812e+08	7.14383e+07
POS645	Y	PC(16:1/18:2)+H	PC(34:3)+H	PC	(16:1/18:2)	(16:1)	(18:2)		C42 H79 O8 N1 P1	756.554	10.7662	1.31398	0.122141	0.0013944	9.97002e+07	2.50928e+08	1.74024e+08	3.99758e+08	3.84927e+07	1.15968e+08	3.96323e+08	2.6373e+08	2.86801e+06	2.87014e+07	4.02197e+07	2.3703e+07	4.61685e+06	1.89345e+07	6.48147e+07	2.8535e+07	1.44849e+08	8.77606e+07	1.74337e+08
POS56		Cer(d34:4+pO)+H	Cer(d34:4+pO)+H	Cer	(d34:4+pO)	(d34:4+pO)			C34 H62 O4 N1	548.467	11.1432	0.878035	4.5097	0.000200851	3.66989e+07	3.45445e+07	2.26287e+07	3.19031e+07	1.62052e+07	3.29899e+07	3.03147e+07	1.30107e+07	5.73287e+07	6.04154e+07	1.10952e+08	1.57318e+08	9.877e+07	1.13031e+08	1.95194e+08	1.91439e+08	6.42528e+07	7.05431e+07	7.85507e+07
POS646	Y	PC(34:3)+H	PC(34:3)+H	PC	(34:3)	(34:3)			C42 H79 O8 N1 P1	756.554	11.0804	1.28285	0.281193	0.00244347	3.08026e+08	1.49763e+08	184446753	3.85094e+08	136254877	4.02224e+08	120748767	1.09053e+08	4.24074e+07	5.89033e+07	7.07533e+07	8.30758e+07	1.78355e+07	6.38835e+07	8.02853e+07	8.77683e+07	1.97251e+08	2.11369e+08	2.12323e+08
POS563		MG(24:1)+H	MG(24:1)+H	MG	(24:1)	(24:1)			C27 H53 O4	441.394	6.74721	0.176144	2.20732	0.0124105	3.93237e+06	2.96248e+06	1.53213e+06	7.80727e+06	4.74389e+06	7.27289e+06	278826	3.16673e+06	5.12544e+06	1.06051e+07	1.53547e+07	5.73326e+06	1.15122e+07	3.61303e+06	7.44423e+06	1.05766e+07	8.32987e+06	7.96168e+06	7.43254e+06
POS564		MG(26:1)+H	MG(26:1)+H	MG	(26:1)	(26:1)			C29 H57 O4	469.425	8.35095	0.204985	3.05648	0.00187996	2.32418e+06	1.33655e+06	614287	4.16877e+06	2.1481e+06	4.31995e+06	1.24236e+06	3.16646e+06	4.02275e+06	8.46432e+06	1.41913e+07	6.43972e+06	8.32683e+06	3.99969e+06	4.69666e+06	8.91198e+06	5.79606e+06	6.24741e+06	6.78379e+06
POS565		MGDG(16:0/16:0)+Na	MGDG(32:0)+Na	MGDG	(16:0/16:0)	(16:0)	(16:0)		C41 H78 O10 Na1	753.549	13.3442	0.223665	0.877676	0.319602	1.36687e+08	1.04869e+08	137246678	1.16436e+08	238777936	1.17434e+08	1.82037e+08	1.3846e+08	1.0763e+08	1.18357e+08	1.47394e+08	9.46706e+07	1.53508e+08	152647662	1.35204e+08	1.1918e+08	1.65952e+08	1.70593e+08	1.75146e+08
POS566		MGDG(16:0/18:1)+Na	MGDG(34:1)+Na	MGDG	(16:0/18:1)	(16:0)	(18:1)		C43 H80 O10 Na1	779.564	13.4165	0.385319	0.688901	0.0027442	5.77255e+07	4.95107e+07	5.39918e+07	5.64682e+07	7.69226e+07	4.86288e+07	8.35839e+07	5.39068e+07	4.07809e+07	4.17728e+07	3.35007e+07	43811585	3.4558e+07	5.20983e+07	4.87648e+07	3.58939e+07	5.37969e+07	6.3812e+07	6.58707e+07
POS567		MGDG(16:0/18:2)+Na	MGDG(34:2)+Na	MGDG	(16:0/18:2)	(16:0)	(18:2)		C43 H78 O10 Na1	777.549	12.6559	0.512376	0.833357	0.274867	2.793e+08	3.68559e+08	3.30397e+08	2.89477e+08	3.20744e+08	2.75537e+08	5.76304e+08	3.37262e+08	3.11513e+08	2.72101e+08	2.80391e+08	1.97338e+08	2.72228e+08	533615512	2.14811e+08	2.32717e+08	4.12281e+08	3.47968e+08	3.33842e+08
POS568		MGDG(16:0/18:3)+Na	MGDG(34:3)+Na	MGDG	(16:0/18:3)	(16:0)	(18:3)		C43 H76 O10 Na1	775.533	11.8588	0.685904	0.57108	0.000953266	1.3184e+08	1.31862e+08	1.85168e+08	1.16246e+08	1.77473e+08	102331330	2.30787e+08	151687166	1.0169e+08	8.71307e+07	9.2981e+07	7.89828e+07	7.57766e+07	1.117e+08	86486793	6.61928e+07	1.25543e+08	1.33246e+08	1.26108e+08
POS569		MGDG(18:1/18:1)+Na	MGDG(36:2)+Na	MGDG	(18:1/18:1)	(18:1)	(18:1)		C45 H82 O10 Na1	805.58	13.4891	0.38736	0.552606	0.00135363	51927880	2.9481e+07	3.90967e+07	4.0554e+07	5.74221e+07	3.14986e+07	5.16807e+07	3.04441e+07	3.68355e+07	22295495	1.40235e+07	2.59289e+07	1.34995e+07	2.23969e+07	2.52304e+07	2.33129e+07	3.19662e+07	3.66802e+07	3.83148e+07
POS57		Cer(d34:5)+H	Cer(d34:5)+H	Cer	(d34:5)	(d34:5)			C34 H60 O3 N1	530.457	12.3143	0.211578	1.30784	0.183069	2.99045e+07	2.01035e+07	1.71983e+07	2.65144e+07	3.03243e+07	5.11283e+07	2.26908e+07	4.18348e+07	2.17202e+07	4.87812e+07	3.64886e+07	4.64216e+07	2.04385e+07	4.42557e+07	3.13262e+07	6.40551e+07	2.1546e+07	2.6937e+07	2.57546e+07
POS644	Y	PC(34:2)+H	PC(34:2)+H	PC	(16:0/18:2)	(16:0)	(18:2)		C42 H81 O8 N1 P1	758.569	11.8239	5.60365	0.372212	0.00607469	7756672569	3246393055	4522912492	9257803613	3316717141	8392338248	2574030675	2618714732	1585865445	1874732665	2141113887	2730584990	5.72133e+08	2057423058	2144586994	2409423336	5032460265	5334001572	5298537786
POS256	Y	CerG1(d18:2/20:0+O)+H	CerG1(d38:2+O)+H	CerG1	(d18:2/20:0+O)	(d18:2)	(20:0+O)		C44 H84 O9 N1	770.614	13.1377	3.45443	0.689705	0.00142631	3314521421	4312103503	2939640993	3826068782	4072356594	4099942051	4431283157	3659021315	1742331118	3236056853	2864818748	2611928648	1843155069	2682017842	3788146350	2374405577	4173044068	4136488433	4317692145
POS572		MGDG(18:1/18:3)+Na	MGDG(36:4)+Na	MGDG	(18:1/18:3)	(18:1)	(18:3)		C45 H78 O10 Na1	801.549	12.2373	0.479654	0.364477	8.69978e-05	3.31142e+07	5.18147e+07	3.93006e+07	3.35309e+07	4.65796e+07	2.15479e+07	6.08936e+07	3.93961e+07	1.46813e+07	1.37488e+07	1.54514e+07	1.12898e+07	5.9255e+06	1.92984e+07	2.52693e+07	1.32198e+07	3.51124e+07	4.61175e+07	3.75005e+07
POS573		MGDG(18:2/18:3)+Na	MGDG(36:5)+Na	MGDG	(18:2/18:3)	(18:2)	(18:3)		C45 H76 O10 Na1	799.533	11.0834	0.959831	0.244194	1.36234e-07	1.02468e+08	1.05655e+08	1.4883e+08	1.18658e+08	1.07951e+08	8.5269e+07	1.49206e+08	1.46596e+08	2.65998e+07	2.55935e+07	2.79819e+07	2.27675e+07	1.80335e+07	4.98291e+07	3.76935e+07	2.70591e+07	8.30707e+07	8.5688e+07	8.30918e+07
POS654	Y	PC(36:4)+H	PC(36:4)+H	PC	(36:4)	(36:4)			C44 H81 O8 N1 P1	782.569	11.0738	3.4368	0.185573	0.00389083	2218786900	9.85877e+08	9.99076e+08	2971149448	9.03556e+08	2554148667	5.291e+08	5.20205e+08	1.57582e+08	2.36974e+08	2.97145e+08	3.60774e+08	5.74162e+07	2.90112e+08	3.83257e+08	3.84588e+08	1274584526	1355275145	1327140953
POS575		MGDG(43:11)+Na	MGDG(43:11)+Na	MGDG	(43:11)	(43:11)			C52 H78 O10 Na1	885.549	13.4508	0.698442	1.09569	0.771998	2.67556e+08	116431036	1.55963e+08	4.4686e+08	1.55093e+08	4.34938e+08	1.06156e+08	7.68906e+08	2.71746e+08	2.25435e+08	3.1378e+08	4.14497e+08	3.62662e+08	3.5008e+08	9.87923e+07	6.49537e+08	3.90366e+08	399583811	4.36544e+08
POS576		PA(32:0)+Na	PA(32:0)+Na	PA	(32:0)	(32:0)			C35 H69 O8 N0 P1 Na1	671.462	10.8997	0.53183	0.883354	0.317121	3.22861e+08	484659740	2.74889e+08	4.06827e+08	3.50963e+08	2.75049e+08	2.8303e+08	2.47862e+08	3.44998e+08	3.24541e+08	3.58213e+08	2.39794e+08	2.1419e+08	2.70236e+08	3.78287e+08	2.07221e+08	2.94035e+08	2.90376e+08	2.94166e+08
POS577		PA(16:0/16:0)+NH4	PA(32:0)+NH4	PA	(16:0/16:0)	(16:0)	(16:0)		C35 H73 O8 N1 P1	666.507	12.4391	0.369718	1.57553	0.0497273	3.76476e+07	2.98565e+07	2.56568e+07	5.69179e+07	3.76967e+07	6.17429e+07	1.73246e+07	3.82484e+07	2.1849e+07	5.3011e+07	7.05024e+07	9.44687e+07	4.30702e+07	7.10155e+07	4.05002e+07	8.62637e+07	5.06783e+07	5.21567e+07	4.37298e+07
POS579		PA(16:0/16:0)+NH4	PA(32:0)+NH4	PA	(16:0/16:0)	(16:0)	(16:0)		C35 H73 O8 N1 P1	666.507	12.7673	0.343754	1.34251	0.126549	5.08318e+07	5.92254e+07	3.46043e+07	1.62842e+08	5.16872e+07	9.63192e+07	6.90374e+07	1.02223e+08	7.91509e+07	9.26995e+07	1.02374e+08	1.42162e+08	1.15303e+08	1.08367e+08	7.77668e+07	1.23621e+08	3.96147e+07	4.65943e+07	8.85504e+07
POS58		Cer(d34:5)+H	Cer(d34:5)+H	Cer	(d34:5)	(d34:5)			C34 H60 O3 N1	530.457	12.6999	0.259878	0.999577	0.9983	7.99175e+07	5.71389e+07	5.13426e+07	6.43767e+07	6.44105e+07	1.60466e+08	8.67707e+07	1.3053e+08	4.92694e+07	9.87086e+07	7.83179e+07	1.01544e+08	5.48817e+07	1.12957e+08	7.07596e+07	1.28222e+08	6.0685e+07	6.48384e+07	6.70987e+07
POS580		PA(32:1)+NH4	PA(32:1)+NH4	PA	(32:1)	(32:1)			C35 H71 O8 N1 P1	664.491	11.5375	0.288835	1.49459	0.0226817	2.57424e+07	3.27708e+07	3.16396e+07	4.79789e+07	3.79072e+07	5.79065e+07	1.9187e+07	3.86628e+07	2.40077e+07	7.21302e+07	5.03072e+07	5.79442e+07	4.22097e+07	5.83257e+07	6.06108e+07	7.0578e+07	3.93393e+07	3.7563e+07	4.14661e+07
POS581		PA(16:0/18:1)+NH4	PA(34:1)+NH4	PA	(16:0/18:1)	(16:0)	(18:1)		C37 H75 O8 N1 P1	692.522	12.6779	0.949016	0.892003	0.453744	1206829483	1040362810	1067896929	2280406273	1005039373	1260028534	7.99273e+08	1092632957	8.64299e+08	1057652324	1164144304	1076161052	1110168343	9.69785e+08	1002039419	1454981325	1662017350	1136245908	1747343332
POS582		PA(34:1)+Na	PA(34:1)+Na	PA	(16:0/18:1)	(16:0)	(18:1)		C37 H71 O8 N0 P1 Na1	697.478	12.6966	0.17778	1.05251	0.579778	7.96648e+07	7.93989e+07	5.97872e+07	9.30752e+07	6.89794e+07	8.16438e+07	5.82573e+07	7.79528e+07	4.99096e+07	6.60677e+07	9.76139e+07	7.95142e+07	7.18971e+07	9.19656e+07	8.28427e+07	9.03872e+07	6.95797e+07	7.80395e+07	7.09688e+07
POS585		PA(34:2)+Na	PA(34:2)+Na	PA	(34:2)	(34:2)			C37 H69 O8 N0 P1 Na1	695.462	7.46721	0.351297	1.17579	0.616428	3.95479e+07	7.96485e+07	6.68104e+07	6.1444e+07	7.61362e+07	8.5066e+07	4.3068e+07	2.92708e+07	3.28592e+07	1.09265e+08	8.30144e+07	7.04585e+07	1.42117e+07	3.70087e+07	1.81739e+08	3.69885e+07	6.5396e+07	6.91232e+07	6.98826e+07
POS588		PA(34:2)+H	PA(34:2)+H	PA	(16:0/18:2)	(16:0)	(18:2)		C37 H70 O8 N0 P1	673.48	11.6374	0.194486	1.12053	0.405637	6.24828e+08	8.54148e+08	3.52675e+08	8.4238e+08	7.03466e+08	785802114	2.91682e+08	5.90137e+08	5.61101e+08	7.32086e+08	6.59595e+08	865734153	4.87166e+08	7.69351e+08	8.48444e+08	7.29744e+08	8.09242e+08	8.1187e+08	8.15176e+08
POS589		PA(16:0/18:2)+NH4	PA(34:2)+NH4	PA	(16:0/18:2)	(16:0)	(18:2)		C37 H73 O8 N1 P1	690.507	11.6217	0.751431	0.984575	0.880873	4028541382	5818844349	4597725500	6171521450	4585001867	5586717598	4432333075	4698559501	3087969724	5260434205	4565905365	6433882083	3222501020	5473234875	5830760008	5428804219	5680426100	5598790482	5637426577
POS59		Cer(d18:0+pO/17:0)+H	Cer(d35:0+pO)+H	Cer	(d18:0+pO/17:0)	(d18:0+pO)	(17:0)		C35 H72 O4 N1	570.546	12.7934	0.43407	7.34882	1.48726e-06	3.26446e+06	2.09908e+06	1.91646e+06	1.85849e+06	1.76997e+06	3.77038e+06	4.12945e+06	2.52231e+06	1.1237e+07	1.79609e+07	2.08137e+07	1.72494e+07	2.25208e+07	2.68032e+07	1.27456e+07	2.74242e+07	1.18532e+07	1.37801e+07	1.50372e+07
POS590		PA(34:2)+Na	PA(34:2)+Na	PA	(16:0/18:2)	(16:0)	(18:2)		C37 H69 O8 N0 P1 Na1	695.462	11.6123	0.189137	0.956858	0.730536	1.09516e+08	2.0221e+08	1.91385e+08	1.93265e+08	2.04285e+08	1.84943e+08	164120869	1.38151e+08	1.4663e+08	9.94769e+07	1.72691e+08	2.07688e+08	8.80842e+07	2.16703e+08	2.0299e+08	1.93737e+08	1.15892e+08	1.84949e+08	1.86467e+08
POS591		PA(16:0/18:2)+NH4	PA(34:2)+NH4	PA	(16:0/18:2)	(16:0)	(18:2)		C37 H73 O8 N1 P1	690.507	12.2334	1.1227	0.886669	0.526362	9.77665e+08	1228243912	1107291414	6.62178e+08	1092529428	5.05375e+08	1078136994	9.74701e+08	9.09443e+08	1562257100	7.39923e+08	6.64316e+08	9.76032e+08	1.9296e+08	1105854414	6.11056e+08	1.22011e+08	1662661547	6.08006e+08
POS592		PA(34:2)+Na	PA(34:2)+Na	PA	(16:0/18:2)	(16:0)	(18:2)		C37 H69 O8 N0 P1 Na1	695.462	12.2688	0.109007	1.09544	0.386547	4.22515e+07	5.7096e+07	4.64922e+07	5.89573e+07	4.49743e+07	5.4516e+07	2.4529e+07	5.1012e+07	3.81936e+07	4.06551e+07	6.27019e+07	4.88695e+07	5.20309e+07	6.31467e+07	5.64859e+07	5.39971e+07	5.34379e+07	4.2252e+07	4.26694e+07
POS593		PA(34:2)+H	PA(34:2)+H	PA	(16:0/18:2)	(16:0)	(18:2)		C37 H70 O8 N0 P1	673.48	12.2271	0.573612	1.47368	0.0031622	7.38798e+07	8.47429e+07	9.79694e+07	7.1685e+07	8.06761e+07	7.02104e+07	7.67584e+07	6.41005e+07	1.14181e+08	1.01172e+08	7.46367e+07	9.28824e+07	1.35893e+08	1.28766e+08	1.04628e+08	1.61558e+08	9.08601e+07	8.94625e+07	9.65741e+07
POS594		PA(16:0/18:2)+NH4	PA(34:2)+NH4	PA	(16:0/18:2)	(16:0)	(18:2)		C37 H73 O8 N1 P1	690.507	12.7072	0.621938	0.876524	0.105014	3.30252e+08	5.03768e+08	4.30445e+08	4.61082e+08	4.41511e+08	4.55998e+08	4.35506e+08	3.49972e+08	3.03554e+08	3.36483e+08	3.8805e+08	3.23754e+08	3.08005e+08	4.49587e+08	4.23642e+08	4.54587e+08	2.99893e+08	4.43715e+08	3.75899e+08
POS595		PA(16:0/18:2)+NH4	PA(34:2)+NH4	PA	(16:0/18:2)	(16:0)	(18:2)		C37 H73 O8 N1 P1	690.507	13.9964	0.257453	0.753089	0.218239	3.70346e+07	8.92324e+07	4.11e+07	5.06326e+07	2.34616e+07	4.48573e+07	3.79094e+07	3.15944e+07	1.89022e+07	4.01099e+07	2.11533e+07	4.20461e+07	15417111	4.21781e+07	5.4002e+07	3.41571e+07	5.33508e+07	3.03973e+07	4.81235e+07
POS597		PA(16:0/18:3)+NH4	PA(34:3)+NH4	PA	(16:0/18:3)	(16:0)	(18:3)		C37 H71 O8 N1 P1	688.491	8.41437	0.735422	1.5646	0.0543072	1.5432e+08	1.69378e+08	1.574e+08	6.86654e+07	1.2063e+08	5.37919e+07	8.63678e+07	1.31001e+08	1.03505e+08	2.39217e+08	1.96458e+08	3.02947e+08	9.49332e+07	1.14939e+08	2.59913e+08	1.61246e+08	1.83577e+08	5.52611e+07	181177647
POS599		PA(16:0/18:3)+NH4	PA(34:3)+NH4	PA	(16:0/18:3)	(16:0)	(18:3)		C37 H71 O8 N1 P1	688.491	10.8504	0.26228	0.966675	0.844032	225304282	3.77265e+08	3.25406e+08	4.61105e+08	2.98723e+08	5.17716e+08	2.4792e+08	3.26926e+08	1.91187e+08	3.75903e+08	4.44521e+08	4.28394e+08	2.4846e+08	1.61538e+08	3.15414e+08	5.22291e+08	3.97235e+08	5.11256e+08	5.17453e+08
POS6		AGlcSiE(18:0)+NH4	AGlcSiE(18:0)+NH4	AGlcSiE	(18:0)	(18:0)			C53 H98 O7 N1	860.734	19.5518	0.660142	2.64712	0.000807653	2.8443e+07	3.27359e+07	1.99177e+07	3.13756e+07	2.96484e+07	3.96371e+07	3.43626e+07	4.54971e+07	5.29125e+07	158654898	9.43129e+07	9.84455e+07	4.81581e+07	6.37089e+07	8.29995e+07	9.3341e+07	8.08998e+07	8.0044e+07	8.43028e+07
POS60		Cer(d18:2/17:1)+H	Cer(d35:3)+H	Cer	(d18:2/17:1)	(d18:2)	(17:1)		C35 H66 O3 N1	548.504	12.2711	0.527372	2.74751	1.5317e-05	1.66606e+07	1.40307e+07	9.788e+06	9.19086e+06	1.69769e+07	1.39868e+07	2.05781e+07	1.14814e+07	3.94067e+07	4.15689e+07	4.09433e+07	3.50125e+07	4.05207e+07	5.12285e+07	1.65585e+07	4.4387e+07	3.22577e+07	2.93358e+07	3.2072e+07
POS603		PA(34:4)+H	PA(34:4)+H	PA	(34:4)	(34:4)			C37 H66 O8 N0 P1	669.449	9.99579	0.601035	0.744421	0.166768	1.51659e+08	331042653	3.10411e+08	3.78002e+08	1.28796e+08	3.96591e+08	3.21808e+08	1.977e+08	338709209	1.1743e+08	1.07494e+08	1.59145e+08	2.81248e+08	1.50325e+08	1.85017e+08	3.10277e+08	4.00917e+08	3.84821e+08	3.71594e+08
POS604		PA(17:0/18:2)+NH4	PA(35:2)+NH4	PA	(17:0/18:2)	(17:0)	(18:2)		C38 H75 O8 N1 P1	704.522	12.3044	0.218063	0.797287	0.507158	9.75648e+07	3.25712e+07	2.71635e+07	4.37991e+07	5.01128e+07	7.01081e+07	2.46549e+07	1.83753e+08	3.48129e+07	2.42632e+07	6.22839e+07	6.27558e+07	4.66763e+07	5.7503e+07	6.35384e+07	7.05118e+07	4.71834e+07	3.75249e+07	3.63443e+07
POS605		PA(36:1)+H	PA(36:1)+H	PA	(36:1)	(36:1)			C39 H76 O8 N0 P1	703.527	13.8587	0.33411	0.221412	0.000371324	1.74796e+07	3.62116e+07	1.60884e+07	1.45131e+07	1.42831e+07	1.38538e+07	2.5838e+07	8.90945e+06	3.83454e+06	3.19374e+06	4.7836e+06	4.41119e+06	3.98475e+06	5.85173e+06	2.10919e+06	4.41797e+06	9.70068e+06	1.08594e+07	1.06369e+07
POS607		PA(18:1/18:1)+NH4	PA(36:2)+NH4	PA	(18:1/18:1)	(18:1)	(18:1)		C39 H77 O8 N1 P1	718.538	12.7233	0.45577	1.20721	0.299949	7.70859e+08	6.13984e+08	8.60463e+08	1421859841	6.51972e+08	7.70573e+08	3.54218e+08	6.98766e+08	8.62924e+08	9.25506e+08	1146867026	1426308606	4.89768e+08	9.8889e+08	9.26668e+08	6.48619e+08	7.13508e+08	7.40951e+08	7.04943e+08
POS608		PA(36:2)+H	PA(36:2)+H	PA	(18:1/18:1)	(18:1)	(18:1)		C39 H74 O8 N0 P1	701.512	12.7217	0.228042	1.16924	0.390131	8.78886e+07	9.13015e+07	7.69746e+07	8.18214e+07	4.81143e+07	7.03428e+07	6.06489e+07	8.1783e+07	7.73499e+07	1.16967e+08	1.11804e+08	1.47869e+08	3.07064e+07	4.95743e+07	8.73788e+07	7.8582e+07	4.17503e+07	9.04053e+07	6.73256e+07
POS61		Cer(d36:0)+H	Cer(d36:0)+H	Cer	(d36:0)	(d36:0)			C36 H74 O3 N1	568.566	13.5219	0.293867	0.180328	0.334778	7.83611e+06	7.79082e+06	3.33755e+08	9.89356e+06	9.13697e+06	9.14818e+06	7.48447e+06	1.11491e+07	4.43035e+06	5.51614e+06	9.46136e+06	1.29114e+07	6.47971e+06	9.57435e+06	5.67204e+06	1.73995e+07	9.37617e+06	1.02262e+07	8.63163e+06
POS610		PA(18:1/18:1)+NH4	PA(36:2)+NH4	PA	(18:1/18:1)	(18:1)	(18:1)		C39 H77 O8 N1 P1	718.538	13.9905	0.233007	0.563021	0.270572	2.4199e+07	2.42818e+07	3.24124e+07	3.34257e+07	2.29462e+07	2.55672e+07	1.53904e+08	2.40749e+07	1.67659e+07	3.14961e+07	2.98758e+07	3.62028e+07	1.55933e+07	1.32643e+07	2.48937e+07	2.37923e+07	3.29042e+07	2.75301e+07	3.48201e+07
POS612		PA(36:3)+Na	PA(36:3)+Na	PA	(18:1/18:2)	(18:1)	(18:2)		C39 H71 O8 N0 P1 Na1	721.478	11.7034	0.224113	0.818454	0.203536	6.33714e+07	5.94013e+07	5.78585e+07	7.0022e+07	5.55177e+07	5.94712e+07	4.75598e+07	2.78575e+07	5.16613e+07	2.29258e+07	7.17663e+07	6.28297e+07	2.88294e+07	4.98937e+07	3.99472e+07	3.31333e+07	5.00189e+07	2.83978e+07	2.81584e+07
POS613		PA(36:3)+H	PA(36:3)+H	PA	(18:1/18:2)	(18:1)	(18:2)		C39 H72 O8 N0 P1	699.496	11.7132	0.493166	0.853575	0.389257	1.54423e+08	2.40663e+08	2.26903e+08	3.22234e+08	2.13062e+08	184326612	1.51577e+08	1.84665e+08	9.43809e+07	2.4693e+08	1.44456e+08	1.39821e+08	8.88342e+07	2.09234e+08	3.26316e+08	1.82203e+08	2.48518e+08	166773262	1.52423e+08
POS651	Y	PC(36:3)+H	PC(36:3)+H	PC	(36:3)	(36:3)			C44 H83 O8 N1 P1	784.585	11.9008	2.38717	0.323788	0.00561864	1426143378	5.81119e+08	646710566	1626883103	6.55621e+08	1357004930	4.06407e+08	3.43175e+08	2.1632e+08	265415133	3.11893e+08	3.68897e+08	8.56196e+07	2.87734e+08	3.98402e+08	3.4618e+08	8.60417e+08	8.84477e+08	879133760
POS615		PA(36:3)+H	PA(36:3)+H	PA	(18:1/18:2)	(18:1)	(18:2)		C39 H72 O8 N0 P1	699.496	12.2294	0.254086	0.802975	0.307852	8.79626e+07	2.44448e+07	8.05104e+07	6.90326e+07	4.79314e+07	7.76525e+07	3.74483e+07	9.13162e+07	5.70388e+07	2.02574e+07	2.60238e+07	4.96477e+07	4.05228e+07	7.70139e+07	8.75464e+07	5.65242e+07	2.94194e+07	6.99436e+07	3.84812e+07
POS616		PA(18:1/18:2)+NH4	PA(36:3)+NH4	PA	(18:1/18:2)	(18:1)	(18:2)		C39 H75 O8 N1 P1	716.522	12.6927	0.346302	1.18809	0.427963	3.68559e+08	1.50024e+08	3.14033e+08	1.32029e+08	1.23072e+08	2.19071e+08	1.79358e+08	1.21e+08	2.02157e+08	1.82286e+08	339539016	3.16609e+08	9.87645e+07	1.49732e+08	3.13574e+08	3.06766e+08	2.0716e+08	2.95096e+08	1.48972e+08
POS619		PA(18:2/18:2)+NH4	PA(36:4)+NH4	PA	(18:2/18:2)	(18:2)	(18:2)		C39 H73 O8 N1 P1	714.507	10.8518	2.69928	0.729557	0.0570739	2571861732	3988752722	3248110602	4027627301	2896348614	3576570678	2035914709	2687411145	1116779410	2399194091	2405448304	2851049669	1038483056	1954002188	3786990655	2710749173	3339503245	3755083598	3847906785
POS620		PA(36:4)+Na	PA(36:4)+Na	PA	(18:2/18:2)	(18:2)	(18:2)		C39 H69 O8 N0 P1 Na1	719.462	10.8437	0.412694	0.823632	0.0957113	1.14081e+08	126723672	1.41412e+08	1.35589e+08	1.03329e+08	1.27072e+08	9.30823e+07	7.99903e+07	7.67972e+07	9.76066e+07	8.68198e+07	1.14064e+08	5.8605e+07	1.11054e+08	1.3297e+08	8.0879e+07	1.0053e+08	1.30093e+08	1.06033e+08
POS621		PA(36:4)+H	PA(36:4)+H	PA	(18:2/18:2)	(18:2)	(18:2)		C39 H70 O8 N0 P1	697.48	10.8531	1.06207	0.740566	0.11872	4.39794e+08	7.5089e+08	3.08591e+08	7.52261e+08	571496765	745344084	5.62918e+08	4.44689e+08	118505646	4.29897e+08	4.55961e+08	5.9977e+08	2.30374e+08	3.26913e+08	6.61408e+08	5.65992e+08	6.40566e+08	6.97272e+08	7.35662e+08
POS625		PA(18:2/18:2)+NH4	PA(36:4)+NH4	PA	(18:2/18:2)	(18:2)	(18:2)		C39 H73 O8 N1 P1	714.507	12.6926	0.493487	0.686449	0.0219641	5.50189e+07	5.63333e+07	8.57226e+07	1.20026e+08	7.19056e+07	8.76461e+07	1.02534e+08	7.49082e+07	4.47958e+07	6.83891e+07	6.39713e+07	4.95027e+07	2.15112e+07	7.56841e+07	6.73178e+07	5.78307e+07	1.0274e+08	9.92491e+07	8.96172e+07
POS626		PA(18:3/18:2)+NH4	PA(36:5)+NH4	PA	(18:3/18:2)	(18:3)	(18:2)		C39 H71 O8 N1 P1	712.491	7.46374	0.36299	1.24263	0.486321	5.88578e+07	1.16969e+08	6.75564e+07	9.76156e+07	9.12234e+07	1.44065e+08	5.72177e+07	9.94913e+07	2.7498e+07	167963636	9.51758e+07	199897166	2.39631e+07	6.97463e+07	249169990	7.74315e+07	1.46392e+08	1.04387e+08	100460704
POS628		PA(18:3/18:2)+NH4	PA(36:5)+NH4	PA	(18:3/18:2)	(18:3)	(18:2)		C39 H71 O8 N1 P1	712.491	10.2534	0.132666	1.13893	0.606637	2.29177e+08	1.4615e+08	1.51725e+08	3.81311e+08	8.7542e+07	1.54794e+08	1.06891e+08	1.46485e+08	1.20228e+08	2.18203e+08	1.83122e+08	2.43969e+08	1.15196e+08	7.85468e+07	3.18454e+08	3.21423e+08	1.56958e+08	1.42458e+08	1.69023e+08
POS629		PA(36:5)+Na	PA(36:5)+Na	PA	(18:3/18:2)	(18:3)	(18:2)		C39 H67 O8 N0 P1 Na1	717.447	10.1692	0.0510206	1.09925	0.641053	1.13545e+07	1.67828e+07	9.99511e+06	2.13365e+07	8.42438e+06	1.60813e+07	7.18836e+06	1.06519e+07	4.08104e+06	1.43815e+07	1.70167e+07	1.24027e+07	1.45844e+07	9.28327e+06	1.67683e+07	2.34025e+07	1.48885e+07	1.48631e+07	1.48201e+07
POS63		Cer(d20:0/16:0)+H	Cer(d36:0)+H	Cer	(d20:0/16:0)	(d20:0)	(16:0)		C36 H74 O3 N1	568.566	15.8162	0.453494	3.15099	0.000135033	8.87197e+06	9.52337e+06	8.21904e+06	8.41086e+06	9.9321e+06	7.08353e+06	8.1467e+06	8.33931e+06	2.05392e+07	2.12176e+07	3.36699e+07	1.70543e+07	3.61165e+07	3.98717e+07	1.34981e+07	3.39602e+07	1.56725e+07	1.58527e+07	1.36194e+07
POS630		PA(36:5)+H	PA(36:5)+H	PA	(18:3/18:2)	(18:3)	(18:2)		C39 H68 O8 N0 P1	695.465	10.2613	0.27942	0.751705	0.327062	2.71763e+07	4.0678e+07	2.87644e+07	8.68446e+07	2.54315e+07	7.02625e+07	2.68638e+07	3.04655e+07	1.14013e+07	2.48266e+07	6.09311e+07	5.20694e+07	1.6216e+07	2.20602e+07	3.54846e+07	2.99495e+07	3.57048e+07	3.03996e+07	2.98454e+07
POS632		PA(37:0p)+NH4	PA(37:0p)+NH4	PA	(37:0p)	(37:0p)			C40 H83 O7 N1 P1	720.59	15.9266	0.420055	1.46497	0.00689056	3.27782e+07	3.88258e+07	3.169e+07	2.47917e+07	3.08123e+07	3.98337e+07	4.28892e+07	4.47235e+07	4.41822e+07	4.16737e+07	5.93847e+07	4.29787e+07	5.78362e+07	7.41981e+07	3.58102e+07	6.34208e+07	4.27285e+07	4.65792e+07	4.65418e+07
POS634		PA(38:1)+NH4	PA(38:1)+NH4	PA	(38:1)	(38:1)			C41 H83 O8 N1 P1	748.585	12.6501	0.935493	0.574909	0.00395226	2.01297e+08	4.43761e+08	1.80127e+08	2.13621e+08	2.83346e+08	2.68073e+08	2.68732e+08	2.36726e+08	1.58944e+08	1.77064e+08	1.36122e+08	7.34083e+07	1.12623e+08	1.72965e+08	1.79854e+08	1.93848e+08	2.80092e+08	263391701	2.42144e+08
POS638		PA(22:0/18:2)+NH4	PA(40:2)+NH4	PA	(22:0/18:2)	(22:0)	(18:2)		C43 H85 O8 N1 P1	774.601	15.5807	0.23179	0.781573	0.243877	3.48446e+07	3.76902e+07	2.68976e+07	5.79573e+07	3.34657e+07	4.53035e+07	3.07122e+07	4.59492e+07	1.6683e+07	2.02116e+07	2.21331e+07	4.73967e+07	1.64454e+07	2.23967e+07	3.5435e+07	6.37905e+07	3.90639e+07	4.21124e+07	6.76807e+07
POS574	Y	MGDG(18:3/18:3)+Na	MGDG(36:6)+Na	MGDG	(18:3/18:3)	(18:3)	(18:3)		C45 H74 O10 Na1	797.517	10.2804	2.7409	0.236808	1.06898e-06	7.75946e+08	9.89435e+08	1155469009	9.79753e+08	9.00687e+08	7.20216e+08	1474120978	8.41538e+08	1.71573e+08	233351827	2.19685e+08	2.11818e+08	9.79099e+07	3.01172e+08	410147560	2.10242e+08	7.65923e+08	7.20662e+08	7.52616e+08
POS571	Y	MGDG(18:2/18:2)+Na	MGDG(36:4)+Na	MGDG	(18:2/18:2)	(18:2)	(18:2)		C45 H78 O10 Na1	801.549	11.896	1.11045	0.368843	2.25719e-05	1.70804e+08	2.26205e+08	260384516	1.77855e+08	2.29449e+08	1.35293e+08	3.22602e+08	2.18011e+08	8.43944e+07	7.48393e+07	7.52095e+07	6.91185e+07	4.933e+07	116497817	1.10689e+08	6.1931e+07	1.60556e+08	1.61966e+08	1.58136e+08
POS641		PC(34:1)+Na	PC(34:1)+Na	PC	(34:1)	(34:1)			C42 H82 O8 N1 P1 Na1	782.567	12.6627	0.269834	0.707862	0.198615	8.11383e+07	2.4051e+07	4.45533e+07	6.59376e+07	3.36365e+07	65086249	2.05362e+07	1.24953e+07	2.53743e+07	2.72913e+07	4.4995e+07	2.96931e+07	1.62712e+07	2.71858e+07	3.31538e+07	4.19708e+07	4.5369e+07	4.97347e+07	4.63811e+07
POS642		PC(34:1)+H	PC(34:1)+H	PC	(34:1)	(34:1)			C42 H83 O8 N1 P1	760.585	12.6536	2.39999	0.725536	0.169665	4792750094	1901378393	2777541726	5254218010	2316250838	4742886648	1680389802	1632424514	1781682337	2720297080	2730617194	2819933817	1073895593	1658881707	2451001566	2973071007	3979395843	3815237982	3735051370
POS643		PC(16:0/18:2)+Na	PC(34:2)+Na	PC	(16:0/18:2)	(16:0)	(18:2)		C42 H80 O8 N1 P1 Na1	780.551	11.8314	0.50579	0.461007	0.016671	8.797e+07	3.2845e+07	4.92437e+07	7.69692e+07	3.06667e+07	103888596	3.19579e+07	2.7114e+07	3.21489e+07	1.90255e+07	2.7482e+07	2.71719e+07	1.53934e+07	2.82043e+07	2.00375e+07	3.36815e+07	4.14267e+07	4.58119e+07	5.085e+07
POS570	Y	MGDG(18:1/18:2)+Na	MGDG(36:3)+Na	MGDG	(18:1/18:2)	(18:1)	(18:2)		C45 H80 O10 Na1	803.564	12.6673	1.21734	0.543544	0.000219904	300485693	375404793	3.24512e+08	3.13787e+08	335557382	3.04505e+08	5.16127e+08	3.56798e+08	1.84089e+08	1.725e+08	1.78329e+08	1.63762e+08	1.39202e+08	3.26388e+08	222453049	149971334	3.63214e+08	3.59227e+08	3.45108e+08
POS1072	Y	TG(16:0/16:0/16:0)+NH4	TG(48:0)+NH4	TG	(16:0/16:0/16:0)	(16:0)	(16:0)	(16:0)	C51 H102 O6 N1	824.77	23.555	1.28023	1.57749	0.00108556	3.5152e+08	4.04448e+08	2.48104e+08	3.86683e+08	4.8052e+08	474883205	3.71601e+08	4.94449e+08	4.38694e+08	4.95246e+08	6.98124e+08	7.14203e+08	4.96704e+08	8.21106e+08	7.22889e+08	6.80261e+08	5.90014e+08	6.07302e+08	7.16491e+08
POS283	Y	CerG1(d18:2/24:0+O)+H	CerG1(d42:2+O)+H	CerG1	(d18:2/24:0+O)	(d18:2)	(24:0+O)		C48 H92 O9 N1	826.677	15.5655	1.12477	0.613286	0.0185565	5.61472e+08	4.44606e+08	264039942	4.38626e+08	3.92714e+08	4.50684e+08	4.35245e+08	7.20492e+08	1.54608e+08	3.63821e+08	2.17151e+08	2.35321e+08	1.86398e+08	1.82736e+08	3.81424e+08	5.52531e+08	7.89429e+08	4.59887e+08	4.44022e+08
POS649		PC(36:2)+H	PC(36:2)+H	PC	(36:2)	(36:2)			C44 H85 O8 N1 P1	786.601	12.7923	0.979	0.661393	0.158334	513871426	2.2588e+08	386926790	7.38949e+08	3.36981e+08	416284285	1.90215e+08	1.22377e+08	1.56469e+08	2.27389e+08	2.67057e+08	2.45723e+08	8.27947e+07	1.67552e+08	512304398	2.79576e+08	3.80398e+08	3.83119e+08	5.70872e+08
POS1109	Y	TG(16:0/16:0/18:3)+NH4	TG(50:3)+NH4	TG	(16:0/16:0/18:3)	(16:0)	(16:0)	(18:3)	C53 H100 O6 N1	846.755	21.9209	2.18193	0.646659	0.0368098	1243555052	8.9572e+08	7.56699e+08	1829858296	1256642173	2047766210	7.41689e+08	2015128237	6.70582e+08	8.52577e+08	1009109419	8.31478e+08	7.92861e+08	1183590806	5.84901e+08	1050445043	1482780502	1402452201	1522752995
POS653		PC(36:4)+Na	PC(36:4)+Na	PC	(36:4)	(36:4)			C44 H80 O8 N1 P1 Na1	804.551	11.0798	0.363157	0.336209	0.0132442	4.60068e+07	1.38434e+07	1.92882e+07	3.80432e+07	1.19829e+07	3.9031e+07	1.00836e+07	8.47792e+06	6.70842e+06	5.46886e+06	1.02024e+07	4.09129e+06	6.38916e+06	1.33092e+07	6.56282e+06	1.00573e+07	1.70954e+07	2.04923e+07	1.94371e+07
POS1086	Y	TG(16:0/16:0/18:1)+NH4	TG(50:1)+NH4	TG	(16:0/16:0/18:1)	(16:0)	(16:0)	(18:1)	C53 H104 O6 N1	850.786	23.8004	1.44795	0.422726	0.000144682	3.82652e+08	3.67319e+08	227525304	487291353	3.44191e+08	4.45868e+08	3.2652e+08	4.37778e+08	2.13044e+08	2.43413e+08	5.24463e+07	2.63066e+08	2.11153e+08	3.38826e+07	1.098e+08	1.49465e+08	4.96909e+08	4.57674e+07	3.31893e+08
POS655		PC(36:5)+H	PC(36:5)+H	PC	(36:5)	(36:5)			C44 H79 O8 N1 P1	780.554	10.2742	0.698858	0.163951	0.00956525	8.18305e+07	3.65322e+07	3.3254e+07	1.29691e+08	3.27767e+07	1.25946e+08	1.55598e+07	2.03419e+07	5.78503e+06	7.16794e+06	1.1195e+07	1.4889e+07	2.12005e+06	8.55968e+06	1.13403e+07	1.69724e+07	5.79635e+07	5.51854e+07	5.30413e+07
POS656		PC(37:1p)+H	PC(37:1p)+H	PC	(37:1p)	(37:1p)			C45 H89 O7 N1 P1	786.637	16.2767	0.234497	2.74793	2.72385e-06	3.36463e+06	3.96875e+06	1.39622e+06	2.95004e+06	3.76774e+06	4.98922e+06	2.44754e+06	3.22389e+06	6.3816e+06	1.13625e+07	8.80719e+06	1.15555e+07	8.01331e+06	7.01781e+06	9.24389e+06	9.36112e+06	11102338	7.95398e+06	6.76399e+06
POS657		PC(38:3)+H	PC(38:3)+H	PC	(38:3)	(38:3)			C46 H87 O8 N1 P1	812.616	12.8338	0.444583	0.501347	0.02229	6.08834e+07	3.11201e+07	2.66262e+07	6.92721e+07	3.21711e+07	7.15629e+07	2.43667e+07	1.94479e+07	1.36946e+07	1.91893e+07	1.94849e+07	2.59756e+07	6.38408e+06	2.40239e+07	3.15669e+07	2.78577e+07	4.21574e+07	4.38603e+07	4.66285e+07
POS658		PC(38:4)+H	PC(38:4)+H	PC	(38:4)	(38:4)			C46 H85 O8 N1 P1	810.601	12.0304	0.477903	0.19371	0.00874065	4.65272e+07	1.48273e+07	1.51632e+07	5.93536e+07	1.40147e+07	5.93373e+07	8.61051e+06	1.62509e+07	4.3888e+06	4.6501e+06	6.38803e+06	7.62373e+06	3.21096e+06	4.73743e+06	6.74984e+06	7.59563e+06	2.25595e+07	25614753	2.3856e+07
POS726	Y	PI(34:2)+NH4	PI(34:2)+NH4	PI	(34:2)	(34:2)			C43 H83 O13 N1 P1	852.56	10.6655	1.30038	0.64445	0.0252199	3.07841e+08	6.23947e+08	4.77323e+08	5.78219e+08	4.48412e+08	4.79072e+08	598016037	481916047	1.40969e+08	4.17781e+08	2.78087e+08	3.833e+08	1.2941e+08	2.85402e+08	6.6927e+08	2.70194e+08	4.9056e+08	4.90406e+08	4.75412e+08
POS660		PC(40:2)+H	PC(40:2)+H	PC	(40:2)	(40:2)			C48 H93 O8 N1 P1	842.663	15.0781	0.291977	0.455191	0.0125655	2.09141e+07	8.33415e+06	1.20714e+07	2.81921e+07	8.1704e+06	2.74688e+07	1.19652e+07	1.09422e+07	6.16025e+06	8.87113e+06	7.86178e+06	8.15177e+06	2.81947e+06	5.4304e+06	9.98355e+06	9.01264e+06	1.73541e+07	1.62818e+07	1.59084e+07
POS661		PC(42:2)+H	PC(42:2)+H	PC	(42:2)	(42:2)			C50 H97 O8 N1 P1	870.695	16.341	0.292474	0.535093	0.0403571	2.83554e+07	1.02097e+07	1.17346e+07	3.72141e+07	7.83891e+06	3.53311e+07	1.31447e+07	2.39655e+07	9.36978e+06	1.48555e+07	1.33447e+07	1.47622e+07	6.30053e+06	7.90043e+06	9.93246e+06	1.33198e+07	2.17145e+07	2.18719e+07	2.50202e+07
POS663		PE(34:2)+H	PE(34:2)+H	PE	(34:2)	(34:2)			C39 H75 O8 N1 P1	716.522	11.7136	1.73581	0.747267	0.142308	1266101590	1295464785	1288447324	3028923056	1306047017	1519842482	1138692400	1162654786	7.76586e+08	1447048561	1152780661	1336990131	6.76632e+08	1200666706	1397207899	9.83904e+08	1939543830	1359342448	1342395936
POS664		PE(34:2)+Na	PE(34:2)+Na	PE	(34:2)	(34:2)			C39 H74 O8 N1 P1 Na1	738.504	12.1243	0.327293	0.634072	0.0135467	2.96309e+07	2.47717e+07	3.199e+07	4.43106e+07	2.77697e+07	4.19605e+07	1.88477e+07	1.96189e+07	1.68193e+07	1.93833e+07	2.56252e+07	1.92097e+07	1.01873e+07	1.38925e+07	2.73767e+07	1.89856e+07	3.50396e+07	3.39299e+07	1.76093e+07
POS666		PE(35:1)+H	PE(35:1)+H	PE	(35:1)	(35:1)			C40 H79 O8 N1 P1	732.554	12.2998	0.894005	0.420704	0.0111639	1.25076e+08	142517913	8.69138e+07	1.73058e+08	1.2412e+08	1.23009e+08	274313614	194140311	1.90841e+07	6.72357e+07	8.15991e+07	4.9934e+07	2.71695e+07	2.72097e+07	2.16637e+08	3.41282e+07	1.21295e+08	1.32038e+08	1.37866e+08
POS667		PE(36:1)+H	PE(36:1)+H	PE	(36:1)	(36:1)			C41 H81 O8 N1 P1	746.569	14.0266	0.0438274	1.12619	0.523411	2.42564e+07	2.59901e+07	3.07568e+07	6.1421e+07	3.96367e+07	4.14668e+07	1.56763e+07	2.93204e+07	2.40052e+07	5.2941e+07	3.55641e+07	5.22295e+07	2.23793e+07	3.01148e+07	4.41694e+07	4.10078e+07	3.33505e+07	4.0082e+07	2.56033e+07
POS668		PE(36:2)+H	PE(36:2)+H	PE	(36:2)	(36:2)			C41 H79 O8 N1 P1	744.554	12.7551	0.438626	1.50834	0.0304126	5.70126e+07	1.00191e+08	8.55405e+07	1.18469e+08	8.17701e+07	5.6179e+07	6.83788e+07	7.94031e+07	7.81404e+07	1.19127e+08	9.96701e+07	1.88111e+08	6.01426e+07	1.56281e+08	1.58552e+08	1.15789e+08	1.30763e+08	109199081	1.38412e+08
POS669		PE(36:2)+H	PE(36:2)+H	PE	(36:2)	(36:2)			C41 H79 O8 N1 P1	744.554	13.1604	0.138008	0.954135	0.76519	3.11837e+07	3.96747e+07	3.70252e+07	5.89286e+07	5.88324e+07	4.339e+07	3.24311e+07	2.61426e+07	2.80683e+07	4.56125e+07	3.94692e+07	4.19151e+07	1.77072e+07	4.24815e+07	5.99014e+07	3.74274e+07	4.82058e+07	4.07682e+07	4.39663e+07
POS670		PE(18:1/18:2)+H	PE(36:3)+H	PE	(18:1/18:2)	(18:1)	(18:2)		C41 H77 O8 N1 P1	742.538	9.97084	0.170122	1.10338	0.518757	3.42487e+07	1.9379e+07	1.91337e+07	4.32109e+07	3.22392e+07	4.46562e+07	2.19157e+07	3.71204e+07	2.34523e+07	3.47714e+07	4.25429e+07	3.79464e+07	3.02045e+07	3.06237e+07	2.62251e+07	5.21804e+07	4.37983e+07	5.32977e+07	4.69432e+07
POS671		PE(18:2/18:2)+H	PE(36:4)+H	PE	(18:2/18:2)	(18:2)	(18:2)		C41 H75 O8 N1 P1	740.522	9.07868	0.31435	1.54901	0.0405017	2.5792e+07	2.38618e+07	2.37971e+07	3.92089e+07	3.22409e+07	5.75905e+07	3.35614e+07	4.88283e+07	6.00249e+07	8.89903e+07	4.53716e+07	7.93571e+07	3.08918e+07	4.67459e+07	3.0406e+07	5.94957e+07	5.0036e+07	4.93821e+07	9.22107e+07
POS672		PE(18:2/18:2)+H	PE(36:4)+H	PE	(18:2/18:2)	(18:2)	(18:2)		C41 H75 O8 N1 P1	740.522	10.8481	0.447587	0.657133	0.0348159	5.52344e+07	7.77602e+07	6.16914e+07	9.2046e+07	5.07898e+07	7.13859e+07	5.8877e+07	4.4415e+07	1.38039e+07	5.14222e+07	3.86392e+07	6.43071e+07	1.36721e+07	4.59536e+07	7.34485e+07	3.53367e+07	5.22443e+07	7.39703e+07	7.6494e+07
POS1158	Y	TG(16:0/18:1/18:3)+H	TG(52:4)+H	TG	(16:0/18:1/18:3)	(16:0)	(18:1)	(18:3)	C55 H99 O6	855.744	22.0132	1.16193	1.50332	0.00235205	2.42212e+08	217089016	2.09886e+08	251649976	221888065	2.60123e+08	2.88773e+08	2.25103e+08	2.73246e+08	3.36963e+08	4.31451e+08	3.32578e+08	3.81967e+08	4.63871e+08	2.1342e+08	4.47961e+08	3.64478e+08	345210754	3.48824e+08
POS675		PE(38:2)+H	PE(38:2)+H	PE	(38:2)	(38:2)			C43 H83 O8 N1 P1	772.585	14.2697	0.229927	0.671555	0.0137572	1.62662e+07	1.53743e+07	1.69824e+07	2.20832e+07	1.8066e+07	1.66889e+07	1.50584e+07	1.15706e+07	6.87254e+06	1.57161e+07	9.60707e+06	1.23447e+07	3.81737e+06	1.22386e+07	1.80192e+07	1.009e+07	1.74859e+07	1.7379e+07	1.9587e+07
POS676		PE(40:2)+H	PE(40:2)+H	PE	(40:2)	(40:2)			C45 H87 O8 N1 P1	800.616	15.4843	0.546328	0.505533	0.00734898	6.00624e+07	4.06453e+07	3.77236e+07	1.02729e+08	2.90601e+07	8.27342e+07	5.65724e+07	6.31544e+07	1.92964e+07	3.90555e+07	3.50088e+07	3.82014e+07	1.39193e+07	2.20466e+07	3.80527e+07	3.33749e+07	6.92685e+07	6.43997e+07	6.50813e+07
POS677		PE(42:2)+H	PE(42:2)+H	PE	(42:2)	(42:2)			C47 H91 O8 N1 P1	828.648	14.6611	0.739415	2.71233	2.53695e-05	3.1658e+07	3.24874e+07	1.69974e+07	2.64576e+07	3.19895e+07	3.72366e+07	2.77994e+07	2.79669e+07	5.41918e+07	8.41296e+07	9.16016e+07	6.27596e+07	8.66727e+07	1.02902e+08	4.52598e+07	1.03351e+08	6.00561e+07	5.84115e+07	7.11687e+07
POS678		PE(42:2)+H	PE(42:2)+H	PE	(42:2)	(42:2)			C47 H91 O8 N1 P1	828.648	16.7524	0.275637	0.776174	0.299585	5.01122e+07	2.99502e+07	2.71157e+07	8.21672e+07	2.23956e+07	8.13923e+07	2.32535e+07	5.94169e+07	2.27285e+07	5.26882e+07	4.64869e+07	4.0664e+07	2.65968e+07	2.39792e+07	3.39284e+07	4.46169e+07	5.86071e+07	5.36862e+07	5.20518e+07
POS679		PE(42:3)+H	PE(42:3)+H	PE	(42:3)	(42:3)			C47 H89 O8 N1 P1	826.632	15.3763	0.187302	0.54749	0.0427623	1.40908e+07	4.21057e+06	5.93081e+06	1.70663e+07	5.76875e+06	1.31162e+07	3.41459e+06	9.18188e+06	4.18378e+06	5.26797e+06	6.73904e+06	6.0579e+06	3.00962e+06	4.43197e+06	5.26948e+06	4.8865e+06	8.50499e+06	9.09046e+06	1.01285e+07
POS688		PG(29:1)+Na	PG(29:1)+Na	PG	(29:1)	(29:1)			C35 H67 O10 N0 P1 Na1	701.436	4.86705	0.404952	2.32005	0.00131428	1.2483e+07	2.00477e+07	1.00454e+07	1.56398e+07	2.23923e+07	11739545	1.50799e+07	7.61256e+06	2.98925e+07	3.90968e+07	2.50445e+07	4.42932e+07	2.31486e+07	2.00458e+07	5.67946e+07	2.85824e+07	2.83778e+07	2.25344e+07	2.74917e+07
POS689		PG(29:1)+H	PG(29:1)+H	PG	(29:1)	(29:1)			C35 H68 O10 N0 P1	679.454	8.92526	0.48565	1.91249	0.00747863	4.35429e+07	6.66897e+07	1.17456e+07	1.74331e+07	2.69087e+07	3.18096e+07	2.14996e+07	4.4824e+07	4.72838e+07	8.82775e+07	51155071	7.47253e+07	4.55236e+07	4.46479e+07	5.74451e+07	9.67056e+07	8.71192e+07	4.93021e+07	4.76803e+07
POS69		Cer(d18:1/18:0)+H	Cer(d36:1)+H	Cer	(d18:1/18:0)	(d18:1)	(18:0)		C36 H72 O3 N1	566.551	14.0311	0.599708	2.18705	0.000965916	5.10718e+07	2.79681e+07	18485770	4.84345e+07	3.00534e+07	4.03501e+07	1.68037e+07	5.70528e+07	6.46472e+07	1.3307e+08	8.06752e+07	6.62044e+07	7.8263e+07	5.26579e+07	6.55121e+07	9.36968e+07	7.43398e+07	7.84165e+07	7.66873e+07
POS692		PG(16:0/16:0)+NH4	PG(32:0)+NH4	PG	(16:0/16:0)	(16:0)	(16:0)		C38 H79 O10 N1 P1	740.544	11.6475	0.551402	0.667187	0.0255934	8.60021e+07	8.41006e+07	8.82041e+07	1.31852e+08	9.26557e+07	9.68436e+07	1.03879e+08	7.027e+07	3.26391e+07	8.14531e+07	6.46618e+07	7.20399e+07	3.46817e+07	3.34546e+07	1.2223e+08	6.17699e+07	1.09334e+08	1.03863e+08	1.02683e+08
POS693		PG(16:0/16:0)+H	PG(32:0)+H	PG	(16:0/16:0)	(16:0)	(16:0)		C38 H76 O10 N0 P1	723.517	11.653	0.321775	0.607125	0.00783417	2.34347e+07	2.35746e+07	2.34356e+07	3.85463e+07	2.75311e+07	2.73365e+07	3.07918e+07	2.0664e+07	7.99052e+06	2.19617e+07	1.59248e+07	1.85349e+07	9.83137e+06	7.41351e+06	3.01746e+07	18891703	3.01288e+07	2.33328e+07	3.21768e+07
POS694		PG(32:5)+H	PG(32:5)+H	PG	(32:5)	(32:5)			C38 H66 O10 N0 P1	713.439	8.43389	0.118514	0.484914	0.0600727	4.64141e+06	5.1297e+06	1.1391e+07	3.1738e+06	9.04641e+06	3.3716e+06	1.38043e+07	2.60742e+06	2.99648e+06	1.4012e+06	2.45877e+06	748742	3.89764e+06	7.72296e+06	2.5298e+06	4.0252e+06	5.19011e+06	4.25223e+06	4.91782e+06
POS696		PG(34:1)+NH4	PG(34:1)+NH4	PG	(34:1)	(34:1)			C40 H81 O10 N1 P1	766.559	11.7279	0.503828	0.56394	0.0217312	6.8164e+07	5.19762e+07	4.8434e+07	8.96043e+07	4.64744e+07	7.22616e+07	4.46211e+07	4.40346e+07	1.38045e+07	3.79379e+07	4.02765e+07	2.92157e+07	1.16124e+07	1.63584e+07	8.07065e+07	3.26418e+07	6.33289e+07	6.00633e+07	6.19993e+07
POS698		PG(16:0/18:2)+H	PG(34:2)+H	PG	(16:0/18:2)	(16:0)	(18:2)		C40 H76 O10 N0 P1	747.517	10.9349	0.470118	0.463376	0.00749412	4.67638e+07	4.23809e+07	2.69524e+07	6.35059e+07	2.5966e+07	5.71756e+07	2.47724e+07	2.93324e+07	7.09219e+06	1.97383e+07	2.02983e+07	1.64038e+07	9.27275e+06	1.1191e+07	4.50727e+07	1.77513e+07	4.00906e+07	4.00138e+07	4.17427e+07
POS699		PG(34:2)+NH4	PG(34:2)+NH4	PG	(16:0/18:2)	(16:0)	(18:2)		C40 H79 O10 N1 P1	764.544	10.9352	0.960778	0.435813	0.00542958	179132165	1.73216e+08	1.12442e+08	2.55733e+08	9.97063e+07	2.1749e+08	1.01422e+08	1.0703e+08	2.77655e+07	7.16753e+07	7.9662e+07	6.49501e+07	2.54731e+07	3.57486e+07	1.70325e+08	6.74988e+07	1.72659e+08	1.50875e+08	1.64974e+08
POS7		AGlcSiE(18:1)+NH4	AGlcSiE(18:1)+NH4	AGlcSiE	(18:1)	(18:1)			C53 H96 O7 N1	858.718	18.3031	0.154351	1.00635	0.959847	2.1119e+08	3.20227e+08	174265600	2.10326e+08	3.46097e+08	3.1034e+08	3.34386e+08	3.24079e+08	2.08348e+08	2.68963e+08	3.14079e+08	2.21007e+08	1.85961e+08	3.24886e+08	3.74237e+08	3.47588e+08	3.64408e+08	2.46597e+08	2.58214e+08
POS70		Cer(d18:1/18:0+O)+H	Cer(d36:1+O)+H	Cer	(d18:1/18:0+O)	(d18:1)	(18:0+O)		C36 H72 O4 N1	582.546	12.4107	0.218982	1.24319	0.607989	3.27146e+07	6.90506e+06	6.55843e+06	4.67972e+06	1.0529e+07	6.08654e+06	4.943e+07	1.15975e+07	6.51305e+06	1.25471e+07	3.75411e+07	1.3071e+07	1.2619e+07	2.4838e+07	1.03672e+07	4.22546e+07	2.24367e+07	2.51168e+07	5.59263e+07
POS700		PG(34:2)+Na	PG(34:2)+Na	PG	(16:0/18:2)	(16:0)	(18:2)		C40 H75 O10 N0 P1 Na1	769.499	10.9371	0.415016	0.355642	0.00125064	2.65019e+07	3.08504e+07	20091952	4.33376e+07	1.72464e+07	2.94724e+07	1.65263e+07	1.5831e+07	4.61765e+06	7.4128e+06	1.18965e+07	8.06884e+06	3.02034e+06	4.38529e+06	2.22019e+07	9.47458e+06	2.19657e+07	2.34934e+07	2.45795e+07
POS701		PG(18:2/18:2)+NH4	PG(36:4)+NH4	PG	(18:2/18:2)	(18:2)	(18:2)		C42 H79 O10 N1 P1	788.544	10.1837	0.326392	0.495529	0.0140481	2.67702e+07	2.05851e+07	1.39013e+07	3.8261e+07	1.62908e+07	3.24482e+07	1.13855e+07	1.29217e+07	6.72115e+06	1.30486e+07	1.39333e+07	1.14923e+07	5.01434e+06	5.75559e+06	1.86726e+07	1.08725e+07	2.53205e+07	2.41253e+07	2.38448e+07
POS702		PG(43:3)+Na	PG(43:3)+Na	PG	(43:3)	(43:3)			C49 H91 O10 N0 P1 Na1	893.624	14.3183	0.0747165	1.16329	0.213938	4.47484e+06	8.00703e+06	5.89739e+06	3.32731e+06	3.71189e+06	4.05537e+06	6.85804e+06	5.39683e+06	5.30708e+06	6.64095e+06	7.55795e+06	6.13704e+06	5.89691e+06	5.13184e+06	6.70461e+06	5.16616e+06	5.8723e+06	5.29998e+06	5.99144e+06
POS703		PG(44:0)+H	PG(44:0)+H	PG	(44:0)	(44:0)			C50 H100 O10 N0 P1	891.705	16.0324	0.380098	1.8857	0.000423963	1.4995e+07	1.8061e+07	9.37812e+06	2.19558e+07	1.39439e+07	2.3388e+07	1.74433e+07	1.96067e+07	2.19592e+07	3.31115e+07	4.32282e+07	2.82321e+07	3.07505e+07	4.43244e+07	2.35103e+07	3.65657e+07	3.25033e+07	3.46616e+07	3.40929e+07
POS705		PG(44:0)+H	PG(44:0)+H	PG	(44:0)	(44:0)			C50 H100 O10 N0 P1	891.705	17.8316	0.472902	1.25439	0.209842	1.21327e+08	9.13836e+07	1.68668e+08	1.01142e+08	2.31354e+08	1.03477e+08	1.06967e+08	1.19119e+08	1.36246e+08	1.78325e+08	1.57979e+08	1.40416e+08	1.27508e+08	1.83105e+08	1.05291e+08	2.80009e+08	1.70518e+08	1.33702e+08	1.96547e+08
POS706		PG(44:5)+H	PG(44:5)+H	PG	(44:5)	(44:5)			C50 H90 O10 N0 P1	881.627	13.5086	0.127198	0.903681	0.650871	6.90938e+07	3.445e+07	2.21102e+07	3.7042e+07	4.50541e+07	9.45335e+07	4.42783e+07	5.66915e+07	2.35254e+07	4.3934e+07	3.24387e+07	4.94975e+07	8.72826e+07	3.52723e+07	4.36508e+07	4.88112e+07	4.91948e+07	5.4278e+07	5.31087e+07
POS707		PG(46:2)+H	PG(46:2)+H	PG	(46:2)	(46:2)			C52 H100 O10 N0 P1	915.705	15.5944	0.212301	1.27771	0.0221379	1.8722e+07	1.70994e+07	1.33869e+07	2.22518e+07	1.65955e+07	1.65908e+07	1.50103e+07	1.6864e+07	1.80676e+07	1.7379e+07	2.8344e+07	2.0119e+07	2.47114e+07	2.31297e+07	1.62227e+07	2.64606e+07	2.43101e+07	2.63397e+07	2.17784e+07
POS708		PG(46:2)+H	PG(46:2)+H	PG	(46:2)	(46:2)			C52 H100 O10 N0 P1	915.705	16.5944	0.264942	1.17998	0.00480071	5.77794e+07	6.51784e+07	4.89498e+07	5.28401e+07	5.64967e+07	5.96262e+07	6.58564e+07	5.30982e+07	5.86259e+07	7.00826e+07	7.44506e+07	7.11731e+07	6.40729e+07	6.63881e+07	76750753	6.10409e+07	7.4741e+07	6.40309e+07	6.64326e+07
POS709		PG(46:2)+H	PG(46:2)+H	PG	(46:2)	(46:2)			C52 H100 O10 N0 P1	915.705	16.8308	0.577479	1.48395	0.00448821	8.24455e+07	5.26957e+07	5.23774e+07	7.88377e+07	8.06074e+07	9.47134e+07	6.38057e+07	8.98028e+07	9.85136e+07	8.5036e+07	1.58285e+08	1.02869e+08	1.12962e+08	1.29063e+08	7.91574e+07	1.17486e+08	9.97308e+07	9.21168e+07	1.01655e+08
POS8	Y	AGlcSiE(18:2)+NH4	AGlcSiE(18:2)+NH4	AGlcSiE	(18:2)	(18:2)			C53 H94 O7 N1	856.702	17.1927	1.04611	1.20372	0.0250093	7.57765e+08	1055348626	8.43362e+08	8.60903e+08	8.54929e+08	8.9189e+08	1066121957	8.34099e+08	7.76624e+08	1280426792	1186507139	1223447522	9.04666e+08	974782913	1128107136	1149426723	1217022499	1241756817	1242873247
POS710		PG(46:3)+H	PG(46:3)+H	PG	(46:3)	(46:3)			C52 H98 O10 N0 P1	913.689	15.9139	0.339054	1.75753	0.00076721	1.62426e+07	2.28585e+07	1.13679e+07	1.33913e+07	1.16869e+07	1.71844e+07	1.10568e+07	1.61192e+07	2.23318e+07	2.5031e+07	3.55699e+07	2.20259e+07	2.76375e+07	3.31696e+07	1.60273e+07	2.89476e+07	2.2795e+07	2.21701e+07	1.70446e+07
POS713		PG(47:3)+Na	PG(47:3)+Na	PG	(47:3)	(47:3)			C53 H99 O10 N0 P1 Na1	949.687	14.9976	0.724054	0.540133	2.94704e-05	1.37301e+08	1.17015e+08	1.02635e+08	1.25172e+08	1.24042e+08	9.6246e+07	1.46799e+08	1.27583e+08	6.57468e+07	6.23534e+07	6.05027e+07	6.32707e+07	6.84262e+07	1.11996e+08	4.95969e+07	4.57054e+07	7.24059e+07	7.40896e+07	7.1234e+07
POS714		PG(47:3)+Na	PG(47:3)+Na	PG	(47:3)	(47:3)			C53 H99 O10 N0 P1 Na1	949.687	15.2359	0.115925	0.930369	0.670115	2.62693e+08	2.68428e+08	2.08387e+08	1.44859e+08	314494047	1.26299e+08	1.64125e+08	2.87179e+08	206751824	1.43991e+08	3.46849e+08	2.39855e+08	1.31567e+08	1.72519e+08	1.61075e+08	2.5016e+08	3.01579e+08	1.69037e+08	3.05959e+08
POS287	Y	CerG1(d18:1+hO/25:0+O)+H	CerG1(d43:1+hO+O)+H	CerG1	(d18:1+hO/25:0+O)	(d18:1+hO)	(25:0+O)		C49 H96 O10 N1	858.703	15.6136	1.08236	0.621356	0.00524544	2.43615e+08	3.40932e+08	2.00135e+08	3.54468e+08	2.73436e+08	4.01088e+08	3.0969e+08	4.6445e+08	110159217	2.2692e+08	2.06351e+08	2.1293e+08	1.27417e+08	1.8273e+08	2.47739e+08	2.93708e+08	3.99179e+08	3.6099e+08	3.89569e+08
POS718		PG(47:4)+H	PG(47:4)+H	PG	(47:4)	(47:4)			C53 H98 O10 N0 P1	925.689	16.1258	0.190594	1.04579	0.84351	4.77923e+08	3.93368e+08	2.04626e+08	8.71009e+07	1.82861e+08	3.62075e+08	2.17923e+08	1.48192e+08	463316941	1.44541e+08	3.40598e+08	2.65859e+08	246668185	1.87114e+08	2.42989e+08	2.77962e+08	5.49674e+08	4.25112e+08	4.77788e+08
POS72		Cer(d18:2/18:0)+H	Cer(d36:2)+H	Cer	(d18:2/18:0)	(d18:2)	(18:0)		C36 H70 O3 N1	564.535	13.2908	0.588619	6.04046	6.10162e-06	8.86132e+06	4.28652e+06	3.07068e+06	5.68602e+06	4.38401e+06	9.31831e+06	5.99902e+06	8.35567e+06	2.40138e+07	4.89093e+07	4.41513e+07	3.2634e+07	3.75002e+07	4.42477e+07	1.70957e+07	5.32385e+07	2.63862e+07	2.61464e+07	2.79677e+07
POS721		PI(16:0/16:0)+Na	PI(32:0)+Na	PI	(16:0/16:0)	(16:0)	(16:0)		C41 H79 O13 N0 P1 Na1	833.515	9.88279	0.338153	0.634363	0.00619102	2.14486e+07	3.9759e+07	3.19309e+07	3.71418e+07	2.94258e+07	2.71229e+07	3.41231e+07	3.031e+07	1.2399e+07	2.40811e+07	1.91255e+07	2.21048e+07	9.8781e+06	1.70455e+07	3.68769e+07	1.78807e+07	2.6345e+07	2.90912e+07	2.93456e+07
POS722		PI(32:0)+NH4	PI(32:0)+NH4	PI	(32:0)	(32:0)			C41 H83 O13 N1 P1	828.56	11.3854	0.136837	0.75746	0.200538	7.06548e+06	7.61988e+06	7.60527e+06	1.64894e+07	9.5912e+06	1.20154e+07	7.58799e+06	1.36244e+07	3.75325e+06	1.23166e+07	9.13643e+06	1.04405e+07	2.00454e+06	4.54623e+06	1.17068e+07	7.90361e+06	9.79899e+06	1.0184e+07	9.46602e+06
POS723		PI(34:1)+NH4	PI(34:1)+NH4	PI	(34:1)	(34:1)			C43 H85 O13 N1 P1	854.575	11.4772	0.382575	0.758223	0.14127	5.4403e+07	5.82369e+07	4.96479e+07	9.43127e+07	6.71814e+07	7.8013e+07	4.76041e+07	8.01667e+07	2.75734e+07	6.30943e+07	4.97273e+07	6.17561e+07	2.23787e+07	3.0865e+07	9.48227e+07	5.13112e+07	6.64913e+07	6.46068e+07	5.69191e+07
POS724		PI(34:1)+H	PI(34:1)+H	PI	(34:1)	(34:1)			C43 H82 O13 N0 P1	837.549	11.4813	0.272389	0.734048	0.125214	2.38307e+07	2.57578e+07	2.52478e+07	4.24819e+07	3.32903e+07	3.24847e+07	2.3157e+07	3.70489e+07	1.09684e+07	3.12041e+07	2.25619e+07	2.82539e+07	7.23991e+06	1.31648e+07	4.41166e+07	2.10836e+07	2.63074e+07	3.00876e+07	2.92332e+07
POS725		PI(34:2)+H	PI(34:2)+H	PI	(34:2)	(34:2)			C43 H80 O13 N0 P1	835.533	10.6619	0.854347	0.640142	0.0261547	1.32043e+08	2.61877e+08	2.03075e+08	2.40419e+08	1.91152e+08	2.07263e+08	2.57471e+08	1.90279e+08	6.11767e+07	1.64972e+08	1.15232e+08	1.70225e+08	5.39291e+07	1.10885e+08	2.88577e+08	112734487	2.21827e+08	2.13161e+08	2.05325e+08
POS1213	Y	TG(16:1/18:2/18:3)+NH4	TG(52:6)+NH4	TG	(16:1/18:2/18:3)	(16:1)	(18:2)	(18:3)	C55 H98 O6 N1	868.739	20.0763	1.99694	2.60965	0.00152233	242079915	1.93208e+08	1.41276e+08	2.50089e+08	1.70984e+08	3.32182e+08	184758379	2.87014e+08	350283225	4.54832e+08	8.52824e+08	5.41578e+08	6.32597e+08	8.15654e+08	1.79884e+08	873867331	4.95278e+08	4.70113e+08	4.99576e+08
POS727		PI(34:2)+Na	PI(34:2)+Na	PI	(34:2)	(34:2)			C43 H79 O13 N0 P1 Na1	857.515	10.6608	0.394576	0.741055	0.0152054	5.52045e+07	7.85677e+07	7.67957e+07	5.77338e+07	7.41414e+07	6.5485e+07	7.79558e+07	7.03023e+07	3.37041e+07	6.03233e+07	4.76093e+07	5.76477e+07	3.31202e+07	5.50936e+07	8.17474e+07	4.2919e+07	5.50582e+07	6.06233e+07	6.13328e+07
POS728		PI(16:0/18:3)+NH4	PI(34:3)+NH4	PI	(16:0/18:3)	(16:0)	(18:3)		C43 H81 O13 N1 P1	850.544	7.24484	0.15684	0.850776	0.363575	1.5476e+07	2.06093e+07	1.4785e+07	2.01025e+07	2.58991e+07	1.87526e+07	1.68079e+07	1.62623e+07	7.03051e+06	2.07733e+07	1.46117e+07	1.69398e+07	8.91937e+06	1.19445e+07	3.09359e+07	1.53506e+07	2.32488e+07	2.17272e+07	2.08975e+07
POS729		PI(16:0/18:3)+H	PI(34:3)+H	PI	(16:0/18:3)	(16:0)	(18:3)		C43 H78 O13 N0 P1	833.517	9.82879	0.509179	0.382745	6.46759e-08	3.72184e+07	4.27983e+07	3.44235e+07	3.44006e+07	4.76272e+07	3.33411e+07	4.4905e+07	4.16969e+07	1.45249e+07	1.44187e+07	1.69268e+07	1.30118e+07	8.37394e+06	1.73685e+07	2.21222e+07	1.43578e+07	2.72374e+07	3.56891e+07	3.72009e+07
POS73		Cer(d18:2/18:0)+H	Cer(d36:2)+H	Cer	(d18:2/18:0)	(d18:2)	(18:0)		C36 H70 O3 N1	564.535	13.4542	0.521619	3.47899	3.79934e-08	1.01604e+07	8.70383e+06	6.58894e+06	8.6316e+06	1.13437e+07	1.02071e+07	1.0756e+07	1.20926e+07	3.07366e+07	4.10849e+07	3.45863e+07	3.5052e+07	3.29481e+07	3.88502e+07	2.13927e+07	3.83943e+07	2.92262e+07	2.95666e+07	3.01036e+07
POS730		PI(34:3)+NH4	PI(34:3)+NH4	PI	(16:0/18:3)	(16:0)	(18:3)		C43 H81 O13 N1 P1	850.544	9.87953	0.412198	0.684941	0.0441474	3.73551e+07	7.08008e+07	5.56102e+07	7.57273e+07	4.65408e+07	5.38126e+07	6.20993e+07	5.49468e+07	1.86591e+07	4.95265e+07	3.92284e+07	4.48808e+07	1.83273e+07	2.9749e+07	7.81865e+07	3.43873e+07	5.83469e+07	5.67175e+07	5.91949e+07
POS731		PI(34:3)+Na	PI(34:3)+Na	PI	(16:0/18:3)	(16:0)	(18:3)		C43 H77 O13 N0 P1 Na1	855.499	9.89674	0.2521	0.636564	0.00957283	1.12727e+07	1.94998e+07	1.79367e+07	2.27688e+07	1.43058e+07	1.92664e+07	1.87719e+07	1.91494e+07	4.81178e+06	1.23504e+07	1.27818e+07	1.1772e+07	6.05019e+06	9.41028e+06	2.1136e+07	1.26982e+07	1.64448e+07	1.8409e+07	1.7541e+07
POS732		PI(36:2)+NH4	PI(36:2)+NH4	PI	(36:2)	(36:2)			C45 H87 O13 N1 P1	880.591	11.7153	0.340921	0.663485	0.0641455	2.27275e+07	3.52865e+07	2.78503e+07	4.34222e+07	2.73334e+07	3.84734e+07	3.57201e+07	4.37769e+07	1.22277e+07	2.83962e+07	1.77861e+07	2.88721e+07	6.99028e+06	2.07245e+07	5.28296e+07	1.43601e+07	2.94851e+07	2.86131e+07	3.00406e+07
POS733		PI(36:3)+H	PI(36:3)+H	PI	(36:3)	(36:3)			C45 H82 O13 N0 P1	861.549	10.7638	0.313247	0.521323	0.0261608	1.16419e+07	2.59972e+07	2.07954e+07	2.34438e+07	2.16144e+07	1.8455e+07	2.43423e+07	1.61694e+07	3.56589e+06	1.02432e+07	7.24684e+06	1.64863e+07	791442	1.01492e+07	3.21679e+07	4.04301e+06	2.15409e+07	2.03837e+07	2.14037e+07
POS734		PI(36:3)+NH4	PI(36:3)+NH4	PI	(36:3)	(36:3)			C45 H85 O13 N1 P1	878.575	10.7472	0.566054	0.551867	0.0198397	4.20506e+07	8.63392e+07	6.74517e+07	84478044	7.47262e+07	6.22427e+07	8.30918e+07	6.76233e+07	1.35922e+07	4.34885e+07	2.93765e+07	5.69212e+07	8.28295e+06	3.53382e+07	1.04936e+08	2.15271e+07	6.47564e+07	7.05273e+07	6.35472e+07
POS735		PI(18:2/18:2)+H	PI(36:4)+H	PI	(18:2/18:2)	(18:2)	(18:2)		C45 H80 O13 N0 P1	859.533	9.89195	0.386958	0.438668	0.00165122	1.63562e+07	3.41477e+07	2.76295e+07	3.0593e+07	2.60677e+07	2.12645e+07	3.71365e+07	2.07017e+07	5.11501e+06	1.27698e+07	9.79719e+06	1.40367e+07	3.01842e+06	1.14281e+07	3.0054e+07	7.61049e+06	2.34762e+07	2.52042e+07	2.34979e+07
POS736		PI(36:4)+NH4	PI(36:4)+NH4	PI	(18:2/18:2)	(18:2)	(18:2)		C45 H83 O13 N1 P1	876.56	9.88621	0.671583	0.444425	0.00215447	4.96076e+07	1.03356e+08	7.88418e+07	9.17267e+07	8.05729e+07	6.72511e+07	1.09856e+08	6.15661e+07	1.46146e+07	4.12742e+07	3.05384e+07	4.49249e+07	1.07136e+07	3.27379e+07	9.37453e+07	1.71176e+07	7.6896e+07	7.31548e+07	7.12572e+07
POS737		PI(36:4)+Na	PI(36:4)+Na	PI	(18:2/18:2)	(18:2)	(18:2)		C45 H79 O13 N0 P1 Na1	881.515	9.90363	0.3568	0.413197	0.000473885	1.18871e+07	2.34662e+07	2.06141e+07	2.26295e+07	2.1305e+07	19573948	2.5283e+07	1.68761e+07	3.60486e+06	8.00616e+06	7.38628e+06	1.04918e+07	1.64052e+06	7.97546e+06	2.17817e+07	5.90028e+06	1.81803e+07	1.81658e+07	1.89717e+07
POS738		PI(49:2)+H	PI(49:2)+H	PI	(49:2)	(49:2)			C58 H110 O13 N0 P1	1045.77	17.3969	0.628947	7.22791	6.26095e-05	1.00592e+07	3.26845e+06	4.37052e+06	6.06594e+06	8.16468e+06	4.55824e+06	2.96458e+06	6.00449e+06	2.48027e+07	2.82339e+07	4.90952e+07	4.11863e+07	4.43364e+07	6.0592e+07	1.47841e+07	6.55218e+07	3.30014e+07	2.4455e+07	2.89622e+07
POS1159	Y	TG(16:0/18:1/18:3)+NH4	TG(52:4)+NH4	TG	(16:0/18:1/18:3)	(16:0)	(18:1)	(18:3)	C55 H102 O6 N1	872.77	22.0112	11.2373	1.49437	0.0023838	23660261710	19683375297	19020581920	23296102294	20867263704	25001574232	26347531245	22093260434	26948248871	29477589364	41274188373	31942453818	36983528646	41984590055	19390713394	40941163886	33657376295	31977718989	35055582343
POS740		PS(31:0)+H	PS(31:0)+H	PS	(31:0)	(31:0)			C37 H73 O10 N1 P1	722.497	8.38558	0.370145	2.26919	0.124456	1.58551e+07	2.68903e+07	1.76747e+07	41863007	1.70011e+07	1.65114e+07	1.11456e+07	8.36495e+06	1.12348e+07	5.20296e+07	2.05462e+07	1.11769e+08	7.19605e+06	5.50712e+06	9.71117e+07	4.70252e+07	2.58851e+07	5.13321e+07	2.83691e+07
POS744		PS(33:2)+H	PS(33:2)+H	PS	(33:2)	(33:2)			C39 H73 O10 N1 P1	746.497	7.44589	0.328369	1.39818	0.387538	7.20296e+07	6.68295e+07	2.58826e+07	5.51849e+07	4.75165e+07	8.7036e+07	2.99998e+07	3.81152e+07	2.13688e+07	1.42502e+08	4.29546e+07	1.75958e+08	1.2601e+07	1.64585e+07	1.1718e+08	6.18411e+07	9.60613e+07	9.70694e+07	6.94098e+07
POS745		PS(43:1)+Na	PS(43:1)+Na	PS	(43:1)	(43:1)			C49 H94 O10 N1 P1 Na1	910.651	12.5593	0.402769	0.907923	0.413051	2.28593e+08	2.57245e+08	1.35524e+08	2.95295e+08	281349223	3.05882e+08	2.11154e+08	3.10763e+08	1.7824e+08	2.84387e+08	238058538	2.72611e+08	1.80946e+08	2.17269e+08	2.96203e+08	171562144	3.05281e+08	3.12443e+08	3.17532e+08
POS746		PS(43:2)+Na	PS(43:2)+Na	PS	(43:2)	(43:2)			C49 H92 O10 N1 P1 Na1	908.635	11.6279	0.370671	0.518701	0.0047996	1.84074e+07	3.37604e+07	2.71391e+07	4.00161e+07	32903562	3.35264e+07	2.12759e+07	5.18004e+07	8.27482e+06	3.24513e+07	1.91126e+07	1.73002e+07	1.00445e+07	1.18203e+07	2.16688e+07	1.35825e+07	3.6447e+07	3.36586e+07	3.00657e+07
POS1132	Y	TG(16:0/18:1/18:1)+NH4	TG(52:2)+NH4	TG	(16:0/18:1/18:1)	(16:0)	(18:1)	(18:1)	C55 H106 O6 N1	876.801	23.6148	4.07752	0.615955	0.0284574	3599146893	3511823516	2009664981	5195894449	3771738637	7480772343	2594838165	4964370564	2030133129	2334788377	2995951013	2364531794	1510557155	3330924054	2406200417	3432411208	4485263272	3213344638	4405251448
POS1128	Y	TG(18:0/16:0/18:1)+NH4	TG(52:1)+NH4	TG	(18:0/16:0/18:1)	(18:0)	(16:0)	(18:1)	C55 H108 O6 N1	878.817	24.2182	1.90141	0.42722	0.00672309	4.82339e+08	5.29516e+08	2.44127e+08	7.85988e+08	4.98934e+08	1157698191	3.12906e+08	8.07034e+08	167454474	2.3339e+08	3.60338e+08	2.47251e+08	1.77866e+08	2.96791e+08	2.38733e+08	3.36757e+08	5.92271e+08	5.78372e+08	6.15812e+08
POS749		PS(45:3)+Na	PS(45:3)+Na	PS	(45:3)	(45:3)			C51 H94 O10 N1 P1 Na1	934.651	12.0053	0.159578	0.900841	0.725179	1.71548e+08	3.15079e+08	6.86848e+06	2.2802e+08	6.22752e+07	3.6119e+07	3.36199e+08	2.53606e+08	8.8481e+07	2.34977e+08	1.49589e+08	1.69507e+08	8.64792e+07	1.68812e+08	1.74422e+08	1.97661e+08	2.43544e+08	2.39943e+08	3.25528e+08
POS1125	Y	TG(20:0/16:0/16:0)+NH4	TG(52:0)+NH4	TG	(20:0/16:0/16:0)	(20:0)	(16:0)	(16:0)	C55 H110 O6 N1	880.833	24.7853	1.82473	0.223863	1.68246e-06	3.13961e+08	4.57884e+08	2.54914e+08	3.18086e+08	4.39163e+08	5.07512e+08	3.69819e+08	5.87752e+08	5.84789e+07	8.34807e+07	1.08637e+08	9.85609e+07	7.21139e+07	1.10716e+08	8.5474e+07	1.09889e+08	3.38456e+08	3.52443e+08	3.66324e+08
POS751		PS(46:3)+Na	PS(46:3)+Na	PS	(46:3)	(46:3)			C52 H96 O10 N1 P1 Na1	948.666	12.322	0.392411	0.572989	1.92188e-05	2.79971e+07	3.28781e+07	2.95366e+07	3.54794e+07	3.28984e+07	32820453	3.77199e+07	4.31136e+07	1.33252e+07	2.30703e+07	1.84218e+07	1.89378e+07	1.46007e+07	2.71624e+07	2.13406e+07	1.92485e+07	33426609	3.24383e+07	3.22883e+07
POS752		PS(47:3)+Na	PS(47:3)+Na	PS	(47:3)	(47:3)			C53 H98 O10 N1 P1 Na1	962.682	12.7058	0.673822	1.04852	0.765858	5.01344e+08	3.97363e+08	7.05283e+08	410289938	4.40543e+08	4.13864e+08	4.26044e+08	4.62062e+08	5.58909e+08	7.63618e+08	2.93175e+08	7.44157e+08	5.23771e+08	3.20612e+08	3.92765e+08	342057484	4.87709e+08	4.80031e+08	4.21972e+08
POS1323	Y	TG(18:3/18:2/18:2)+NH4	TG(54:7)+NH4	TG	(18:3/18:2/18:2)	(18:3)	(18:2)	(18:2)	C57 H100 O6 N1	894.755	20.0069	5.97328	1.65811	0.0138134	5114143473	4121060315	3372965394	6436540215	3927842751	5450208420	4938871541	5664641112	5184283104	6858916432	11556325349	7324465725	8482119215	10640165182	3125639336	11537781369	8490134672	8179080889	8255865257
POS754		PS(49:3)+Na	PS(49:3)+Na	PS	(49:3)	(49:3)			C55 H102 O10 N1 P1 Na1	990.713	13.9066	0.259514	0.57065	0.00115697	1.37419e+07	2.39247e+07	1.41246e+07	1.56181e+07	2.16095e+07	1.82317e+07	2.68819e+07	1.7352e+07	6.99502e+06	1.62322e+07	9.76884e+06	1.23326e+07	6.82785e+06	1.10771e+07	1.17616e+07	1.14493e+07	1.7823e+07	1.7525e+07	3.06449e+07
POS755		PS(51:3)+Na	PS(51:3)+Na	PS	(51:3)	(51:3)			C57 H106 O10 N1 P1 Na1	1018.74	15.0325	0.502302	0.561775	0.000279519	4.57533e+07	7.36161e+07	5.01142e+07	6.12486e+07	6.00107e+07	5.83201e+07	8.17244e+07	5.0867e+07	1.9286e+07	4.40282e+07	2.83028e+07	3.58471e+07	2.17912e+07	3.86151e+07	4.37181e+07	3.89928e+07	6.5529e+07	6.14162e+07	6.68915e+07
POS756		PS(52:3)+Na	PS(52:3)+Na	PS	(52:3)	(52:3)			C58 H108 O10 N1 P1 Na1	1032.76	15.6364	0.305151	0.418471	3.61382e-05	1.08063e+07	1.63579e+07	1.04255e+07	1.59347e+07	1.23336e+07	1.79366e+07	1.85498e+07	1.95658e+07	3.86446e+06	9.73481e+06	4.70187e+06	6.6401e+06	3.79314e+06	6.20981e+06	7.02527e+06	9.04645e+06	1.69952e+07	1.3541e+07	1.75349e+07
POS757		PS(53:2)+Na	PS(53:2)+Na	PS	(53:2)	(53:2)			C59 H112 O10 N1 P1 Na1	1048.79	17.121	0.577179	1.28181	0.023835	1.2624e+08	220300662	1.54657e+08	1.4061e+08	1.62048e+08	1.3634e+08	1.26561e+08	1.36378e+08	1.25564e+08	2.12477e+08	185288744	1.7331e+08	2.4501e+08	2.07421e+08	178281313	2.14838e+08	193851461	1.88844e+08	2.00418e+08
POS758		PS(53:3)+Na	PS(53:3)+Na	PS	(53:3)	(53:3)			C59 H110 O10 N1 P1 Na1	1046.78	16.2592	0.18955	0.85284	0.160279	4.09531e+07	5.4311e+07	3.59022e+07	4.10953e+07	4.27185e+07	5.42989e+07	5.85832e+07	4.6389e+07	2.38574e+07	5.75985e+07	4.01574e+07	3.97381e+07	2.90431e+07	4.32237e+07	3.84745e+07	4.7084e+07	5.8461e+07	6.07025e+07	5.85953e+07
POS759		SM(d38:7)+Na	SM(d38:7)+Na	SM	(d38:7)	(d38:7)			C43 H75 O6 N2 P1 Na1	769.525	13.3431	0.266003	0.835237	0.15441	1.15948e+08	8.88178e+07	1.20986e+08	9.83856e+07	194318352	1.00309e+08	1.4792e+08	1.15511e+08	9.32067e+07	8.87045e+07	112861114	7.94615e+07	1.25632e+08	1.20632e+08	1.10224e+08	8.96425e+07	124578543	1.38045e+08	1.41368e+08
POS76		Cer(d18:2/18:0+O)+H	Cer(d36:2+O)+H	Cer	(d18:2/18:0+O)	(d18:2)	(18:0+O)		C36 H70 O4 N1	580.53	12.1662	0.298589	0.984323	0.942148	8.33041e+07	1.06904e+08	6.93982e+07	6.08851e+07	7.0001e+07	1.41614e+08	7.76933e+07	1.02422e+08	5.64263e+07	102081661	6.68333e+07	7.48317e+07	6.56816e+07	6.54948e+07	1.97329e+08	7.23782e+07	8.60094e+07	7.05118e+07	1.50646e+08
POS761		SiE(18:2)+NH4	SiE(18:2)+NH4	SiE	(18:2)	(18:2)			C47 H84 O2 N1	694.65	23.8243	0.299609	1.88328	0.0721743	1.26114e+07	2.38664e+07	1.97828e+06	1.52624e+07	1.50513e+07	1.0663e+07	6.16404e+06	7.63405e+06	9.91636e+06	9.56219e+06	2.95044e+07	9.72897e+06	2.59264e+07	4.49003e+07	1.2924e+07	3.31173e+07	1.76715e+07	1.75085e+07	1.82433e+07
POS762		SiE(23:6)+NH4	SiE(23:6)+NH4	SiE	(23:6)	(23:6)			C52 H86 O2 N1	756.665	17.0704	0.171449	1.44414	0.00208655	9.87525e+06	1.1174e+07	5.97517e+06	1.06776e+07	1.08785e+07	1.39269e+07	8.56887e+06	9.67264e+06	1.18974e+07	1.86521e+07	1.44915e+07	1.6849e+07	1.31834e+07	1.28383e+07	1.64723e+07	1.22291e+07	1.26445e+07	1.23212e+07	1.25421e+07
POS763		So(d16:0+pO)+H	So(d16:0+pO)+H	So	(d16:0+pO)	(d16:0+pO)			C16 H36 O3 N1	290.269	2.12311	0.223716	1.23935	0.323414	2.23421e+07	3.49348e+07	5.34177e+07	3.55896e+07	4.85065e+07	3.84583e+07	6.52839e+07	5.70862e+07	9.98436e+07	5.98997e+07	4.62034e+07	8.82573e+07	2.97598e+07	4.23297e+07	3.4137e+07	4.03079e+07	8.88718e+07	9.3998e+07	8.89968e+07
POS765		So(d18:0)+H	So(d18:0)+H	So	(d18:0)	(d18:0)			C18 H40 O2 N1	302.305	3.48858	0.348192	1.15085	0.178309	9.27224e+07	8.88392e+07	7.72042e+07	1.13609e+08	9.99375e+07	1.14758e+08	1.04081e+08	1.10662e+08	7.28764e+07	1.20551e+08	1.36528e+08	1.00486e+08	9.12455e+07	1.46969e+08	107197119	146916546	1.44245e+08	1.34178e+08	1.37377e+08
POS1249	Y	TG(18:1/18:1/18:1)+NH4	TG(54:3)+NH4	TG	(18:1/18:1/18:1)	(18:1)	(18:1)	(18:1)	C57 H108 O6 N1	902.817	23.6335	3.45777	0.634314	0.0151091	3175709256	2934686958	1497029604	3890917838	2883030194	5015782453	2019260320	3535266283	1400701417	1721622904	2280484892	1900174934	1716816987	2425912136	1770087107	2611405541	3230623863	3370916707	3260827187
POS768		So(d18:0+pO)+H	So(d18:0+pO)+H	So	(d18:0+pO)	(d18:0+pO)			C18 H40 O3 N1	318.3	7.25742	0.651615	3.86631	9.1761e-05	1.48674e+07	1.33602e+07	1.10529e+07	1.28915e+07	1.20849e+07	1.55843e+07	1.12669e+07	1.70094e+07	2.89279e+07	5.60923e+07	6.70282e+07	3.48172e+07	6.06593e+07	7.86532e+07	2.45988e+07	6.72381e+07	3.22034e+07	2.8745e+07	3.16278e+07
POS769		So(d18:0+pO)+H	So(d18:0+pO)+H	So	(d18:0+pO)	(d18:0+pO)			C18 H40 O3 N1	318.3	12.6902	0.59767	4.59003	0.000166726	1.23819e+07	1.47837e+07	3.86415e+06	9.34495e+06	9.76295e+06	7.80456e+06	6.38787e+06	8.53229e+06	2.69743e+07	3.19025e+07	6.08314e+07	2.49224e+07	5.37245e+07	6.44769e+07	1.93208e+07	5.22879e+07	2.20112e+07	2.25098e+07	2.3574e+07
POS1243	Y	TG(20:0/16:0/18:2)+NH4	TG(54:2)+NH4	TG	(20:0/16:0/18:2)	(20:0)	(16:0)	(18:2)	C57 H110 O6 N1	904.833	24.2858	4.06856	0.23392	1.12886e-05	1552681707	1945361520	9.7223e+08	2020589653	1754857556	3011570533	1555968166	2361733456	2.90393e+08	3.98289e+08	5.84699e+08	423871754	2.93965e+08	5.48486e+08	4.1629e+08	5.93739e+08	1679291353	1613304456	1739148334
POS1241	Y	TG(20:0/16:0/18:1)+NH4	TG(54:1)+NH4	TG	(20:0/16:0/18:1)	(20:0)	(16:0)	(18:1)	C57 H112 O6 N1	906.848	24.7755	2.68966	0.143128	5.79866e-07	620045794	8.26954e+08	4.38515e+08	6.98743e+08	7.53443e+08	1079796506	6.2548e+08	1004987204	6.91136e+07	9.54449e+07	1.35378e+08	113421161	7.09582e+07	1.26581e+08	1.05762e+08	1.48974e+08	6.15579e+08	6.36847e+08	6.44297e+08
POS771		So(d18:1+hO)+H	So(d18:1+hO)+H	So	(d18:1+hO)	(d18:1+hO)			C18 H38 O3 N1	316.285	2.59832	0.870081	1.39904	0.105937	1.28315e+08	1.67138e+08	1.36188e+08	184871305	2.23986e+08	1.95508e+08	1.79107e+08	1.82529e+08	1.27539e+08	1.5459e+08	4.04706e+08	1.61762e+08	2.82408e+08	3.63305e+08	1.46344e+08	3.14701e+08	3.18382e+08	3.40124e+08	3.36545e+08
POS772		So(d18:1+hO)+H	So(d18:1+hO)+H	So	(d18:1+hO)	(d18:1+hO)			C18 H38 O3 N1	316.285	3.19089	0.335419	1.73011	0.0350126	4.74549e+07	1.67382e+07	1.19358e+07	2.26911e+07	1.62829e+07	2.33678e+07	1.58928e+07	1.34511e+07	1.43897e+07	5.23803e+07	2.84663e+07	4.56085e+07	5.56993e+07	4.10362e+07	2.36438e+07	2.91137e+07	102408466	6.25781e+07	1.59059e+07
POS1237	Y	TG(16:0/16:0/22:0)+NH4	TG(54:0)+NH4	TG	(16:0/16:0/22:0)	(16:0)	(16:0)	(22:0)	C57 H114 O6 N1	908.864	25.2832	1.27767	0.253911	5.07574e-07	1.72202e+08	2.07443e+08	1.17486e+08	1.8442e+08	1.80829e+08	2.61988e+08	1.86881e+08	2.54129e+08	3.21478e+07	4.70405e+07	5.84043e+07	4.67713e+07	4.40654e+07	6.07392e+07	4.61984e+07	6.21e+07	1.8439e+08	1.78748e+08	1.94785e+08
POS775		So(d20:0+pO)+H	So(d20:0+pO)+H	So	(d20:0+pO)	(d20:0+pO)			C20 H44 O3 N1	346.332	4.26068	0.21954	1.51179	0.000475428	9.24924e+06	9.57188e+06	9.01098e+06	8.62128e+06	1.10212e+07	8.90326e+06	1.55605e+07	9.99071e+06	1.27538e+07	2.02408e+07	1.66087e+07	1.3565e+07	1.4227e+07	1.63464e+07	1.43254e+07	1.57923e+07	1.96331e+07	2.06561e+07	1.93504e+07
POS776		So(d22:0+pO)+H	So(d22:0+pO)+H	So	(d22:0+pO)	(d22:0+pO)			C22 H48 O3 N1	374.363	5.19426	0.0713826	0.82795	0.233048	3.92122e+06	3.92932e+06	3.74574e+06	5.56624e+06	5.00263e+06	4.63481e+06	4.83696e+06	8.60116e+06	5.92815e+06	3.83481e+06	4.58773e+06	3.87365e+06	2.54465e+06	5.60218e+06	2.95537e+06	3.98857e+06	6.28555e+06	6.226e+06	5.75634e+06
POS777		TG(6:0/11:1/14:0)+H	TG(31:1)+H	TG	(6:0/11:1/14:0)	(6:0)	(11:1)	(14:0)	C34 H63 O6	567.462	9.28563	0.658259	2.20323	0.000975678	4.7218e+07	2.4472e+07	1.93274e+07	3.46882e+07	4.14897e+07	6.31196e+07	2.99266e+07	5.64402e+07	5.35711e+07	1.19012e+08	1.00004e+08	8.9059e+07	6.50499e+07	9.32215e+07	5.1043e+07	1.26763e+08	7.86632e+07	7.95884e+07	7.17196e+07
POS778		TG(31:2)+Na	TG(31:2)+Na	TG	(31:2)	(31:2)			C34 H60 O6 Na1	587.428	5.50153	0.760777	2.74689	0.00570383	6.28225e+07	5.23062e+07	9.5737e+06	2.56318e+07	3.3842e+07	6.95286e+07	1.55376e+07	4.14671e+07	4.57082e+07	8.94223e+07	1.33205e+08	1.25401e+08	5.16479e+07	1.33827e+08	6.54827e+07	2.08792e+08	9.72768e+07	8.41364e+07	7.50512e+07
POS1387	Y	TG(16:0/18:1/22:6)+NH4	TG(56:7)+NH4	TG	(16:0/18:1/22:6)	(16:0)	(18:1)	(22:6)	C59 H104 O6 N1	922.786	20.0071	1.76654	1.30961	0.00959554	9.62189e+08	8.69932e+08	7.69243e+08	1146688402	8.34909e+08	9.98604e+08	9.79771e+08	9.77092e+08	1056461892	1279866398	1403068473	1200640829	1387285989	1432651789	7.05313e+08	1407112989	1250020843	1269578173	1283437195
POS715	Y	PG(47:3)+H	PG(47:3)+H	PG	(47:3)	(47:3)			C53 H100 O10 N0 P1	927.705	18.1065	1.04569	2.50167	3.21284e-05	8.48163e+07	7.9794e+07	4.44285e+07	9.52665e+07	1.01229e+08	8.8157e+07	5.38553e+07	7.02539e+07	2.97212e+08	2.0287e+08	1.80684e+08	2.13087e+08	1.70998e+08	1.1645e+08	1.79155e+08	185074245	1.51982e+08	1.41745e+08	1.68479e+08
POS781		TG(6:0/10:2/15:0)+NH4	TG(31:2)+NH4	TG	(6:0/10:2/15:0)	(6:0)	(10:2)	(15:0)	C34 H64 O6 N1	582.473	8.79553	0.215753	1.25427	0.321901	1.97205e+07	1.11654e+07	9.37514e+06	2.19302e+07	2.19048e+07	4.74239e+07	2.12783e+07	3.25463e+07	1.56379e+07	2.89528e+07	2.64709e+07	2.93454e+07	2.92909e+07	3.14041e+07	19351332	5.20194e+07	2.71827e+07	4.09023e+07	3.82679e+07
POS782		TG(31:2)+NH4	TG(31:2)+NH4	TG	(31:2)	(31:2)			C34 H64 O6 N1	582.473	9.92442	0.69319	2.2916	0.00243772	4.90023e+07	2.06506e+07	2.04521e+07	3.5462e+07	4.10904e+07	5.85934e+07	2.00481e+07	5.29954e+07	5.55498e+07	8.65093e+07	1.01873e+08	8.29344e+07	8.11605e+07	8.84241e+07	3.65091e+07	1.50612e+08	7.70273e+07	7.92632e+07	7.96281e+07
POS783		TG(31:2)+NH4	TG(31:2)+NH4	TG	(31:2)	(31:2)			C34 H64 O6 N1	582.473	10.3054	0.816776	8.20405	0.000437611	1.3959e+07	5.30942e+06	3.5362e+06	6.48522e+06	8.8716e+06	1.30469e+07	3.61341e+06	1.47935e+07	4.0553e+07	6.54812e+07	6.07608e+07	7.4587e+07	9.32247e+07	6.61108e+07	2.04186e+07	149990579	5.84567e+07	5.65772e+07	5.35902e+07
POS786		TG(32:2)+Na	TG(32:2)+Na	TG	(32:2)	(32:2)			C35 H62 O6 Na1	601.444	5.75079	0.0766539	0.791041	0.407131	1.52383e+07	1.33219e+07	8.08506e+06	9.31391e+06	1.11555e+07	1.02304e+07	3.07708e+07	8.87904e+06	5.93234e+06	2.23778e+07	1.03191e+07	1.29309e+07	4.02718e+06	9.57754e+06	1.05874e+07	8.88508e+06	2.8914e+07	2.78275e+07	1.52411e+07
POS1374	Y	TG(20:1/18:1/18:2)+NH4	TG(56:4)+NH4	TG	(20:1/18:1/18:2)	(20:1)	(18:1)	(18:2)	C59 H110 O6 N1	928.833	23.735	3.6436	0.354528	1.63886e-06	1535236359	1801794734	1189743161	1908878741	1750117936	2531064895	1628090410	1955109964	389940094	7.06768e+08	6.838e+08	7.31239e+08	4.90578e+08	804368646	5.06373e+08	7.56696e+08	2026168307	1627798931	1525143844
POS788		TG(6:0/12:2/15:0)+NH4	TG(33:2)+NH4	TG	(6:0/12:2/15:0)	(6:0)	(12:2)	(15:0)	C36 H68 O6 N1	610.504	8.65168	0.343863	1.40495	0.109151	4.69212e+07	3.10786e+07	25590991	3.96325e+07	3.94252e+07	109821965	3.42804e+07	7.41135e+07	4.07665e+07	7.71145e+07	7.25483e+07	8.0396e+07	6.34868e+07	8.05329e+07	5.09342e+07	9.74154e+07	6.90636e+07	6.92782e+07	6.37127e+07
POS789		TG(33:2)+H	TG(33:2)+H	TG	(33:2)	(33:2)			C36 H65 O6	593.478	9.07153	0.275384	1.8503	0.00983729	1.34294e+07	8.86764e+06	3.65332e+06	8.83193e+06	8.75832e+06	2.43579e+07	4.73689e+06	1.97412e+07	1.25796e+07	2.48476e+07	2.52394e+07	2.28685e+07	1.99358e+07	2.17509e+07	1.37654e+07	2.99371e+07	2.39832e+07	2.08116e+07	2.01113e+07
POS1368	Y	TG(20:0/18:1/18:2)+NH4	TG(56:3)+NH4	TG	(20:0/18:1/18:2)	(20:0)	(18:1)	(18:2)	C59 H112 O6 N1	930.848	24.2766	2.96421	0.255921	4.47085e-06	8.61948e+08	1026122349	5.50333e+08	1052965567	1085287226	1524061891	8.66435e+08	1276751628	163294654	2.30559e+08	3.01428e+08	2.54083e+08	1.63341e+08	3.52235e+08	294199443	3.50649e+08	9.89967e+08	9.10044e+08	9.25901e+08
POS790		TG(6:0/10:2/17:0)+H	TG(33:2)+H	TG	(6:0/10:2/17:0)	(6:0)	(10:2)	(17:0)	C36 H65 O6	593.478	9.38821	0.381383	1.60214	0.00881922	3.86159e+07	2.34798e+07	1.65231e+07	3.46239e+07	4.55516e+07	5.10863e+07	2.23371e+07	4.45865e+07	4.06895e+07	6.77853e+07	6.42618e+07	5.78321e+07	4.03728e+07	4.70017e+07	4.45702e+07	8.09664e+07	6.51991e+07	6.02548e+07	5.87203e+07
POS750	Y	PS(45:4)+Na	PS(45:4)+Na	PS	(45:4)	(45:4)			C51 H92 O10 N1 P1 Na1	932.635	11.0886	2.53784	0.469288	9.53996e-06	8.49647e+08	1076311823	1100420729	1194208903	1110046031	1097129834	1394356600	1070040275	3.39748e+08	7.61506e+08	4.80443e+08	5.90156e+08	221292210	5.39334e+08	798924141	4.41583e+08	1082214537	1106072525	1128967809
POS1362	Y	TG(16:0/18:1/22:1)+NH4	TG(56:2)+NH4	TG	(16:0/18:1/22:1)	(16:0)	(18:1)	(22:1)	C59 H114 O6 N1	932.864	24.8365	3.22364	0.18187	1.12968e-06	9.11749e+08	1195684109	6.55739e+08	1083842887	1052773270	1714175582	988562913	1320835549	1.26476e+08	1.87509e+08	2.34146e+08	2.09403e+08	1.23001e+08	2.78097e+08	1.91903e+08	2.72354e+08	926824105	9.56306e+08	971684501
POS748	Y	PS(45:3)+Na	PS(45:3)+Na	PS	(45:3)	(45:3)			C51 H94 O10 N1 P1 Na1	934.651	11.8228	3.41056	0.506911	6.87004e-06	1738023464	2148059616	2037281827	2222961354	2217118495	2188184049	2728745290	2426515950	7.57781e+08	1509758118	9.25306e+08	1327917093	6.01941e+08	1438440554	1384220929	1030455921	2131109162	2210224236	2199050712
POS794		TG(6:0/9:0/18:3)+NH4	TG(33:3)+NH4	TG	(6:0/9:0/18:3)	(6:0)	(9:0)	(18:3)	C36 H66 O6 N1	608.488	8.06611	0.421708	1.11737	0.562379	2.19938e+08	1.67376e+08	9.41368e+07	1.76691e+08	183392189	4.05622e+08	1.29071e+08	3.16775e+08	1.57033e+08	3.01772e+08	2.29362e+08	2.22383e+08	2.21564e+08	2.77755e+08	163555022	3.18283e+08	306377879	3.05517e+08	2.99969e+08
POS795		TG(6:0/9:0/18:3)+H	TG(33:3)+H	TG	(6:0/9:0/18:3)	(6:0)	(9:0)	(18:3)	C36 H63 O6	591.462	8.33774	0.408276	1.71903	0.0645662	4.88459e+07	3.26185e+07	2.00772e+07	3.50308e+07	3.95965e+07	7.55726e+07	3.22389e+07	6.96324e+07	3.91569e+07	1.65621e+08	6.38926e+07	7.93932e+07	5.02384e+07	6.91058e+07	4.6637e+07	9.38241e+07	7.20215e+07	7.03184e+07	6.76804e+07
POS796		TG(6:0/9:0/18:3)+Na	TG(33:3)+Na	TG	(6:0/9:0/18:3)	(6:0)	(9:0)	(18:3)	C36 H62 O6 Na1	613.444	8.34074	0.621945	1.35231	0.273225	2.71479e+08	1.83789e+08	9.77442e+07	1.89775e+08	1.93332e+08	6.87792e+08	146525952	3.78103e+08	2.15244e+08	6.12555e+08	3.5525e+08	3.22557e+08	2.94635e+08	3.84678e+08	2.12632e+08	5.07936e+08	400679356	376653211	5.73512e+08
POS798		TG(6:0/11:3/16:0)+NH4	TG(33:3)+NH4	TG	(6:0/11:3/16:0)	(6:0)	(11:3)	(16:0)	C36 H66 O6 N1	608.488	8.76521	0.561596	1.38872	0.28594	1.16793e+08	6.40419e+07	1.98088e+07	3.75874e+07	8.13786e+07	1.7793e+08	5.70488e+07	7.46898e+07	4.47584e+07	6.27978e+07	111412938	107157489	1.19574e+08	1.58918e+08	4.74988e+07	2.21774e+08	8.62812e+07	8.56515e+07	7.01604e+07
POS799		TG(6:0/11:3/16:0)+H	TG(33:3)+H	TG	(6:0/11:3/16:0)	(6:0)	(11:3)	(16:0)	C36 H63 O6	591.462	9.05721	0.237368	1.54067	0.244925	1.43599e+07	9.01425e+06	2.56409e+06	4.28464e+06	1.0537e+07	3.34833e+07	4.38898e+06	4.91638e+07	1.42679e+07	2.8785e+07	2.95973e+07	3.55051e+07	1.94526e+07	3.60339e+07	3.5171e+06	2.97325e+07	6.19237e+07	5.9846e+07	2.49627e+07
POS747	Y	PS(45:2)+Na	PS(45:2)+Na	PS	(45:2)	(45:2)			C51 H96 O10 N1 P1 Na1	936.666	12.6197	1.11818	0.803783	0.00225097	6.72442e+08	6.8903e+08	6.10566e+08	7.10356e+08	7.64468e+08	7.0446e+08	7.68957e+08	8.29528e+08	4.88163e+08	7.25184e+08	5.22253e+08	6.23355e+08	4.92204e+08	5.47291e+08	6.49058e+08	5.74089e+08	7.4281e+08	7.64591e+08	7.27871e+08
POS80		Cer(d36:3+2O)+H	Cer(d36:3+2O)+H	Cer	(d36:3+2O)	(d36:3+2O)			C36 H68 O5 N1	594.509	11.7751	1.07492	1.17562	0.163889	2455665296	2161741861	1456502581	2187926030	2847260725	3247555043	1857877558	2944910015	1990821434	3144809415	2992917689	2962127823	2023703059	2732223660	3162143021	3515561167	3114451691	3212763962	3029583190
POS800		TG(33:3)+NH4	TG(33:3)+NH4	TG	(33:3)	(33:3)			C36 H66 O6 N1	608.488	10.0054	0.515642	1.93424	0.00298952	4.12504e+07	2.08164e+07	1.62376e+07	3.23925e+07	4.17331e+07	46990899	1.70557e+07	4.1505e+07	4.4956e+07	6.53884e+07	6.78805e+07	6.80234e+07	5.44817e+07	5.47491e+07	3.86471e+07	1.04872e+08	5.92912e+07	5.83843e+07	6.21493e+07
POS81		Cer(d36:3+2O)+H	Cer(d36:3+2O)+H	Cer	(d36:3+2O)	(d36:3+2O)			C36 H68 O5 N1	594.509	12.0447	0.761375	2.07777	0.169619	9.2727e+07	1.03687e+08	5.49433e+07	1.04232e+08	8.6816e+07	1.41955e+08	7.91369e+07	1.14675e+08	7.25978e+07	5.7739e+08	1.08194e+08	9.96989e+07	6.7569e+07	9.79266e+07	477150453	1.16339e+08	1.2457e+08	1.09924e+08	1.22668e+08
POS500	Y	DGDG(16:0/18:3)+Na	DGDG(34:3)+Na	DGDG	(16:0/18:3)	(16:0)	(18:3)		C49 H86 O15 Na1	937.586	11.0843	1.51247	0.50208	2.20711e-05	3.90017e+08	5.07452e+08	5.95499e+08	448349706	4.62542e+08	3.65743e+08	5.67522e+08	4.26522e+08	191152079	303886809	2.29437e+08	2.29563e+08	1.31569e+08	2.59821e+08	3.49872e+08	1.94349e+08	3.53212e+08	4.1238e+08	3.7102e+08
POS498	Y	DGDG(16:0/18:2)+Na	DGDG(34:2)+Na	DGDG	(16:0/18:2)	(16:0)	(18:2)		C49 H88 O15 Na1	939.602	11.8351	1.38575	0.611924	0.000188112	451398486	5.26148e+08	5.91622e+08	5.11045e+08	5.97104e+08	441210972	7.83175e+08	5.98624e+08	3.08825e+08	3.83794e+08	3.22293e+08	3.5696e+08	2.69441e+08	4.26484e+08	4.0258e+08	2.83482e+08	4.72074e+08	478734088	4.70004e+08
POS1421	Y	TG(18:1/18:2/22:1)+NH4	TG(58:4)+NH4	TG	(18:1/18:2/22:1)	(18:1)	(18:2)	(22:1)	C61 H114 O6 N1	956.864	24.3506	1.36778	0.645724	0.00421462	4.56469e+08	5.16863e+08	2.85838e+08	5.04022e+08	4.51136e+08	6.85345e+08	4.95158e+08	4.59507e+08	180059775	2.52699e+08	4.17131e+08	2.60906e+08	286440318	4.16567e+08	2.70834e+08	404202933	5.54096e+08	5.20464e+08	5.70057e+08
POS814		TG(6:0/11:4/16:0)+NH4	TG(33:4)+NH4	TG	(6:0/11:4/16:0)	(6:0)	(11:4)	(16:0)	C36 H64 O6 N1	606.473	9.04884	0.581696	1.96908	0.0048988	4.41575e+07	3.51181e+07	2.54508e+07	3.65979e+07	3.69047e+07	8.0782e+07	3.35919e+07	8.06001e+07	5.11432e+07	9.11678e+07	8.31065e+07	1.03554e+08	6.47447e+07	1.01031e+08	8.31133e+07	1.57005e+08	9.27792e+07	8.28042e+07	8.77638e+07
POS1417	Y	TG(18:1/18:2/22:0)+NH4	TG(58:3)+NH4	TG	(18:1/18:2/22:0)	(18:1)	(18:2)	(22:0)	C61 H116 O6 N1	958.88	24.8198	1.94997	0.354632	1.68346e-05	4.46971e+08	6.02088e+08	3.23321e+08	4.84717e+08	5.12542e+08	8.12404e+08	4.78539e+08	5.82626e+08	1.14185e+08	1.63554e+08	215279091	1.82738e+08	1.40702e+08	2.61588e+08	1.77092e+08	2.4964e+08	4.95258e+08	5.01988e+08	516480839
POS817		TG(11:0/10:2/12:2)+H	TG(33:4)+H	TG	(11:0/10:2/12:2)	(11:0)	(10:2)	(12:2)	C36 H61 O6	589.446	13.9524	0.0880556	0.996498	0.987998	6.30244e+07	4.43538e+07	1.65656e+07	2.45952e+07	3.5667e+07	5.05828e+07	4.27811e+07	2.01506e+07	2.18273e+07	5.02945e+07	3.32007e+07	7.30911e+07	1.98527e+07	3.07031e+07	4.31346e+07	2.45741e+07	4.12999e+07	4.92954e+07	4.21783e+07
POS819		TG(12:0e/10:2/11:2)+H	TG(33:4e)+H	TG	(12:0e/10:2/11:2)	(12:0e)	(10:2)	(11:2)	C36 H63 O5	575.467	10.8812	1.02315	0.73702	0.109961	3.72652e+08	314479135	2.82576e+08	3.96658e+08	347847035	6.9648e+08	4.76255e+08	6.84422e+08	1.84195e+08	3.96236e+08	3.10587e+08	2.88767e+08	2.1125e+08	4.80054e+08	2.98082e+08	4.63e+08	4.89175e+08	5.09215e+08	4.81359e+08
POS507	Y	DGDG(18:3/18:3)+Na	DGDG(36:6)+Na	DGDG	(18:3/18:3)	(18:3)	(18:3)		C51 H84 O15 Na1	959.57	9.44063	2.39451	0.292058	4.75077e-07	6.02867e+08	7.7252e+08	8.84181e+08	811618709	7.80405e+08	6.44306e+08	1059265332	6.1324e+08	1.56083e+08	2.53517e+08	2.15336e+08	228589889	9.00458e+07	3.13307e+08	3.58648e+08	1.86001e+08	6.08145e+08	6.38269e+08	6.51939e+08
POS821		TG(12:0p/10:2/11:2)+H	TG(33:4p)+H	TG	(12:0p/10:2/11:2)	(12:0p)	(10:2)	(11:2)	C36 H61 O5	573.451	8.05263	0.100612	1.21019	0.319646	1.6773e+07	1.20283e+07	6.86272e+06	1.50058e+07	1.25004e+07	2.9919e+07	8.89764e+06	2.47736e+07	1.16758e+07	2.23413e+07	1.6333e+07	2.18274e+07	1.56457e+07	2.04904e+07	1.86048e+07	2.64853e+07	2.18788e+07	9.88168e+07	2.17295e+07
POS824		TG(12:0p/10:2/11:2)+NH4	TG(33:4p)+NH4	TG	(12:0p/10:2/11:2)	(12:0p)	(10:2)	(11:2)	C36 H64 O5 N1	590.478	9.95174	0.573549	0.807077	0.406141	1.20389e+08	9.64186e+07	1.11193e+08	1.46786e+08	9.89412e+07	2.90482e+08	2.06028e+08	2.95948e+08	6.81635e+07	1.64474e+08	1.08092e+08	111045876	7.71256e+07	2.7972e+08	1.07544e+08	1.86452e+08	1.972e+08	1.7311e+08	1.84023e+08
POS83		Cer(d18:2/18:2)+H	Cer(d36:4)+H	Cer	(d18:2/18:2)	(d18:2)	(18:2)		C36 H66 O3 N1	560.504	11.9391	0.577247	3.4244	1.50159e-05	1.23509e+07	9.43165e+06	9.05837e+06	7.36251e+06	1.26704e+07	1.23069e+07	2.41421e+07	1.36499e+07	4.05724e+07	4.73783e+07	4.39203e+07	4.87029e+07	4.35423e+07	6.28318e+07	1.81933e+07	4.06298e+07	3.3255e+07	2.86475e+07	3.42355e+07
POS832		TG(12:0e/10:2/11:3)+NH4	TG(33:5e)+NH4	TG	(12:0e/10:2/11:3)	(12:0e)	(10:2)	(11:3)	C36 H64 O5 N1	590.478	7.01232	0.214496	1.12943	0.761092	3.46771e+07	1.73908e+07	2.59743e+07	2.27419e+07	6.0799e+07	6.84665e+07	1.99517e+07	4.57147e+07	1.67931e+07	5.62696e+07	3.24467e+07	4.01668e+07	1.66277e+07	132137220	1.77978e+07	2.17527e+07	5.47707e+07	5.03897e+07	1.87252e+07
POS835		TG(33:5e)+H	TG(33:5e)+H	TG	(33:5e)	(33:5e)			C36 H61 O5	573.451	9.97758	0.24585	0.809186	0.310367	3.34215e+07	2.44093e+07	2.64699e+07	3.85925e+07	2.71956e+07	6.89337e+07	4.84008e+07	6.83979e+07	2.03028e+07	3.46429e+07	3.05881e+07	4.83953e+07	2.12192e+07	3.75576e+07	2.7666e+07	5.137e+07	5.33037e+07	5.3382e+07	4.80135e+07
POS837		TG(12:0p/10:2/11:3)+H	TG(33:5p)+H	TG	(12:0p/10:2/11:3)	(12:0p)	(10:2)	(11:3)	C36 H59 O5	571.436	7.40532	0.143408	0.88274	0.485083	43389239	1.92612e+07	2.86656e+07	2.05628e+07	1.80965e+07	3.97228e+07	2.56146e+07	3.65524e+07	1.38874e+07	3.5951e+07	2.35297e+07	2.59167e+07	1.85814e+07	3.52126e+07	1.60093e+07	3.55884e+07	5.01483e+07	2.98504e+07	2.32725e+07
POS839		TG(10:0/11:2/12:4)+H	TG(33:6)+H	TG	(10:0/11:2/12:4)	(10:0)	(11:2)	(12:4)	C36 H57 O6	585.415	7.51463	0.145722	0.842942	0.230924	1.64008e+07	1.19889e+07	1.05851e+07	2.05364e+07	1.24982e+07	2.24958e+07	1.57869e+07	2.33564e+07	1.21059e+07	1.62193e+07	1.23039e+07	1.86557e+07	1.2152e+07	1.62584e+07	8.68318e+06	1.62795e+07	1.9092e+07	1.94598e+07	2.00494e+07
POS84		Cer(d36:4)+H	Cer(d36:4)+H	Cer	(d36:4)	(d36:4)			C36 H66 O3 N1	560.504	14.6351	0.0601338	0.893404	0.568342	8.57313e+06	1.7893e+07	1.00011e+07	1.01396e+07	8.43402e+06	1.6198e+07	2.59583e+07	1.24439e+07	7.88417e+06	1.72054e+07	1.06001e+07	1.34826e+07	6.5722e+06	13222643	1.32715e+07	15715056	1.17485e+07	1.20495e+07	1.28605e+07
POS840		TG(4:0/14:0/16:0)+H	TG(34:0)+H	TG	(4:0/14:0/16:0)	(4:0)	(14:0)	(16:0)	C37 H71 O6	611.525	12.3024	0.154731	1.12811	0.427007	4.3967e+07	3.74884e+07	2.70899e+07	3.71922e+07	4.41387e+07	7.20332e+07	3.68648e+07	5.32576e+07	3.15776e+07	5.84553e+07	4.17478e+07	5.56237e+07	3.22246e+07	6.49626e+07	4.54575e+07	6.70811e+07	40046339	4.22264e+07	4.38428e+07
POS841		TG(4:0/14:0/16:0)+NH4	TG(34:0)+NH4	TG	(4:0/14:0/16:0)	(4:0)	(14:0)	(16:0)	C37 H74 O6 N1	628.551	12.2801	0.0851276	0.999109	0.991727	1.32276e+08	1.40391e+08	8.2777e+07	123408964	1.16581e+08	1.36541e+08	1.13467e+08	1.04585e+08	9.51797e+07	1.23213e+08	1.11868e+08	1.18496e+08	8.52311e+07	132284586	1.4996e+08	1.32948e+08	1.28628e+08	1.52025e+08	1.49597e+08
POS844		TG(34:1)+NH4	TG(34:1)+NH4	TG	(34:1)	(34:1)			C37 H72 O6 N1	626.535	10.6834	0.370687	0.814037	0.204352	7.04346e+07	121855302	9.89733e+07	1.0355e+08	1.10198e+08	9.26871e+07	8.08203e+07	5.89918e+07	5.10702e+07	8.75479e+07	9.28676e+07	9.88554e+07	2.50922e+07	62233130	1.17756e+08	6.49383e+07	9.03678e+07	1.11601e+08	9.58401e+07
POS845		TG(6:0/12:1/16:0)+H	TG(34:1)+H	TG	(6:0/12:1/16:0)	(6:0)	(12:1)	(16:0)	C37 H69 O6	609.509	11.5868	0.633712	0.668423	0.0444419	119110535	1.78783e+08	1.62811e+08	1.11457e+08	1.34357e+08	1.51279e+08	128750319	7.30791e+07	7.88437e+07	8.0101e+07	5.38074e+07	8.30833e+07	3.47536e+07	1.02511e+08	1.88939e+08	8.62411e+07	119879370	1.23824e+08	1.11195e+08
POS846		TG(6:0/12:1/16:0)+NH4	TG(34:1)+NH4	TG	(6:0/12:1/16:0)	(6:0)	(12:1)	(16:0)	C37 H72 O6 N1	626.535	11.6544	1.21289	0.801473	0.100214	1295182404	1861228634	1182122338	1213517740	1383953236	1163200849	1432593553	8.80334e+08	9.20681e+08	9.63652e+08	1185964103	9.26848e+08	7.05997e+08	1600121206	1313231287	728552836	2088955845	1389293390	1352134956
POS847		TG(34:2)+Na	TG(34:2)+Na	TG	(34:2)	(34:2)			C37 H66 O6 Na1	629.475	6.81084	0.168487	0.901267	0.476694	4.30916e+07	4.48142e+07	1.80796e+07	4.61876e+07	3.95988e+07	6.61754e+07	3.26904e+07	4.99599e+07	2.97873e+07	4.981e+07	4.94282e+07	4.15403e+07	2.53072e+07	3.66268e+07	3.65454e+07	3.79242e+07	6.94984e+07	5.02214e+07	4.60054e+07
POS849		TG(6:0/12:2/16:0)+H	TG(34:2)+H	TG	(6:0/12:2/16:0)	(6:0)	(12:2)	(16:0)	C37 H67 O6	607.493	9.39005	0.541966	1.85487	0.131317	3.0739e+07	8.27411e+07	3.01137e+07	3.59749e+07	8.69284e+07	2.7579e+07	4.44062e+07	1.97467e+07	5.85413e+07	1.15525e+08	6.78811e+07	9.75928e+07	1.70783e+07	3.85212e+07	2.16996e+08	5.23338e+07	7.46208e+07	7.21763e+07	8.30998e+07
POS85		Cer(d36:5)+H	Cer(d36:5)+H	Cer	(d36:5)	(d36:5)			C36 H64 O3 N1	558.488	13.4233	0.140077	1.14641	0.375828	132080099	1.10248e+08	7.41793e+07	1.16735e+08	140858645	201227034	8.77374e+07	164963280	88464509	1.89415e+08	1.26607e+08	1.69871e+08	9.23445e+07	1.46423e+08	1.74938e+08	1.90474e+08	9.94041e+07	1.07428e+08	1.22131e+08
POS850		TG(6:0/12:2/16:0)+NH4	TG(34:2)+NH4	TG	(6:0/12:2/16:0)	(6:0)	(12:2)	(16:0)	C37 H70 O6 N1	624.52	9.42226	0.169057	1.36263	0.0445136	1.65149e+07	2.43352e+07	9.76324e+06	2.67413e+07	2.28076e+07	2.38236e+07	1.87614e+07	3.28325e+07	3.061e+07	3.31579e+07	2.71975e+07	3.02182e+07	1.66446e+07	2.40155e+07	4.02639e+07	3.71429e+07	2.08846e+07	3.2638e+07	2.48652e+07
POS851		TG(6:0/12:2/16:0)+H	TG(34:2)+H	TG	(6:0/12:2/16:0)	(6:0)	(12:2)	(16:0)	C37 H67 O6	607.493	10.5616	0.255133	1.53873	0.126867	6.95531e+07	2.82209e+07	1.04517e+07	1.5556e+07	1.99875e+07	3.24506e+07	1.93063e+07	4.52359e+07	3.37955e+07	6.30032e+07	3.29343e+07	57734495	1.90516e+07	8.25976e+07	4.80541e+07	33297716	1.24792e+08	4.17946e+07	4.41778e+07
POS852		TG(6:0/12:2/16:0)+NH4	TG(34:2)+NH4	TG	(6:0/12:2/16:0)	(6:0)	(12:2)	(16:0)	C37 H70 O6 N1	624.52	10.6957	0.292681	1.13116	0.493675	1.29293e+08	1.0628e+08	4.60186e+07	8.39711e+07	8.73131e+07	9.24159e+07	6.36802e+07	1.09768e+08	7.86039e+07	1.32324e+08	7.91537e+07	1.36482e+08	5.94258e+07	6.51234e+07	1.68636e+08	9.32633e+07	1.15859e+08	1.16164e+08	8.54e+07
POS853		TG(6:0/12:2/16:0)+H	TG(34:2)+H	TG	(6:0/12:2/16:0)	(6:0)	(12:2)	(16:0)	C37 H67 O6	607.493	10.7729	1.56969	1.55345	0.149588	4.39587e+08	1001408719	416579576	6.01633e+08	7.42169e+08	613507297	5.86813e+08	3.24207e+08	604389900	1301309068	6.79144e+08	1303996241	3.39026e+08	4.9213e+08	2011405868	6.10047e+08	9.63607e+08	9.59717e+08	1029344729
POS857		TG(34:3)+NH4	TG(34:3)+NH4	TG	(34:3)	(34:3)			C37 H68 O6 N1	622.504	8.34321	0.33553	1.64185	0.0238999	3.21592e+07	2.44346e+07	1.27139e+07	2.47288e+07	2.60932e+07	4.44356e+07	2.64193e+07	4.23601e+07	2.53672e+07	8.3933e+07	4.156e+07	5.07311e+07	3.47324e+07	6.00499e+07	3.6397e+07	5.03461e+07	5.04827e+07	4.72606e+07	3.9691e+07
POS859		TG(34:3)+H	TG(34:3)+H	TG	(34:3)	(34:3)			C37 H65 O6	605.478	9.53816	0.316188	1.87808	0.0587957	1.41438e+07	2.12233e+07	8.67337e+06	1.37526e+07	1.435e+07	1.6369e+07	1.16204e+07	1.05987e+07	2.33483e+07	4.68499e+07	1.80773e+07	3.32636e+07	1.13496e+07	6.00878e+06	5.08734e+07	1.81913e+07	4.34402e+06	2.8446e+07	2.31985e+07
POS86		Cer(d36:5)+H	Cer(d36:5)+H	Cer	(d36:5)	(d36:5)			C36 H64 O3 N1	558.488	13.7439	0.0978996	1.11968	0.497577	2.35841e+07	1.81774e+07	1.20593e+07	1.867e+07	2.42258e+07	3.49582e+07	1.7657e+07	2.11902e+07	1.25185e+07	3.02592e+07	2.26919e+07	2.40312e+07	1.4629e+07	2.58756e+07	2.38167e+07	3.71075e+07	1.59659e+07	2.21153e+07	1.87884e+07
POS753	Y	PS(47:4)+Na	PS(47:4)+Na	PS	(47:4)	(47:4)			C53 H96 O10 N1 P1 Na1	960.666	12.1595	1.12366	0.522252	6.86652e-06	1.9402e+08	2.23778e+08	2.32991e+08	2.49041e+08	2.57828e+08	2.4295e+08	3.1087e+08	2.4892e+08	1.04756e+08	1.72269e+08	1.07869e+08	1.33172e+08	7.05985e+07	1.36359e+08	1.71626e+08	1.27172e+08	2.23671e+08	231233775	2.25063e+08
POS869		TG(35:1)+NH4	TG(35:1)+NH4	TG	(35:1)	(35:1)			C38 H74 O6 N1	640.551	11.6657	0.168918	0.781904	0.227916	2.35453e+07	4.07967e+07	3.14027e+07	1.29281e+07	1.98593e+07	1.68069e+07	2.15849e+07	1.59688e+07	1.49529e+07	2.4289e+07	1.68648e+07	1.30441e+07	9.75553e+06	2.21514e+07	2.83723e+07	1.35744e+07	1.82812e+07	2.90658e+07	1.80867e+07
POS870		TG(16:0/9:0/10:2)+NH4	TG(35:2)+NH4	TG	(16:0/9:0/10:2)	(16:0)	(9:0)	(10:2)	C38 H72 O6 N1	638.535	9.11779	0.325362	1.30415	0.155906	9.2973e+07	5.15779e+07	4.12073e+07	5.57375e+07	6.47281e+07	1.14647e+08	3.70756e+07	8.95139e+07	8.78445e+07	6.80258e+07	5.3595e+07	1.18633e+08	1.3438e+08	9.27086e+07	6.22096e+07	9.65719e+07	7.18276e+07	7.89723e+07	8.53819e+07
POS871		TG(16:0/9:0/10:2)+NH4	TG(35:2)+NH4	TG	(16:0/9:0/10:2)	(16:0)	(9:0)	(10:2)	C38 H72 O6 N1	638.535	9.38347	0.832367	1.53083	0.00459233	1.83905e+08	9.32123e+07	9.91052e+07	1.36486e+08	2.00336e+08	2.09815e+08	8.61962e+07	2.00644e+08	2.07095e+08	2.34321e+08	2.6296e+08	2.18553e+08	2.277e+08	2.34243e+08	1.62334e+08	3.04643e+08	1.81469e+08	1.93213e+08	2.17589e+08
POS872		TG(6:0/12:2/17:0)+NH4	TG(35:2)+NH4	TG	(6:0/12:2/17:0)	(6:0)	(12:2)	(17:0)	C38 H72 O6 N1	638.535	9.81663	0.881185	3.29906	9.7186e-05	3.91988e+07	2.03178e+07	2.2937e+07	3.36674e+07	3.38412e+07	42756013	1.23565e+07	47876401	6.51346e+07	9.15927e+07	1.14119e+08	1.22644e+08	1.26928e+08	9.33981e+07	5.39254e+07	1.66758e+08	6.69119e+07	7.02575e+07	9.33746e+07
POS873		TG(6:0/12:2/17:0)+NH4	TG(35:2)+NH4	TG	(6:0/12:2/17:0)	(6:0)	(12:2)	(17:0)	C38 H72 O6 N1	638.535	10.8116	0.342654	1.82768	0.000995152	1.45082e+07	2.34942e+07	1.41941e+07	1.58721e+07	1.89042e+07	1.72591e+07	2.14016e+07	1.70307e+07	3.20429e+07	2.73829e+07	3.16432e+07	3.61941e+07	2.48125e+07	2.07124e+07	5.21481e+07	3.58081e+07	2.32709e+07	2.38376e+07	1.93505e+07
POS874		TG(35:3)+NH4	TG(35:3)+NH4	TG	(35:3)	(35:3)			C38 H70 O6 N1	636.52	8.08995	0.461722	1.13529	0.412107	3.01544e+08	2.47961e+08	1.41693e+08	2.61086e+08	2.91159e+08	4.96589e+08	2.10483e+08	3.87795e+08	2.02543e+08	3.8283e+08	2.92625e+08	3.65976e+08	3.11001e+08	3.92795e+08	2.75441e+08	4.31456e+08	371728248	3.85491e+08	4.20668e+08
POS875		TG(16:0/8:0/11:3)+H	TG(35:3)+H	TG	(16:0/8:0/11:3)	(16:0)	(8:0)	(11:3)	C38 H67 O6	619.493	9.60563	0.166276	0.835718	0.380271	1.35789e+07	2.49326e+07	2.19123e+07	1.46347e+07	2.33648e+07	2.57932e+07	2.17627e+07	7.02088e+06	1.00912e+07	1.70543e+07	1.42614e+07	1.89356e+07	9.30555e+06	1.70344e+07	3.13021e+07	9.88031e+06	3.2142e+07	2.69832e+07	2.75428e+07
POS876		TG(16:0/8:0/11:3)+H	TG(35:3)+H	TG	(16:0/8:0/11:3)	(16:0)	(8:0)	(11:3)	C38 H67 O6	619.493	10.1328	0.112938	0.850006	0.376609	2.78692e+07	3.10796e+07	4.51203e+07	2.74761e+07	4.27262e+07	2.02532e+07	4.00088e+07	1.05057e+07	1.57111e+07	2.21709e+07	2.82006e+07	2.55886e+07	1.63145e+07	3.5505e+07	3.74607e+07	2.73333e+07	3.84809e+07	3.47214e+07	3.71326e+07
POS877		TG(35:4)+NH4	TG(35:4)+NH4	TG	(35:4)	(35:4)			C38 H68 O6 N1	634.504	7.20674	0.267507	1.13807	0.386885	1.73579e+08	1.61548e+08	159307975	1.79264e+08	2.14487e+08	1.65368e+08	1.61952e+08	2.00816e+08	1.66571e+08	1.80687e+08	1.85525e+08	3.82358e+08	1.52412e+08	1.63908e+08	1.76943e+08	2.03477e+08	1.67517e+08	2.11406e+08	1.6329e+08
POS88		Cer(d36:6)+H	Cer(d36:6)+H	Cer	(d36:6)	(d36:6)			C36 H62 O3 N1	556.472	12.4952	0.513591	0.762168	0.249846	1.07527e+08	7.75191e+07	8.96727e+07	1.28455e+08	8.78703e+07	2.40948e+08	1.34732e+08	2.34625e+08	5.20169e+07	1.30751e+08	7.82589e+07	1.1392e+08	5.51054e+07	158079373	9.59937e+07	1.55287e+08	8.37022e+07	9.64118e+07	9.94768e+07
POS1414	Y	TG(16:0/18:2/24:0)+NH4	TG(58:2)+NH4	TG	(16:0/18:2/24:0)	(16:0)	(18:2)	(24:0)	C61 H118 O6 N1	960.895	25.3154	1.67739	0.317346	2.97867e-06	3.29071e+08	4.17625e+08	2.20917e+08	3.48786e+08	3.41143e+08	5.1702e+08	3.5317e+08	4.34835e+08	6.90476e+07	1.02855e+08	1.58362e+08	1.02131e+08	9.92431e+07	1.61971e+08	8.08008e+07	1.6575e+08	3.73623e+08	3.66947e+08	3.78329e+08
POS883		TG(6:0/11:3/18:3)+H	TG(35:6)+H	TG	(6:0/11:3/18:3)	(6:0)	(11:3)	(18:3)	C38 H61 O6	613.446	8.34037	0.302377	0.938061	0.75764	1.19578e+08	8.64067e+07	4.70225e+07	1.05264e+08	2.07996e+08	1.8051e+08	6.2766e+07	1.77134e+08	7.01047e+07	1.3933e+08	1.29546e+08	1.1936e+08	9.98753e+07	1.1697e+08	7.42012e+07	176176429	1.51102e+08	152330501	1.3959e+08
POS886		TG(6:0/11:3/18:4)+H	TG(35:7)+H	TG	(6:0/11:3/18:4)	(6:0)	(11:3)	(18:4)	C38 H59 O6	611.431	7.27937	0.826744	1.42196	0.23453	2.51541e+08	1.88462e+08	1.42172e+08	3.02935e+08	2.9633e+08	4.52357e+08	1.9807e+08	4.23474e+08	2.12426e+08	6.74053e+08	2.94476e+08	2.85776e+08	2.37073e+08	8.68882e+08	1.88843e+08	4.45473e+08	6.08511e+08	3.69831e+08	3.46777e+08
POS887		TG(16:0/10:0/10:0)+NH4	TG(36:0)+NH4	TG	(16:0/10:0/10:0)	(16:0)	(10:0)	(10:0)	C39 H78 O6 N1	656.582	12.2938	0.114431	0.965154	0.47036	7.11879e+07	6.44429e+07	5.57584e+07	5.92883e+07	5.79761e+07	6.31015e+07	6.02421e+07	5.43894e+07	6.01299e+07	5.92483e+07	5.01843e+07	6.09345e+07	4.93916e+07	6.21006e+07	6.72185e+07	6.02305e+07	5.47388e+07	5.60423e+07	6.17378e+07
POS89		Cer(d36:6)+H	Cer(d36:6)+H	Cer	(d36:6)	(d36:6)			C36 H62 O3 N1	556.472	12.7245	0.278691	0.905075	0.574843	7.82871e+07	6.58015e+07	6.00126e+07	7.67017e+07	7.25318e+07	1.57106e+08	8.70366e+07	1.36777e+08	5.1352e+07	8.98686e+07	6.89694e+07	8.8705e+07	5.20473e+07	1.08411e+08	8.74896e+07	1.17712e+08	6.0915e+07	6.71781e+07	6.50528e+07
POS891		TG(36:1)+NH4	TG(36:1)+NH4	TG	(36:1)	(36:1)			C39 H76 O6 N1	654.567	11.6667	0.982029	0.627495	0.00189625	2.93014e+08	4.32916e+08	3.67504e+08	2.72248e+08	3.46362e+08	2.17933e+08	3.4514e+08	3.13182e+08	2.26229e+08	3.00541e+08	1.31998e+08	1.91875e+08	1.11824e+08	190214542	249173503	2.22289e+08	2.52959e+08	4.09547e+08	2.55227e+08
POS892		TG(8:0/10:0/18:1)+NH4	TG(36:1)+NH4	TG	(8:0/10:0/18:1)	(8:0)	(10:0)	(18:1)	C39 H76 O6 N1	654.567	12.3221	0.201161	0.948152	0.751442	7.81031e+07	7.57859e+07	4.83559e+07	1.09008e+08	1.31229e+08	8.73893e+07	5.93167e+07	6.46919e+07	5.50361e+07	7.04754e+07	6.49845e+07	7.84998e+07	4.20267e+07	1.20536e+08	8.80459e+07	1.00373e+08	1.30571e+08	8.11753e+07	8.26202e+07
POS893		TG(6:0/12:1/18:0)+NH4	TG(36:1)+NH4	TG	(6:0/12:1/18:0)	(6:0)	(12:1)	(18:0)	C39 H76 O6 N1	654.567	12.718	0.3503	0.821197	0.0677254	8.78134e+07	1.03424e+08	5.34855e+07	8.51146e+07	7.73677e+07	9.09573e+07	7.49771e+07	7.86057e+07	6.25233e+07	6.98575e+07	6.75001e+07	6.47701e+07	3.77368e+07	7.80149e+07	9.0212e+07	6.4596e+07	9.2814e+07	9.31828e+07	8.40454e+07
POS1410	Y	TG(20:0/18:1/20:0)+NH4	TG(58:1)+NH4	TG	(20:0/18:1/20:0)	(20:0)	(18:1)	(20:0)	C61 H120 O6 N1	962.911	25.7802	1.12412	0.131588	6.15042e-09	1.19343e+08	1.49716e+08	7.91882e+07	1.25325e+08	1.28222e+08	1.59456e+08	1.25915e+08	1.51635e+08	1.18235e+07	1.7146e+07	2.20197e+07	1.60162e+07	1.3975e+07	1.91389e+07	1.11558e+07	2.54191e+07	1.21411e+08	1.11902e+08	114887047
POS898		TG(6:0/12:2/18:0)+H	TG(36:2)+H	TG	(6:0/12:2/18:0)	(6:0)	(12:2)	(18:0)	C39 H71 O6	635.525	11.7347	0.345418	1.26865	0.356637	5.03825e+07	5.41366e+07	3.60417e+07	3.67913e+07	1.08967e+08	4.23849e+07	5.4499e+07	4.49553e+07	4.71262e+07	9.02426e+07	3.33165e+07	9.8747e+07	4.32647e+07	5.27746e+07	1.34021e+08	4.36897e+07	4.65239e+07	4.56039e+07	1.65481e+08
POS899		TG(6:0/12:2/18:0)+NH4	TG(36:2)+NH4	TG	(6:0/12:2/18:0)	(6:0)	(12:2)	(18:0)	C39 H74 O6 N1	652.551	11.7246	0.734113	0.844593	0.217953	4.2759e+08	528862595	3.46862e+08	4.54366e+08	542142713	3.60186e+08	3.80001e+08	3.1019e+08	5.65742e+08	2.987e+08	2.71537e+08	3.42687e+08	2.10509e+08	3.43941e+08	477370026	3.1907e+08	4.44806e+08	8.29356e+08	4.5917e+08
POS9		AGlcSiE(18:3)+NH4	AGlcSiE(18:3)+NH4	AGlcSiE	(18:3)	(18:3)			C53 H92 O7 N1	854.687	16.1753	0.177395	0.94966	0.651436	1.00118e+08	1.07884e+08	101903080	1.33241e+08	1.08936e+08	1.62954e+08	1.42902e+08	1.25319e+08	7.7309e+07	1.6706e+08	1.20819e+08	1.42756e+08	8.02444e+07	1.09877e+08	1.03703e+08	1.31994e+08	182901004	1.69775e+08	1.79709e+08
POS904		TG(36:3)+NH4	TG(36:3)+NH4	TG	(36:3)	(36:3)			C39 H72 O6 N1	650.535	8.33979	0.160206	0.922599	0.619026	2.20981e+07	2.16076e+07	2.19602e+07	4.14045e+07	2.96884e+07	3.31122e+07	5.15373e+07	4.89817e+07	2.0856e+07	3.76222e+07	2.81407e+07	2.24509e+07	2.93773e+07	4.49874e+07	3.20102e+07	3.40169e+07	3.03719e+07	3.21329e+07	3.19338e+07
POS906		TG(6:0/12:0/18:3)+NH4	TG(36:3)+NH4	TG	(6:0/12:0/18:3)	(6:0)	(12:0)	(18:3)	C39 H72 O6 N1	650.535	9.91042	0.152762	1.05397	0.782536	1.71041e+08	7.62328e+07	1.38318e+08	8.17273e+07	8.72086e+07	2.38287e+08	156906865	1.15912e+08	1.42015e+08	7.32783e+07	1.45223e+08	1.63918e+08	1.25625e+08	2.27916e+08	1.50747e+08	9.44233e+07	9.01394e+07	9.39665e+07	1.83523e+08
POS907		TG(6:0/12:2/18:1)+H	TG(36:3)+H	TG	(6:0/12:2/18:1)	(6:0)	(12:2)	(18:1)	C39 H69 O6	633.509	10.5164	0.0958139	0.877375	0.588212	2.46875e+07	2.50215e+07	1.85274e+07	1.73012e+07	5.97884e+07	2.7877e+07	1.97573e+07	9.59679e+06	1.85748e+07	2.93208e+07	2.17616e+07	2.51314e+07	1.40478e+07	1.90696e+07	2.72116e+07	2.26011e+07	2.66894e+07	2.88964e+07	2.86369e+07
POS908		TG(6:0/12:2/18:1)+H	TG(36:3)+H	TG	(6:0/12:2/18:1)	(6:0)	(12:2)	(18:1)	C39 H69 O6	633.509	10.8535	0.56571	1.17279	0.390059	386963573	4.52054e+08	1.52652e+08	5.04499e+08	3.89163e+08	3.56419e+08	296674865	292688957	2.92061e+08	5.24738e+08	3.33359e+08	474409214	2.98475e+08	2.9575e+08	7.53172e+08	3.48335e+08	4.45365e+08	474034219	5.16758e+08
POS505	Y	DGDG(18:2/18:2)+Na	DGDG(36:4)+Na	DGDG	(18:2/18:2)	(18:2)	(18:2)		C51 H88 O15 Na1	963.602	11.1306	1.62808	0.352506	2.82699e-06	3.20819e+08	4.4948e+08	5.31004e+08	3.69068e+08	4.52454e+08	3.01593e+08	5.07285e+08	3.76873e+08	1.16488e+08	1.6658e+08	1.22618e+08	1.477e+08	6.1781e+07	1.93458e+08	2.41977e+08	1.1569e+08	2.81701e+08	3.02285e+08	3.17032e+08
POS91		Cer(d36:7)+H	Cer(d36:7)+H	Cer	(d36:7)	(d36:7)			C36 H60 O3 N1	554.457	11.7035	0.293435	0.657332	0.132647	1.51351e+07	2.24106e+07	2.94592e+07	2.58967e+07	2.06437e+07	6.23186e+07	4.41076e+07	6.59151e+07	1.15946e+07	2.82987e+07	1.66696e+07	2.83401e+07	1.23824e+07	3.91904e+07	2.21356e+07	2.93112e+07	2.23007e+07	2.48938e+07	2.50264e+07
POS910		TG(36:3)+H	TG(36:3)+H	TG	(36:3)	(36:3)			C39 H69 O6	633.509	13.1003	0.363822	1.37669	0.104468	3.39901e+07	4.17522e+07	6.77695e+07	5.36098e+07	5.9335e+07	4.5514e+07	5.68073e+07	2.57361e+07	3.82807e+07	4.55715e+07	9.55313e+07	4.6838e+07	6.64828e+07	1.12815e+08	5.58265e+07	6.80115e+07	5.42444e+07	6.52246e+07	6.43966e+07
POS914		TG(6:0/12:2/18:2)+H	TG(36:4)+H	TG	(6:0/12:2/18:2)	(6:0)	(12:2)	(18:2)	C39 H67 O6	631.493	9.09158	0.204406	0.777427	0.0864286	1.8812e+07	1.83179e+07	1.17776e+07	1.93888e+07	1.95705e+07	3.0921e+07	1.78528e+07	2.42338e+07	1.04972e+07	1.96765e+07	2.03995e+07	1.38415e+07	1.11925e+07	1.87506e+07	1.2396e+07	1.83142e+07	2.95652e+07	2.31579e+07	2.44072e+07
POS915		TG(6:0/12:2/18:2)+H	TG(36:4)+H	TG	(6:0/12:2/18:2)	(6:0)	(12:2)	(18:2)	C39 H67 O6	631.493	9.94305	0.351737	1.18167	0.294136	1.57323e+08	299981474	1.27164e+08	1.98952e+08	1.84047e+08	221460850	1.69434e+08	1.13518e+08	1.66824e+08	3.38655e+08	2.03672e+08	2.18275e+08	1.40521e+08	1.83542e+08	279598417	2.08187e+08	2.97505e+08	2.65303e+08	2.59887e+08
POS916		TG(6:0/12:2/18:2)+NH4	TG(36:4)+NH4	TG	(6:0/12:2/18:2)	(6:0)	(12:2)	(18:2)	C39 H70 O6 N1	648.52	10.0801	0.27344	1.13511	0.371532	1.50358e+08	1.44848e+08	8.95604e+07	1.71e+08	1.60891e+08	2.15549e+08	6.03485e+07	1.39317e+08	121256894	1.57464e+08	1.73759e+08	1.62062e+08	1.13745e+08	1.97542e+08	1.48698e+08	2.10275e+08	1.97382e+08	2.23888e+08	2.2274e+08
POS917		TG(6:0/12:2/18:2)+H	TG(36:4)+H	TG	(6:0/12:2/18:2)	(6:0)	(12:2)	(18:2)	C39 H67 O6	631.493	10.2386	0.223505	0.946955	0.691371	1.03419e+08	1.96835e+08	8.93953e+07	1.68095e+08	1.27698e+08	1.58525e+08	1.21659e+08	8.55066e+07	9.25078e+07	140455670	1.23352e+08	1.31983e+08	8.03691e+07	1.27106e+08	1.70565e+08	1.29036e+08	1.80278e+08	1.77369e+08	1.69147e+08
POS919		TG(8:0/10:2/18:2)+H	TG(36:4)+H	TG	(8:0/10:2/18:2)	(8:0)	(10:2)	(18:2)	C39 H67 O6	631.493	10.6624	0.442916	1.22955	0.0872232	1.34534e+08	2.30516e+08	1.03068e+08	1.20257e+08	1.60957e+08	1.8452e+08	1.04676e+08	1.28477e+08	2.28824e+08	1.7266e+08	1.6084e+08	1.81632e+08	1.72892e+08	148457258	2.08974e+08	1.6061e+08	1.55048e+08	2.20364e+08	1.3931e+08
POS923		TG(12:0p/12:2/12:2)+H	TG(36:4p)+H	TG	(12:0p/12:2/12:2)	(12:0p)	(12:2)	(12:2)	C39 H67 O5	615.498	17.8149	0.276256	1.4824	0.0238511	1.85842e+07	2.24291e+07	1.56584e+07	2.04626e+07	1.83687e+07	1.67397e+07	2.43081e+07	2.06018e+07	1.70925e+07	3.02998e+07	4.97504e+07	2.85346e+07	20914730	3.21348e+07	2.126e+07	3.29764e+07	2.65646e+07	3.165e+07	3.10409e+07
POS927		TG(4:0/14:2/18:3)+H	TG(36:5)+H	TG	(4:0/14:2/18:3)	(4:0)	(14:2)	(18:3)	C39 H65 O6	629.478	7.16611	0.252163	1.13763	0.385054	7.46756e+07	6.76438e+07	4.98186e+07	6.66792e+07	6.42504e+07	1.00766e+08	5.3743e+07	9.8509e+07	4.96913e+07	9.86087e+07	1.28429e+08	7.17405e+07	6.33512e+07	9.49285e+07	6.54422e+07	8.318e+07	117432492	9.95207e+07	9.56335e+07
POS928		TG(6:0/12:2/18:3)+H	TG(36:5)+H	TG	(6:0/12:2/18:3)	(6:0)	(12:2)	(18:3)	C39 H65 O6	629.478	7.59437	0.376684	1.44277	0.127553	6.71326e+07	4.4307e+07	1.55234e+07	7.15195e+07	2.56277e+07	6.50915e+07	2.45306e+07	3.50649e+07	2.63178e+07	8.74878e+07	6.87153e+07	4.52811e+07	9.06157e+07	7.7287e+07	2.94695e+07	7.80601e+07	1.0896e+08	5.02274e+07	9.25894e+07
POS93		Cer(d36:7+hO)+H	Cer(d36:7+hO)+H	Cer	(d36:7+hO)	(d36:7+hO)			C36 H60 O4 N1	570.452	9.08868	0.182844	1.45588	0.0297122	1.35529e+07	1.15601e+07	1.05292e+07	1.66355e+07	1.76967e+07	2.80658e+07	1.11845e+07	1.93052e+07	1.26665e+07	2.46588e+07	2.04921e+07	2.10322e+07	2.86192e+07	1.89663e+07	3.06755e+07	3.0014e+07	2.65116e+07	1.38521e+07	2.88243e+07
POS930		TG(6:0/12:2/18:3)+NH4	TG(36:5)+NH4	TG	(6:0/12:2/18:3)	(6:0)	(12:2)	(18:3)	C39 H68 O6 N1	646.504	9.24142	0.28554	1.497	0.241519	2.32216e+07	4.45967e+07	1.70339e+07	1.57399e+07	4.74205e+07	1.72897e+07	1.16203e+07	1.39815e+07	2.23802e+07	3.49751e+07	3.17664e+07	2.50771e+07	2.21319e+07	4.62183e+07	1.4402e+07	8.88316e+07	3.16984e+07	2.82411e+07	2.60279e+07
POS933		TG(16:1p/10:2/10:2)+H	TG(36:5p)+H	TG	(16:1p/10:2/10:2)	(16:1p)	(10:2)	(10:2)	C39 H65 O5	613.483	16.8584	0.0704921	0.951915	0.738165	2.46054e+07	4.91622e+07	2.5339e+07	3.53495e+07	3.01379e+07	3.08171e+07	43596820	2.44284e+07	1.8332e+07	4.51735e+07	3.43646e+07	2.87502e+07	1.93897e+07	3.64948e+07	3.92042e+07	2.90601e+07	4.3238e+07	4.46147e+07	3.9547e+07
POS935		TG(36:9)+H	TG(36:9)+H	TG	(36:9)	(36:9)			C39 H57 O6	621.415	9.36542	0.344535	1.30318	0.137833	7.23344e+07	4.09529e+07	3.25812e+07	5.39919e+07	7.11762e+07	9.35552e+07	4.08931e+07	7.7782e+07	5.61363e+07	1.01334e+08	8.24232e+07	9.36956e+07	6.82064e+07	6.81626e+07	4.2065e+07	1.17759e+08	9.19192e+07	8.89941e+07	8.77411e+07
POS937		TG(6:0/12:2/19:0)+NH4	TG(37:2)+NH4	TG	(6:0/12:2/19:0)	(6:0)	(12:2)	(19:0)	C40 H76 O6 N1	666.567	10.7837	0.348044	1.59369	0.00541058	2.25695e+07	2.4605e+07	2.06427e+07	2.28929e+07	3.42223e+07	2.29723e+07	2.15532e+07	1.53352e+07	4.00701e+07	4.05629e+07	3.26115e+07	3.99262e+07	3.39969e+07	2.09751e+07	5.71159e+07	2.92435e+07	2.55262e+07	5.90611e+07	5.82961e+07
POS94		Cer(d18:0+pO/19:0)+H	Cer(d37:0+pO)+H	Cer	(d18:0+pO/19:0)	(d18:0+pO)	(19:0)		C37 H76 O4 N1	598.577	13.9716	0.632137	3.78964	4.06145e-05	1.55753e+07	1.30245e+07	9.03027e+06	1.07904e+07	15451666	1.06532e+07	1.22867e+07	1.30986e+07	3.20708e+07	4.35834e+07	6.08309e+07	4.07192e+07	5.29235e+07	6.39664e+07	1.87926e+07	6.57385e+07	4.29447e+07	4.20854e+07	4.13148e+07
POS940		TG(16:0/10:1/11:2)+H	TG(37:3)+H	TG	(16:0/10:1/11:2)	(16:0)	(10:1)	(11:2)	C40 H71 O6	647.525	10.3979	0.365809	0.844194	0.150165	1.23667e+08	1.71537e+08	1.30369e+08	181174994	135191412	1.24559e+08	1.91441e+08	1.07332e+08	7.32399e+07	1.36677e+08	1.52105e+08	1.29929e+08	8.49036e+07	1.3457e+08	1.26485e+08	1.45806e+08	2.08577e+08	1.98944e+08	1.92274e+08
POS941		TG(16:0/10:1/11:2)+H	TG(37:3)+H	TG	(16:0/10:1/11:2)	(16:0)	(10:1)	(11:2)	C40 H71 O6	647.525	10.9721	0.64356	1.0512	0.756492	4.22273e+08	5.56645e+08	5.16992e+08	5.06149e+08	4.8299e+08	4.48832e+08	7.91882e+08	269606552	2.64736e+08	4.10554e+08	7.01793e+08	4.74273e+08	4.38687e+08	799292063	4.6533e+08	6.45265e+08	617873278	6.16639e+08	639101250
POS942		TG(16:0/10:1/11:2)+H	TG(37:3)+H	TG	(16:0/10:1/11:2)	(16:0)	(10:1)	(11:2)	C40 H71 O6	647.525	11.7611	0.414138	0.403765	0.0587341	1.43353e+08	1.2797e+08	1.90772e+07	1.66324e+07	1.4786e+08	1.56753e+07	2.86873e+07	1.10151e+08	1.3645e+07	2.13353e+07	3.47623e+07	3.13673e+07	3.36683e+07	4.88505e+07	1.82277e+07	4.42002e+07	2.51773e+07	9.80341e+07	2.31457e+07
POS944		TG(16:0/10:1/11:2)+H	TG(37:3)+H	TG	(16:0/10:1/11:2)	(16:0)	(10:1)	(11:2)	C40 H71 O6	647.525	13.7023	0.346634	1.26425	0.109036	4.27885e+07	4.43253e+07	4.5176e+07	5.49751e+07	4.44537e+07	5.42971e+07	6.44655e+07	3.7883e+07	4.05568e+07	5.36188e+07	7.64779e+07	5.58599e+07	4.66754e+07	9.34435e+07	4.44667e+07	7.98886e+07	6.47331e+07	7.09637e+07	7.91901e+07
POS949		TG(8:0/11:3/18:1)+H	TG(37:4)+H	TG	(8:0/11:3/18:1)	(8:0)	(11:3)	(18:1)	C40 H69 O6	645.509	10.214	0.308221	0.675925	0.0670143	4.01151e+07	4.64288e+07	6.3021e+07	4.13965e+07	8.42652e+07	4.4826e+07	8.28728e+07	2.22774e+07	2.64776e+07	4.98514e+07	3.09584e+07	3.0366e+07	1.97431e+07	4.30005e+07	5.1365e+07	3.56434e+07	5.92706e+07	5.37788e+07	5.46273e+07
POS95		Cer(d38:0)+H	Cer(d38:0)+H	Cer	(d38:0)	(d38:0)			C38 H78 O3 N1	596.598	14.9183	0.189979	0.477382	0.336545	1.5299e+07	1.4374e+07	1.57606e+08	1.33977e+07	1.96639e+07	1.4356e+07	1.39811e+07	2.32584e+07	6.15842e+06	8.01093e+06	2.06965e+07	2.36567e+07	1.21029e+07	1.90813e+07	1.92975e+07	2.08134e+07	1.62507e+07	1.65608e+07	1.60794e+07
POS952		TG(8:0/11:2/18:3)+H	TG(37:5)+H	TG	(8:0/11:2/18:3)	(8:0)	(11:2)	(18:3)	C40 H67 O6	643.493	8.75589	0.491454	0.574001	0.00465716	4.92977e+07	7.27092e+07	6.63609e+07	7.35282e+07	8.63695e+07	4.87992e+07	7.9571e+07	3.78927e+07	1.88938e+07	3.31512e+07	3.63956e+07	3.68722e+07	1.95493e+07	4.65474e+07	6.76317e+07	3.62988e+07	7.17196e+07	7.05385e+07	6.82342e+07
POS953		TG(8:0/11:2/18:3)+H	TG(37:5)+H	TG	(8:0/11:2/18:3)	(8:0)	(11:2)	(18:3)	C40 H67 O6	643.493	9.31479	0.583258	0.609892	0.0545979	1.23289e+08	1.6707e+08	2.23853e+08	1.02319e+08	2.6388e+08	127906887	304525200	7.73584e+07	6.87305e+07	7.8949e+07	111021953	1.01632e+08	5.279e+07	1.77688e+08	1.44818e+08	112242922	1.97867e+08	1.71804e+08	1.97716e+08
POS955		TG(8:0/11:2/18:3)+H	TG(37:5)+H	TG	(8:0/11:2/18:3)	(8:0)	(11:2)	(18:3)	C40 H67 O6	643.493	12.1315	0.325273	0.606159	0.00956239	2.80572e+07	3.34845e+07	4.27851e+07	2.87827e+07	4.91229e+07	3.57769e+07	4.8972e+07	2.29205e+07	1.32322e+07	1.69495e+07	2.05489e+07	2.05156e+07	1.42894e+07	4.21354e+07	2.18615e+07	2.61937e+07	3.52203e+07	3.91412e+07	3.31655e+07
POS96		Cer(d18:0/20:0)+H	Cer(d38:0)+H	Cer	(d18:0/20:0)	(d18:0)	(20:0)		C38 H78 O3 N1	596.598	15.7473	0.367148	1.87454	0.0025974	1.93826e+07	1.94269e+07	1.3756e+07	1.83267e+07	2.36917e+07	2.74641e+07	11660484	3.9868e+07	2.86113e+07	6.20708e+07	3.734e+07	3.59435e+07	3.10803e+07	3.19233e+07	4.76201e+07	5.07865e+07	3.96614e+07	3.81926e+07	3.82106e+07
POS960		TG(6:0/16:0/16:0)+NH4	TG(38:0)+NH4	TG	(6:0/16:0/16:0)	(6:0)	(16:0)	(16:0)	C41 H82 O6 N1	684.614	18.016	0.838558	0.0663259	0.351529	1.09163e+06	828394	1.15684e+06	3.13708e+07	2280475680	2.88677e+07	2.36207e+06	967958	1.13438e+06	250043	1.09173e+07	1.69553e+06	2.19536e+07	1.13659e+08	3.29292e+06	2.77198e+06	2.17372e+08	2.11614e+08	2.19356e+08
POS961		TG(38:1)+NH4	TG(38:1)+NH4	TG	(38:1)	(38:1)			C41 H80 O6 N1	682.598	11.7445	0.354261	0.452116	0.0265553	2.19381e+07	7.34297e+07	4.28737e+07	3.85907e+07	4.47351e+07	2.9914e+07	6.92397e+07	1.11604e+07	1.77282e+07	8.58278e+06	1.45478e+07	1.64293e+07	1.18089e+07	1.17346e+07	1.54367e+07	5.37806e+07	3.02476e+07	2.62319e+07	3.12683e+07
POS963		TG(38:11)+H	TG(38:11)+H	TG	(38:11)	(38:11)			C41 H57 O6	645.415	6.84668	0.1638	0.869757	0.645085	2.78795e+07	2.16646e+07	13578721	6.50684e+07	5.27578e+07	7.84327e+07	1.00759e+07	3.71647e+07	1.20152e+07	5.20473e+07	7.34235e+06	4.70259e+07	4.84813e+07	3.55626e+07	2.65371e+07	3.76753e+07	3.47321e+07	4.14426e+07	4.21743e+07
POS964		TG(38:12)+H	TG(38:12)+H	TG	(38:12)	(38:12)			C41 H55 O6	643.399	6.73263	0.407105	2.44646	0.00568988	1.77833e+07	1.2342e+07	6.13014e+06	1.7792e+07	1.90141e+07	2.32237e+07	7.63779e+06	1.67619e+07	1.68141e+07	4.33036e+07	2.16173e+07	3.62355e+07	4.97008e+07	1.95285e+07	3.76719e+07	7.03796e+07	2.52028e+07	2.47251e+07	7.57761e+07
POS965		TG(38:12)+H	TG(38:12)+H	TG	(38:12)	(38:12)			C41 H55 O6	643.399	7.39484	0.446816	1.35483	0.157543	5.37282e+07	4.31933e+07	3.25019e+07	5.39421e+07	9.23511e+07	7.78304e+07	7.70691e+07	7.01555e+07	7.86196e+07	7.26143e+07	7.14501e+07	6.05117e+07	6.34958e+07	1.34173e+08	4.71719e+07	1.50424e+08	1.10698e+08	1.20242e+08	1.17866e+08
POS966		TG(38:2)+Na	TG(38:2)+Na	TG	(38:2)	(38:2)			C41 H74 O6 Na1	685.538	10.6863	0.477937	1.31703	0.332366	5.75766e+07	1.12273e+08	1.02371e+08	9.11299e+07	6.77248e+07	7.08159e+07	1.64651e+08	3.33532e+07	3.44228e+07	5.45155e+07	1.93891e+08	9.59322e+07	8.56136e+07	2.26881e+08	8.96452e+07	1.40883e+08	1.2602e+08	1.19375e+08	1.22617e+08
POS967		TG(6:0/12:2/20:0)+NH4	TG(38:2)+NH4	TG	(6:0/12:2/20:0)	(6:0)	(12:2)	(20:0)	C41 H78 O6 N1	680.582	11.6403	0.522714	0.610922	0.0265835	1.10862e+08	8.47142e+07	8.24551e+07	8.66461e+07	2.04327e+08	8.67846e+07	9.88903e+07	7.61545e+07	9.24059e+07	4.58042e+07	5.46523e+07	7.14748e+07	3.71113e+07	6.03371e+07	8.6539e+07	5.92498e+07	6.95063e+07	5.54416e+07	7.77278e+07
POS971		TG(6:0/14:0/18:3)+NH4	TG(38:3)+NH4	TG	(6:0/14:0/18:3)	(6:0)	(14:0)	(18:3)	C41 H76 O6 N1	678.567	9.84316	0.128527	0.954561	0.775061	1.08404e+08	1.77009e+08	1.20073e+08	170260292	2.95448e+08	143087214	1.24448e+08	1.289e+08	1.58935e+08	214984119	1.1393e+08	1.38272e+08	1.18025e+08	1.90443e+08	1.40695e+08	1.34743e+08	1.5113e+08	1.53692e+08	2.18894e+08
POS972		TG(6:0/12:2/20:1)+NH4	TG(38:3)+NH4	TG	(6:0/12:2/20:1)	(6:0)	(12:2)	(20:1)	C41 H76 O6 N1	678.567	10.8972	0.744193	0.885269	0.498789	4.57955e+08	8.71934e+08	5.21811e+08	4.25924e+08	6.19968e+08	359186821	454736419	2.95321e+08	7.22088e+08	3.68079e+08	2.80997e+08	4.94703e+08	4.83125e+08	4.07571e+08	5.35673e+08	254891138	6.86282e+08	4.33128e+08	3.57359e+08
POS973		TG(16:0/10:1/12:2)+H	TG(38:3)+H	TG	(16:0/10:1/12:2)	(16:0)	(10:1)	(12:2)	C41 H73 O6	661.54	11.4445	0.646314	1.67298	0.139174	5.97621e+07	1.19593e+08	1.02317e+08	7.25959e+07	8.53304e+07	6.8563e+07	2.556e+08	5.21088e+07	4.34084e+07	8.35295e+07	2.99523e+08	1.67844e+08	1.02671e+08	3.48074e+08	1.67407e+08	1.52474e+08	1.15459e+08	1.28598e+08	1.29959e+08
POS503	Y	DGDG(18:1/18:2)+Na	DGDG(36:3)+Na	DGDG	(18:1/18:2)	(18:1)	(18:2)		C51 H90 O15 Na1	965.617	11.9095	1.04693	0.487116	1.94762e-05	2.03385e+08	2.24912e+08	261082612	1.93387e+08	2.39757e+08	1.75543e+08	3.17487e+08	2.3247e+08	1.05579e+08	1.31034e+08	9.00521e+07	1.24527e+08	7.12606e+07	1.53425e+08	1.40632e+08	8.36918e+07	1.82914e+08	1.93184e+08	1.7744e+08
POS976		TG(16:0/10:1/12:2)+H	TG(38:3)+H	TG	(16:0/10:1/12:2)	(16:0)	(10:1)	(12:2)	C41 H73 O6	661.54	14.6217	0.34204	1.65649	0.0387426	2.11751e+07	3.58707e+07	3.3441e+07	3.3439e+07	3.36821e+07	2.5775e+07	5.15211e+07	1.26623e+07	2.05362e+07	2.41851e+07	5.14574e+07	7.20537e+07	3.64015e+07	6.13934e+07	6.14583e+07	8.26049e+07	4.00489e+07	3.55373e+07	3.74399e+07
POS980		TG(4:0/16:0/18:4)+NH4	TG(38:4)+NH4	TG	(4:0/16:0/18:4)	(4:0)	(16:0)	(18:4)	C41 H74 O6 N1	676.551	9.219	0.204094	1.3826	0.164574	2.34096e+07	2.74509e+07	1.80445e+07	3.55735e+07	2.65638e+07	3.28758e+07	1.57906e+07	1.93095e+07	3.18599e+07	3.38715e+07	2.49056e+07	2.85594e+07	2.80367e+07	7.5594e+07	2.47057e+07	2.763e+07	7.39349e+07	3.35457e+07	3.2076e+07
POS981		TG(6:0/12:2/20:2)+NH4	TG(38:4)+NH4	TG	(6:0/12:2/20:2)	(6:0)	(12:2)	(20:2)	C41 H74 O6 N1	676.551	9.97568	0.554362	1.00362	0.979824	4.19957e+08	4.09333e+08	2.40228e+08	3.08336e+08	3.26184e+08	516979761	2.94384e+08	2.97367e+08	2.61572e+08	2.27905e+08	4.31128e+08	2.27695e+08	3.7034e+08	5.11142e+08	3.44809e+08	4.48356e+08	5.2333e+08	3.25609e+08	3.65923e+08
POS982		TG(6:0/14:3/18:1)+H	TG(38:4)+H	TG	(6:0/14:3/18:1)	(6:0)	(14:3)	(18:1)	C41 H71 O6	659.525	10.8038	0.233799	0.766488	0.151905	2.30005e+07	4.37041e+07	4.72582e+07	3.52085e+07	4.65084e+07	3.69517e+07	5.69293e+07	2.27832e+07	1.53436e+07	2.08873e+07	4.27373e+07	24866918	1.83086e+07	4.67972e+07	2.97077e+07	4.07592e+07	3.97289e+07	3.49915e+07	3.71339e+07
POS983		TG(8:0/12:2/18:2)+H	TG(38:4)+H	TG	(8:0/12:2/18:2)	(8:0)	(12:2)	(18:2)	C41 H71 O6	659.525	13.1495	0.195419	1.04362	0.799217	5.41606e+07	6.08394e+07	9.48137e+07	6.72743e+07	9.58799e+07	5.92303e+07	8.38299e+07	4.09685e+07	3.98321e+07	4.80343e+07	9.46918e+07	5.71567e+07	7.04236e+07	122434705	7.20632e+07	7.66567e+07	7.3657e+07	7.74954e+07	8.33011e+07
POS984		TG(38:5)+NH4	TG(38:5)+NH4	TG	(38:5)	(38:5)			C41 H72 O6 N1	674.535	9.21579	0.351497	1.61012	0.141771	3.67523e+07	5.01239e+07	2.02318e+07	4.41035e+07	2.05367e+07	4.2018e+07	1.74782e+07	1.20929e+07	3.73479e+07	1.91974e+07	6.20068e+07	5.06766e+07	5.23037e+07	1.14665e+08	2.13678e+07	3.42368e+07	2.61797e+07	2.94685e+07	3.30676e+07
POS985		TG(6:0/14:3/18:2)+H	TG(38:5)+H	TG	(6:0/14:3/18:2)	(6:0)	(14:3)	(18:2)	C41 H69 O6	657.509	9.69926	0.327001	0.660957	0.0291057	2.57071e+07	3.72401e+07	5.08249e+07	4.19836e+07	4.6224e+07	4.40005e+07	5.54517e+07	2.32755e+07	1.65891e+07	1.78114e+07	3.64947e+07	1.65957e+07	2.88303e+07	4.84453e+07	2.11402e+07	2.8711e+07	3.96477e+07	3.70116e+07	3.71484e+07
POS986		TG(6:0/14:3/18:2)+H	TG(38:5)+H	TG	(6:0/14:3/18:2)	(6:0)	(14:3)	(18:2)	C41 H69 O6	657.509	9.90816	0.471921	0.585986	0.0602287	4.39249e+07	5.81778e+07	9.03609e+07	7.4705e+07	8.10639e+07	7.95459e+07	1.66669e+08	4.25454e+07	2.42857e+07	2.50433e+07	7.3601e+07	2.8838e+07	4.34141e+07	8.74543e+07	4.04355e+07	5.01964e+07	7.27288e+07	6.70461e+07	7.90886e+07
POS987		TG(6:0/14:3/18:2)+H	TG(38:5)+H	TG	(6:0/14:3/18:2)	(6:0)	(14:3)	(18:2)	C41 H69 O6	657.509	12.3445	0.766867	0.70623	0.0428703	1.83583e+08	2.4748e+08	3.29348e+08	2.83008e+08	2.90658e+08	2.5278e+08	3.11338e+08	1.72396e+08	1.05769e+08	1.21551e+08	2.69223e+08	1.35828e+08	1.56886e+08	3.31416e+08	1.59712e+08	181927868	2.38984e+08	2.65349e+08	2.75526e+08
POS988		TG(6:0/14:3/18:2)+H	TG(38:5)+H	TG	(6:0/14:3/18:2)	(6:0)	(14:3)	(18:2)	C41 H69 O6	657.509	12.6688	0.54329	0.579411	0.00828068	7.5585e+07	1.18513e+08	1.06533e+08	7.50782e+07	1.25615e+08	9.05751e+07	137359452	6.46007e+07	4.71263e+07	4.27121e+07	1.08058e+08	3.64426e+07	4.22486e+07	9.52533e+07	4.43881e+07	4.37418e+07	9.95514e+07	7.94247e+07	8.2613e+07
POS989		TG(6:0/14:3/18:2)+H	TG(38:5)+H	TG	(6:0/14:3/18:2)	(6:0)	(14:3)	(18:2)	C41 H69 O6	657.509	22.6941	0.12758	1.0573	0.805435	6.94255e+06	5.22289e+06	8.07723e+06	7.76475e+06	5.24551e+06	1.10323e+07	8.58443e+06	5.5544e+06	5.80842e+06	5.36443e+06	8.36868e+06	4.55091e+06	9.20674e+06	1.66766e+07	2.83521e+06	8.96073e+06	9.09188e+06	8.88751e+06	8.6641e+06
POS1448	Y	TG(20:1/18:1/22:0)+NH4	TG(60:2)+NH4	TG	(20:1/18:1/22:0)	(20:1)	(18:1)	(22:0)	C63 H122 O6 N1	988.927	25.7362	1.1715	0.178687	1.44491e-08	128654589	162800735	1.01494e+08	1.46426e+08	1.25435e+08	1.92552e+08	156133636	1.68331e+08	1.76124e+07	2.76426e+07	3.5172e+07	2.35644e+07	2.23183e+07	3.14107e+07	1.69755e+07	3.64808e+07	147086361	1.32785e+08	1.36733e+08
POS993		TG(39:4)+H	TG(39:4)+H	TG	(39:4)	(39:4)			C42 H73 O6	673.54	10.4728	0.156934	1.30883	0.366535	2.63789e+07	2.43049e+07	1.90856e+07	3.71492e+07	6.18493e+07	2.88135e+07	2.66393e+07	2.39915e+07	2.25243e+07	9.38667e+07	1.0523e+07	3.92258e+07	2.94899e+07	5.57993e+07	2.7277e+07	4.61615e+07	5.12986e+07	5.18517e+07	4.73287e+07
POS994		TG(18:1/10:1/11:2)+H	TG(39:4)+H	TG	(18:1/10:1/11:2)	(18:1)	(10:1)	(11:2)	C42 H73 O6	673.54	11.0388	0.842561	1.72645	0.00872556	9.55197e+07	1.00609e+08	9.04773e+07	1.10225e+08	9.93388e+07	1.07178e+08	1.071e+08	7.21901e+07	8.75072e+07	1.22835e+08	2.3849e+08	1.42989e+08	1.55953e+08	2.33942e+08	1.13046e+08	2.56419e+08	1.66101e+08	1.90843e+08	1.79282e+08
POS999		TG(10:0/11:2/18:3)+H	TG(39:5)+H	TG	(10:0/11:2/18:3)	(10:0)	(11:2)	(18:3)	C42 H71 O6	671.525	10.2327	0.726174	1.19902	0.30027	2.15768e+08	2.37778e+08	2.04157e+08	2.54712e+08	2.0611e+08	231693765	3.40125e+08	1.23085e+08	1.35201e+08	226064829	3.78991e+08	2.44266e+08	2.39557e+08	4.00739e+08	1.69309e+08	3.80216e+08	4.03055e+08	3.35411e+08	3.59365e+08

## Sheet: Sheet2
CalMz
298.274
300.29
318.3
351.253
366.337
369.264
413.363
413.363
496.34
532.472
534.488
536.504
556.53
562.519
562.519
568.494
571.433
573.451
573.451
575.503
580.53
582.546
584.561
587.428
587.431
589.446
589.446
589.446
590.551
590.551
591.498
596.525
599.501
601.517
604.455
605.478
608.561
610.504
610.504
610.541
611.428
612.52
612.593
613.444
613.48
613.483
617.514
618.582
632.488
634.541
636.556
636.593
640.624
650.535
651.592
652.551
652.551
654.603
656.619
661.54
663.462
663.462
663.552
668.655
682.634
682.671
684.65
685.54
687.556
691.583
694.634
696.686
698.666
710.629
710.666
712.681
716.522
732.554
734.569
740.522
752.603
756.554
756.554
758.569
770.614
782.569
784.585
797.517
801.549
803.564
824.77
826.677
846.755
850.786
852.56
855.744
856.702
858.703
868.739
872.77
876.801
878.817
880.833
894.755
902.817
904.833
906.848
908.864
922.786
927.705
928.833
930.848
932.635
932.864
934.651
936.666
937.586
939.602
956.864
958.88
959.57
960.666
960.895
962.911
963.602
965.617
988.927
